# Supplementary material for: Bifurcation of Excited-State Population Leads to Anti-Kasha Luminescence in a Disulfide-Decorated Organometallic Rhenium Photosensitizer
Source: J Am Chem Soc. 2024 Apr 10;146(16):11272–88. doi: 10.1021/jacs.4c00548 (PMC11046484; doi:10.1021/jacs.4c00548)
Supplement: Supplementary file 2 — ja4c00548_si_002.zip [file ja4c00548_si_002.zip]

Archive with 2 entries (2 files):
- LVC.template
- V0.txt
