# Supplementary material for: Bifurcation of Excited-State Population Leads to Anti-Kasha Luminescence in a Disulfide-Decorated Organometallic Rhenium Photosensitizer
Source: J Am Chem Soc. 2024 Apr 10;146(16):11272–88. doi: 10.1021/jacs.4c00548 (PMC11046484; doi:10.1021/jacs.4c00548)
Supplement: Supplementary file 2 — ja4c00548_si_002.zip [file ja4c00548_si_002.zip › LVC.template]

/global/juliaf/master/lvc/P4/V0.txt
16 0 15
epsilon
31
  1   1  0.0000000000
  1   2  0.1008900000
  1   3  0.1027600000
  1   4  0.1065400000
  1   5  0.1095600000
  1   6  0.1122300000
  1   7  0.1244700000
  1   8  0.1291500000
  1   9  0.1310600000
  1  10  0.1346900000
  1  11  0.1363400000
  1  12  0.1395600000
  1  13  0.1408000000
  1  14  0.1417400000
  1  15  0.1428800000
  1  16  0.1433000000
  3   1  0.0887800000
  3   2  0.0972100000
  3   3  0.0978000000
  3   4  0.1070400000
  3   5  0.1090500000
  3   6  0.1139700000
  3   7  0.1158500000
  3   8  0.1213600000
  3   9  0.1241800000
  3  10  0.1248200000
  3  11  0.1292600000
  3  12  0.1320400000
  3  13  0.1356800000
  3  14  0.1363800000
  3  15  0.1374600000
kappa
3458
  1   1    10 -1.00000e-04
  1   1    12 -1.00000e-04
  1   1    14  1.00000e-04
  1   1    15 -1.00000e-04
  1   1    16 -1.00000e-04
  1   1    19 -1.00000e-04
  1   1    21  1.00000e-04
  1   1    22 -1.00000e-04
  1   1    24  1.00000e-04
  1   1    25  1.00000e-04
  1   1    26 -1.00000e-04
  1   1    28  1.00000e-04
  1   1    29 -1.00000e-04
  1   1    31 -1.00000e-04
  1   1    32  1.00000e-04
  1   1    33  7.00000e-04
  1   1    34 -1.00000e-04
  1   1    36 -1.00000e-04
  1   1    37 -3.00000e-04
  1   1    38  1.00000e-04
  1   1    39 -9.00000e-04
  1   1    40 -1.00000e-04
  1   1    41  1.00000e-04
  1   1    42 -7.00000e-04
  1   1    43  1.00000e-04
  1   1    44  3.00000e-04
  1   1    45 -1.00000e-04
  1   1    46 -1.00000e-04
  1   1    47 -1.00000e-04
  1   1    48 -9.00000e-04
  1   1    49 -1.00000e-04
  1   1    50  1.00000e-04
  1   1    52  1.00000e-04
  1   1    53  1.00000e-04
  1   1    56  2.00000e-04
  1   1    60 -2.00000e-04
  1   1    61  1.10000e-03
  1   1    62 -1.00000e-04
  1   1    65 -1.00000e-04
  1   1    66 -3.00000e-04
  1   1    67  9.00000e-04
  1   1    68  2.00000e-04
  1   1    69 -4.00000e-04
  1   1    72 -1.00000e-04
  1   1    77 -1.00000e-04
  1   1    79  1.00000e-04
  1   1    83  4.00000e-04
  1   1    85  1.00000e-03
  1   1    87  4.00000e-04
  1   1    88  1.20000e-03
  1   1    89 -2.00000e-04
  1   1    90 -6.00000e-04
  1   1    91  3.00000e-04
  1   1    93  2.00000e-04
  1   1    96 -2.00000e-04
  1   1    97  4.00000e-04
  1   1    98  1.00000e-04
  1   1   100 -2.00000e-04
  1   1   101  2.00000e-04
  1   1   102  4.00000e-04
  1   1   104  1.00000e-04
  1   1   105  2.00000e-04
  1   1   106  6.00000e-04
  1   1   108 -6.00000e-04
  1   1   109  2.00000e-04
  1   1   111 -5.00000e-04
  1   1   113  2.00000e-04
  1   1   115 -5.00000e-04
  1   1   116 -4.00000e-04
  1   1   117 -4.00000e-04
  1   1   118 -2.00000e-04
  1   1   119 -1.00000e-04
  1   1   120 -4.00000e-04
  1   1   122 -4.00000e-04
  1   1   123 -5.00000e-04
  1   1   125  1.00000e-04
  1   1   126 -2.00000e-04
  1   1   127 -1.70000e-03
  1   1   128 -6.00000e-04
  1   1   129  6.00000e-04
  1   1   130  7.00000e-04
  1   1   131  1.00000e-04
  1   1   132 -5.00000e-04
  1   1   133 -3.00000e-04
  1   1   134 -5.00000e-04
  1   1   135  2.00000e-04
  1   1   137  1.10000e-03
  1   1   138  1.00000e-04
  1   1   139  1.20000e-03
  1   1   140  1.00000e-04
  1   1   141  1.20000e-03
  1   2     9 -2.99979e-04
  1   2    10 -4.00037e-04
  1   2    11  1.99933e-04
  1   2    12 -2.00171e-04
  1   2    13  2.00117e-04
  1   2    14  7.99966e-04
  1   2    15  3.99944e-04
  1   2    16 -9.99515e-05
  1   2    17 -9.99967e-04
  1   2    18  3.99953e-04
  1   2    19 -1.70009e-03
  1   2    20 -2.00020e-04
  1   2    21 -2.99960e-04
  1   2    22 -5.99903e-04
  1   2    23  1.99978e-04
  1   2    24  1.99885e-04
  1   2    25 -1.99868e-04
  1   2    26  1.99958e-04
  1   2    27  3.99986e-04
  1   2    28  3.99970e-04
  1   2    29  2.00007e-04
  1   2    30  2.00071e-03
  1   2    31 -5.99931e-04
  1   2    32  1.10021e-03
  1   2    33  6.99927e-04
  1   2    35  1.02961e-04
  1   2    36 -6.00093e-04
  1   2    37 -6.00023e-04
  1   2    38 -3.00025e-04
  1   2    39 -1.09975e-03
  1   2    42  1.40499e-03
  1   2    43 -9.99755e-05
  1   2    44 -2.99914e-04
  1   2    45 -9.99154e-05
  1   2    46  2.93515e-04
  1   2    47 -1.99858e-04
  1   2    48 -1.59724e-03
  1   2    49  2.00184e-04
  1   2    52  9.00275e-04
  1   2    53 -7.00035e-04
  1   2    54  1.00367e-04
  1   2    55  1.00012e-04
  1   2    56  4.02026e-04
  1   2    57  1.00037e-04
  1   2    58 -1.00062e-04
  1   2    59 -1.00354e-04
  1   2    60 -2.00208e-04
  1   2    61  1.50011e-03
  1   2    62 -4.00061e-04
  1   2    63 -1.00207e-04
  1   2    64  1.00058e-04
  1   2    65 -1.00057e-04
  1   2    66 -2.99933e-04
  1   2    67  8.99942e-04
  1   2    68 -5.00274e-04
  1   2    69 -3.10852e-04
  1   2    70 -1.00098e-04
  1   2    71 -5.00167e-04
  1   2    72 -3.00212e-04
  1   2    73  1.00047e-04
  1   2    74  1.00069e-04
  1   2    75  1.99866e-04
  1   2    76  9.99661e-05
  1   2    77 -1.99981e-04
  1   2    78 -1.00066e-04
  1   2    79  1.00068e-04
  1   2    80  4.99870e-04
  1   2    83  9.83886e-05
  1   2    84  1.00012e-04
  1   2    85  1.49931e-03
  1   2    86 -9.99667e-05
  1   2    87  3.95278e-04
  1   2    88  1.29997e-03
  1   2    89 -4.00085e-04
  1   2    90 -1.59984e-03
  1   2    91  2.00111e-04
  1   2    92 -1.00055e-04
  1   2    93  6.00114e-04
  1   2    95 -1.00093e-04
  1   2    96 -2.93906e-04
  1   2    97  2.70019e-03
  1   2    98 -2.00592e-04
  1   2    99  6.00192e-04
  1   2   100 -1.99997e-03
  1   2   101  6.99988e-04
  1   2   102  1.60029e-03
  1   2   103  3.99883e-04
  1   2   104 -3.00298e-04
  1   2   105  1.92550e-04
  1   2   106  1.60029e-03
  1   2   107  1.99986e-04
  1   2   108 -1.19856e-03
  1   2   109 -9.97839e-05
  1   2   110 -4.00056e-04
  1   2   111 -5.99879e-04
  1   2   113  1.00019e-03
  1   2   115 -2.39930e-03
  1   2   116  8.04418e-04
  1   2   117  1.98813e-04
  1   2   118  4.01302e-04
  1   2   119  8.99694e-04
  1   2   120  8.01110e-04
  1   2   122  3.09994e-03
  1   2   123 -5.98343e-04
  1   2   125 -9.98879e-05
  1   2   126 -3.00009e-04
  1   2   127 -1.80404e-03
  1   2   128 -4.00027e-04
  1   2   129  5.99934e-04
  1   2   130  5.99947e-04
  1   2   132 -6.00010e-04
  1   2   133 -1.99958e-04
  1   2   134 -6.00006e-04
  1   2   135  2.00036e-04
  1   2   137  1.00008e-03
  1   2   138  2.00077e-04
  1   2   139  1.19995e-03
  1   2   140  2.00067e-04
  1   2   141  1.20007e-03
  1   3     9 -1.00010e-04
  1   3    10 -3.00016e-04
  1   3    11  9.99975e-05
  1   3    12 -3.99977e-04
  1   3    13  9.99948e-05
  1   3    14  9.99724e-05
  1   3    15 -9.98202e-05
  1   3    16  4.98952e-04
  1   3    17 -4.83085e-04
  1   3    18 -4.13287e-04
  1   3    19 -2.83985e-04
  1   3    20  1.00005e-04
  1   3    21  9.99817e-05
  1   3    22 -5.00004e-04
  1   3    23 -2.99998e-04
  1   3    24 -1.00042e-04
  1   3    25 -5.15615e-04
  1   3    26 -2.99972e-04
  1   3    27  9.99751e-05
  1   3    28 -3.00045e-04
  1   3    29  5.00006e-04
  1   3    30  5.82677e-04
  1   3    31 -1.00158e-04
  1   3    32  5.00017e-04
  1   3    33  5.00003e-04
  1   3    34 -1.00010e-04
  1   3    35 -1.00072e-04
  1   3    36 -1.00075e-04
  1   3    37 -3.00003e-04
  1   3    39 -1.10013e-03
  1   3    40 -3.00009e-04
  1   3    41  1.00007e-04
  1   3    42 -5.16189e-04
  1   3    43  1.00088e-04
  1   3    44  1.74919e-05
  1   3    45  9.99943e-05
  1   3    46  2.01673e-03
  1   3    47 -9.99991e-05
  1   3    48 -8.86214e-04
  1   3    49  2.99963e-04
  1   3    50  1.00008e-04
  1   3    52  1.00223e-04
  1   3    53 -9.99599e-05
  1   3    54 -4.98811e-04
  1   3    55  9.99104e-04
  1   3    56  1.99817e-04
  1   3    57  1.00012e-04
  1   3    59  8.01153e-04
  1   3    60  4.97919e-04
  1   3    61  1.19982e-03
  1   3    62 -3.00029e-04
  1   3    63  4.00010e-04
  1   3    65 -2.99999e-04
  1   3    66 -6.00001e-04
  1   3    67  1.10001e-03
  1   3    69 -6.00924e-04
  1   3    71 -2.99990e-04
  1   3    72 -3.99990e-04
  1   3    75 -3.99961e-04
  1   3    77  9.99887e-05
  1   3    80  1.00065e-04
  1   3    83  8.00070e-04
  1   3    84  2.00006e-04
  1   3    85  3.61548e-03
  1   3    87  2.00052e-04
  1   3    88  1.20005e-03
  1   3    89 -2.00001e-04
  1   3    90 -7.87366e-04
  1   3    91  3.99980e-04
  1   3    92 -3.99997e-04
  1   3    93  1.99988e-04
  1   3    96  1.61999e-03
  1   3    97  1.28437e-03
  1   3    99  8.47056e-05
  1   3   100 -5.82806e-04
  1   3   101  1.20012e-03
  1   3   102  8.59159e-05
  1   3   103  2.00005e-04
  1   3   105  8.16804e-04
  1   3   106  1.00007e-03
  1   3   107  5.99986e-04
  1   3   108 -3.71240e-03
  1   3   109  9.99969e-05
  1   3   110 -1.00124e-04
  1   3   111 -2.99963e-04
  1   3   113  2.99985e-04
  1   3   115 -6.85071e-04
  1   3   116  4.92256e-03
  1   3   117 -4.15481e-04
  1   3   118 -9.99772e-05
  1   3   119  4.11600e-03
  1   3   120 -3.13784e-04
  1   3   121  1.25908e-05
  1   3   122  8.54580e-05
  1   3   123 -1.92999e-03
  1   3   125 -1.00026e-04
  1   3   126 -2.99945e-04
  1   3   127  1.32142e-03
  1   3   128 -4.99998e-04
  1   3   129  5.99999e-04
  1   3   130  6.99999e-04
  1   3   131  9.99994e-05
  1   3   132 -5.99997e-04
  1   3   133 -3.00001e-04
  1   3   134 -5.00004e-04
  1   3   135  3.00001e-04
  1   3   136 -2.00005e-04
  1   3   137  9.99998e-04
  1   3   138  1.00000e-04
  1   3   139  8.99997e-04
  1   3   140  1.00000e-04
  1   3   141  1.10000e-03
  1   4     9 -2.00015e-04
  1   4    10 -1.00024e-04
  1   4    12 -2.00007e-04
  1   4    13  4.00004e-04
  1   4    14  6.00055e-04
  1   4    15  5.00078e-04
  1   4    16 -1.84484e-05
  1   4    17 -7.82422e-04
  1   4    18  4.00004e-04
  1   4    19 -1.00001e-03
  1   4    20  1.99962e-04
  1   4    21 -1.00099e-04
  1   4    22 -5.99961e-04
  1   4    23  5.00015e-04
  1   4    24  6.00101e-04
  1   4    25 -5.99925e-04
  1   4    26  4.00108e-04
  1   4    27  3.00098e-04
  1   4    28  2.00081e-04
  1   4    29  3.00040e-04
  1   4    30  1.70020e-03
  1   4    31 -4.00037e-04
  1   4    32  8.00105e-04
  1   4    33  7.00008e-04
  1   4    34  4.99949e-04
  1   4    35  4.00062e-04
  1   4    37 -4.99954e-04
  1   4    38  9.99553e-05
  1   4    39 -9.99925e-04
  1   4    40 -1.99943e-04
  1   4    42  9.84566e-04
  1   4    43  9.98617e-05
  1   4    44  1.17441e-04
  1   4    45  3.00021e-04
  1   4    46  5.16127e-04
  1   4    48  1.00163e-04
  1   4    49 -1.76423e-05
  1   4    52  9.00049e-04
  1   4    53 -5.00016e-04
  1   4    54  1.01262e-04
  1   4    55 -1.11401e-04
  1   4    56  9.98174e-05
  1   4    57 -1.99956e-04
  1   4    58  9.99236e-05
  1   4    59  9.97383e-05
  1   4    60 -3.19637e-04
  1   4    61  1.69996e-03
  1   4    62 -4.00027e-04
  1   4    63  3.00005e-04
  1   4    64  1.00075e-04
  1   4    65 -4.99971e-04
  1   4    66 -2.99939e-04
  1   4    67  1.09998e-03
  1   4    68 -3.00092e-04
  1   4    69 -6.00521e-04
  1   4    70 -9.99775e-05
  1   4    71 -2.99978e-04
  1   4    72 -1.00032e-04
  1   4    73  1.00056e-04
  1   4    74  1.00010e-04
  1   4    75 -9.99425e-05
  1   4    76  2.99856e-04
  1   4    78 -1.00050e-04
  1   4    79  1.00034e-04
  1   4    80  2.99790e-04
  1   4    82  1.00025e-04
  1   4    83  1.99748e-04
  1   4    84 -9.99190e-05
  1   4    85  3.30022e-03
  1   4    87  5.00035e-04
  1   4    88  1.49999e-03
  1   4    89 -1.00069e-04
  1   4    90 -2.00055e-04
  1   4    91  4.00042e-04
  1   4    92 -2.00014e-04
  1   4    93  7.99959e-04
  1   4    95 -1.00016e-04
  1   4    96  1.50108e-03
  1   4    97  1.19994e-03
  1   4    98  3.99913e-04
  1   4    99 -3.99988e-04
  1   4   100 -1.19997e-03
  1   4   101  1.00000e-03
  1   4   102  1.00001e-03
  1   4   103  2.00060e-04
  1   4   104 -9.99583e-05
  1   4   105  1.00101e-03
  1   4   106  9.00078e-04
  1   4   107  4.99959e-04
  1   4   108 -3.40050e-03
  1   4   110 -1.99992e-04
  1   4   111 -3.99946e-04
  1   4   113  6.00016e-04
  1   4   115 -5.99711e-04
  1   4   116  4.70420e-03
  1   4   117 -4.00196e-04
  1   4   118  2.00015e-04
  1   4   119  4.20093e-03
  1   4   120 -9.00240e-04
  1   4   121 -2.00077e-04
  1   4   122 -2.00165e-04
  1   4   123 -2.40017e-03
  1   4   124  1.99935e-04
  1   4   125  9.99946e-05
  1   4   126 -9.00061e-04
  1   4   127 -1.68793e-03
  1   4   128 -4.00051e-04
  1   4   129  5.99980e-04
  1   4   130  5.99968e-04
  1   4   131  1.99942e-04
  1   4   132 -6.00014e-04
  1   4   133 -1.99998e-04
  1   4   134 -5.99997e-04
  1   4   135  4.00017e-04
  1   4   136 -2.00026e-04
  1   4   137  1.00001e-03
  1   4   138  1.00026e-04
  1   4   139  7.99981e-04
  1   4   140  2.00035e-04
  1   4   141  1.20003e-03
  1   5     9 -1.00007e-04
  1   5    10 -9.99792e-05
  1   5    12 -6.00077e-04
  1   5    14 -1.00015e-04
  1   5    15  9.99996e-05
  1   5    16 -1.00676e-04
  1   5    17 -1.00124e-04
  1   5    19  9.99885e-05
  1   5    20  9.99978e-05
  1   5    21  2.00273e-04
  1   5    22 -4.99996e-04
  1   5    23 -3.00003e-04
  1   5    24 -9.99800e-05
  1   5    25 -3.00000e-04
  1   5    26 -2.99995e-04
  1   5    27 -9.99779e-05
  1   5    28 -2.99996e-04
  1   5    29  3.00001e-04
  1   5    30  9.99581e-05
  1   5    31 -9.99628e-05
  1   5    32  3.00032e-04
  1   5    33  3.00006e-04
  1   5    34 -1.00027e-04
  1   5    37 -5.00027e-04
  1   5    38 -1.00015e-04
  1   5    39 -8.99930e-04
  1   5    40 -9.99992e-05
  1   5    41  9.99968e-05
  1   5    42 -4.99780e-04
  1   5    43 -9.99507e-05
  1   5    44  1.59997e-03
  1   5    45  9.99655e-05
  1   5    46  2.49959e-03
  1   5    47 -1.00004e-04
  1   5    48 -7.99987e-04
  1   5    49  3.00118e-04
  1   5    50  1.00006e-04
  1   5    51  1.00001e-04
  1   5    52  9.99359e-05
  1   5    53 -1.00047e-04
  1   5    54  3.00427e-04
  1   5    56  2.23553e-05
  1   5    57  1.00005e-04
  1   5    59  2.00157e-04
  1   5    60 -3.00808e-04
  1   5    61  1.20002e-03
  1   5    62 -9.99833e-05
  1   5    63  4.00009e-04
  1   5    64  1.00005e-04
  1   5    65 -2.99967e-04
  1   5    66 -2.99984e-04
  1   5    67  1.10000e-03
  1   5    68  1.00009e-04
  1   5    69 -6.00046e-04
  1   5    71 -3.00001e-04
  1   5    72 -5.00014e-04
  1   5    74  2.00003e-04
  1   5    75 -3.99999e-04
  1   5    77  9.99983e-05
  1   5    79  2.00008e-04
  1   5    80  1.00013e-04
  1   5    83  6.00022e-04
  1   5    84  1.00002e-04
  1   5    85  3.40003e-03
  1   5    87  3.99893e-04
  1   5    88  1.30001e-03
  1   5    89 -2.00003e-04
  1   5    90 -5.99831e-04
  1   5    91  4.00012e-04
  1   5    92 -3.99991e-04
  1   5    93  2.00002e-04
  1   5    96  1.80000e-03
  1   5    97  8.00016e-04
  1   5   100 -2.99990e-04
  1   5   101  1.40002e-03
  1   5   102 -1.99996e-04
  1   5   103  9.99985e-05
  1   5   105  5.99863e-04
  1   5   106  8.00008e-04
  1   5   107  5.99996e-04
  1   5   108 -4.00006e-03
  1   5   109  2.00002e-04
  1   5   110 -2.00004e-04
  1   5   111 -3.00039e-04
  1   5   113  1.99995e-04
  1   5   115 -4.99995e-04
  1   5   116  4.90007e-03
  1   5   117 -5.00026e-04
  1   5   118 -1.99997e-04
  1   5   119  4.19946e-03
  1   5   120 -4.99924e-04
  1   5   122 -3.00040e-04
  1   5   123 -2.09989e-03
  1   5   125 -1.00009e-04
  1   5   126  7.00093e-04
  1   5   127  1.69980e-03
  1   5   128 -5.99995e-04
  1   5   129  5.99995e-04
  1   5   130  6.99997e-04
  1   5   131  9.99997e-05
  1   5   132 -6.00001e-04
  1   5   133 -3.00001e-04
  1   5   134 -6.00012e-04
  1   5   135  2.99998e-04
  1   5   136 -2.00000e-04
  1   5   137  9.99999e-04
  1   5   138  1.00001e-04
  1   5   139  8.99999e-04
  1   5   140  1.00001e-04
  1   5   141  1.10000e-03
  1   6    10 -3.99968e-04
  1   6    14  2.00120e-04
  1   6    15 -3.99984e-04
  1   6    16  2.99149e-04
  1   6    17  1.99626e-04
  1   6    18  7.00028e-04
  1   6    21 -1.00308e-04
  1   6    22 -2.99945e-04
  1   6    23 -2.00034e-04
  1   6    25 -2.00013e-04
  1   6    26 -3.99958e-04
  1   6    28 -4.00005e-04
  1   6    29  5.99996e-04
  1   6    30  3.99878e-04
  1   6    32  2.00089e-04
  1   6    33  1.10005e-03
  1   6    35 -1.00017e-04
  1   6    37 -4.99998e-04
  1   6    39 -1.20023e-03
  1   6    40 -1.99924e-04
  1   6    42 -8.00240e-04
  1   6    44  2.99908e-04
  1   6    45  9.99101e-05
  1   6    46  2.30060e-03
  1   6    48 -6.99929e-04
  1   6    52  9.95987e-05
  1   6    53  1.99948e-04
  1   6    54 -1.98611e-04
  1   6    55  1.99406e-04
  1   6    56  3.05304e-04
  1   6    59 -6.00230e-04
  1   6    60 -1.20129e-03
  1   6    61  1.29995e-03
  1   6    62 -2.00048e-04
  1   6    63  3.00020e-04
  1   6    64  1.00070e-04
  1   6    65 -2.99953e-04
  1   6    66 -7.00053e-04
  1   6    67  7.99969e-04
  1   6    68  1.00041e-04
  1   6    69 -5.00210e-04
  1   6    71 -5.00136e-04
  1   6    72 -4.00045e-04
  1   6    74 -1.00077e-04
  1   6    75 -3.99944e-04
  1   6    76  1.00037e-04
  1   6    77  9.99391e-05
  1   6    79 -9.99781e-05
  1   6    80  1.00232e-04
  1   6    82  1.00021e-04
  1   6    83  5.99792e-04
  1   6    84  9.99933e-05
  1   6    85  3.10006e-03
  1   6    86 -9.99952e-05
  1   6    87  2.99245e-04
  1   6    88  1.30000e-03
  1   6    89 -3.00046e-04
  1   6    90 -9.00203e-04
  1   6    91  5.00085e-04
  1   6    92 -1.00025e-04
  1   6    93  2.00051e-04
  1   6    94  1.00006e-04
  1   6    95  1.00000e-04
  1   6    96  1.49985e-03
  1   6    97  1.10047e-03
  1   6    98 -1.00068e-04
  1   6   100 -2.00265e-04
  1   6   101  7.00015e-04
  1   6   102  1.99927e-04
  1   6   103  9.99511e-05
  1   6   104  1.00015e-04
  1   6   105  1.09961e-03
  1   6   106  1.10016e-03
  1   6   107  5.00009e-04
  1   6   108 -3.29997e-03
  1   6   109  2.00060e-04
  1   6   110 -9.99034e-05
  1   6   111 -5.99958e-04
  1   6   113  3.00020e-04
  1   6   115 -2.00184e-04
  1   6   116  4.60010e-03
  1   6   117 -5.00070e-04
  1   6   118 -3.00057e-04
  1   6   119  4.09822e-03
  1   6   120 -5.99305e-04
  1   6   122  2.00416e-04
  1   6   123 -2.60001e-03
  1   6   126 -1.99849e-04
  1   6   127  1.20186e-03
  1   6   128 -4.99930e-04
  1   6   129  5.99913e-04
  1   6   130  6.99873e-04
  1   6   131  1.00018e-04
  1   6   132 -7.00021e-04
  1   6   133 -3.00021e-04
  1   6   134 -4.99985e-04
  1   6   135  3.00018e-04
  1   6   136 -2.00006e-04
  1   6   137  1.00001e-03
  1   6   138  1.00031e-04
  1   6   139  8.99981e-04
  1   6   140  1.00020e-04
  1   6   141  1.10001e-03
  1   7     9 -9.73744e-05
  1   7    10 -3.03005e-04
  1   7    12 -4.09482e-04
  1   7    14 -1.02784e-04
  1   7    15  1.03960e-04
  1   7    16  7.05768e-04
  1   7    17 -7.04230e-04
  1   7    18 -5.02624e-04
  1   7    19 -8.03777e-04
  1   7    20 -2.97562e-04
  1   7    21 -4.97225e-04
  1   7    22 -2.97741e-04
  1   7    23 -2.02391e-04
  1   7    24 -1.10234e-03
  1   7    25  1.02582e-04
  1   7    26 -5.02999e-04
  1   7    27 -3.02563e-04
  1   7    28 -3.02373e-04
  1   7    29  2.97302e-04
  1   7    30  5.97177e-04
  1   7    32 -3.02845e-04
  1   7    33  4.97207e-04
  1   7    34 -8.02359e-04
  1   7    35 -8.97197e-04
  1   7    36 -5.09269e-04
  1   7    37 -3.00425e-04
  1   7    38  9.74469e-05
  1   7    39 -1.30393e-03
  1   7    40 -1.02684e-04
  1   7    41  1.02420e-04
  1   7    42 -1.50242e-03
  1   7    43  5.09211e-04
  1   7    44 -5.97129e-04
  1   7    45  3.02135e-04
  1   7    46  2.50294e-03
  1   7    47 -2.97277e-04
  1   7    48 -2.10162e-03
  1   7    49  7.06375e-04
  1   7    50 -1.02636e-04
  1   7    52 -9.60161e-05
  1   7    53 -9.75773e-05
  1   7    54 -4.93912e-04
  1   7    55  1.29296e-03
  1   7    56  5.09667e-04
  1   7    59  1.18809e-03
  1   7    60  6.88349e-04
  1   7    61  8.96423e-04
  1   7    62 -3.09757e-04
  1   7    63 -2.02917e-04
  1   7    65  9.69303e-05
  1   7    66 -4.97103e-04
  1   7    67  7.97376e-04
  1   7    69  4.97179e-04
  1   7    72 -5.99845e-04
  1   7    75 -2.02994e-04
  1   7    76 -1.97099e-04
  1   7    77 -1.97110e-04
  1   7    80  1.06867e-04
  1   7    83  7.97102e-04
  1   7    85  1.19672e-03
  1   7    88  9.97514e-04
  1   7    89 -8.02576e-04
  1   7    90 -3.40294e-03
  1   7    91  5.97545e-04
  1   7    93  1.97631e-04
  1   7    96 -6.03727e-04
  1   7    97  3.20322e-03
  1   7    98 -1.50616e-03
  1   7    99  1.80865e-03
  1   7   100 -5.90634e-04
  1   7   101  6.00016e-04
  1   7   103  1.97338e-04
  1   7   104 -3.99916e-04
  1   7   105  1.96053e-04
  1   7   106  2.00400e-03
  1   7   107  1.97584e-04
  1   7   108 -7.96729e-04
  1   7   109  4.02812e-04
  1   7   110 -8.09420e-04
  1   7   111 -6.97147e-04
  1   7   113  9.02846e-04
  1   7   114 -9.72815e-05
  1   7   115 -2.30861e-03
  1   7   116 -3.02439e-04
  1   7   117  6.09072e-04
  1   7   120  1.80213e-03
  1   7   122  5.30753e-03
  1   7   123  1.04020e-04
  1   7   125  1.02668e-04
  1   7   126  9.03280e-04
  1   7   127  3.00160e-03
  1   7   128 -6.02692e-04
  1   7   129  7.97156e-04
  1   7   130  6.97172e-04
  1   7   131  9.73191e-05
  1   7   132 -5.02666e-04
  1   7   133 -4.02711e-04
  1   7   134 -4.02779e-04
  1   7   135  1.02829e-04
  1   7   136  9.72779e-05
  1   7   137  1.00275e-03
  1   7   138  1.02729e-04
  1   7   139  1.09722e-03
  1   7   140  1.02652e-04
  1   7   141  1.10268e-03
  1   8     9 -9.86580e-05
  1   8    10 -4.01360e-04
  1   8    12 -2.03652e-04
  1   8    14  1.98876e-04
  1   8    15  2.01564e-04
  1   8    16 -4.94812e-04
  1   8    17 -2.03257e-04
  1   8    18  1.98919e-04
  1   8    19 -7.01440e-04
  1   8    20 -2.98520e-04
  1   8    21 -5.98820e-04
  1   8    22 -2.99039e-04
  1   8    23 -1.01231e-04
  1   8    24 -9.01121e-04
  1   8    25  5.01220e-04
  1   8    26 -3.01140e-04
  1   8    27 -1.00967e-04
  1   8    30  1.99237e-04
  1   8    32 -1.00501e-04
  1   8    33  5.98651e-04
  1   8    34 -4.01216e-04
  1   8    35 -3.99281e-04
  1   8    36 -2.03751e-04
  1   8    37 -3.99982e-04
  1   8    39 -8.02662e-04
  1   8    40  1.98738e-04
  1   8    42 -1.19922e-03
  1   8    44  3.98879e-04
  1   8    46  2.00128e-03
  1   8    47 -1.98680e-04
  1   8    48 -2.50115e-03
  1   8    52 -3.97202e-04
  1   8    53  3.01261e-04
  1   8    54  5.96796e-04
  1   8    55 -1.19563e-03
  1   8    56  6.99036e-04
  1   8    59  5.99704e-04
  1   8    60 -2.97620e-04
  1   8    61  1.39708e-03
  1   8    62 -4.02473e-04
  1   8    63 -6.00818e-04
  1   8    65 -2.01022e-04
  1   8    66 -1.98705e-04
  1   8    67  7.98693e-04
  1   8    68  9.87698e-05
  1   8    69 -4.96678e-04
  1   8    71  1.98558e-04
  1   8    72 -5.99906e-04
  1   8    74  1.01333e-04
  1   8    76 -3.98356e-04
  1   8    77 -1.98847e-04
  1   8    80 -1.96935e-04
  1   8    83 -9.50248e-05
  1   8    85  8.98861e-04
  1   8    87 -1.03018e-04
  1   8    88  1.19875e-03
  1   8    89 -6.01437e-04
  1   8    90 -2.80235e-03
  1   8    91  3.98767e-04
  1   8    92  9.86484e-05
  1   8    93  9.83776e-05
  1   8    95 -1.01026e-04
  1   8    96 -7.01490e-04
  1   8    97  2.90056e-03
  1   8    98 -9.03077e-04
  1   8    99  1.50257e-03
  1   8   100 -6.95448e-04
  1   8   101  7.00017e-04
  1   8   102  4.01150e-04
  1   8   103  9.86097e-05
  1   8   104 -2.99408e-04
  1   8   105  9.89237e-05
  1   8   106  2.30077e-03
  1   8   107  1.00092e-04
  1   8   108 -6.99119e-04
  1   8   109  4.01024e-04
  1   8   110 -7.04395e-04
  1   8   111 -6.98640e-04
  1   8   112  1.00087e-04
  1   8   113  9.01234e-04
  1   8   114 -9.87897e-05
  1   8   115 -2.70224e-03
  1   8   116 -4.99580e-04
  1   8   117  5.03926e-04
  1   8   119 -1.00999e-04
  1   8   120  1.50202e-03
  1   8   121 -9.98902e-05
  1   8   122  4.50148e-03
  1   8   123  1.01273e-04
  1   8   124  9.98092e-05
  1   8   126  1.00142e-03
  1   8   127  1.50754e-03
  1   8   128 -5.01335e-04
  1   8   129  6.98741e-04
  1   8   130  6.98719e-04
  1   8   131  9.87014e-05
  1   8   132 -5.01239e-04
  1   8   133 -3.01310e-04
  1   8   134 -5.01363e-04
  1   8   135  1.01359e-04
  1   8   136  9.87578e-05
  1   8   137  9.01174e-04
  1   8   138  1.01379e-04
  1   8   139  1.09868e-03
  1   8   140  1.01250e-04
  1   8   141  1.10130e-03
  1   9     9 -1.03174e-04
  1   9    10 -2.97085e-04
  1   9    11  9.99126e-05
  1   9    12 -1.00501e-04
  1   9    13  1.00055e-04
  1   9    14  3.03341e-04
  1   9    15  1.04347e-04
  1   9    16 -8.93981e-05
  1   9    17 -4.03706e-04
  1   9    18  9.98227e-05
  1   9    19 -7.04619e-04
  1   9    20 -1.02840e-04
  1   9    21 -2.03714e-04
  1   9    22 -2.97400e-04
  1   9    23  1.99866e-04
  1   9    24 -7.02751e-04
  1   9    25  4.02745e-04
  1   9    26 -3.96295e-04
  1   9    27 -9.65596e-05
  1   9    29 -1.00104e-04
  1   9    31 -1.98194e-04
  1   9    32  5.00086e-04
  1   9    33  6.02993e-04
  1   9    36  7.95874e-04
  1   9    37  2.96886e-04
  1   9    38  2.99972e-04
  1   9    39  9.55400e-05
  1   9    40  2.03300e-04
  1   9    42 -1.19900e-03
  1   9    43 -3.99343e-04
  1   9    44  1.90548e-04
  1   9    46  6.94509e-04
  1   9    47 -1.96803e-04
  1   9    48 -3.00216e-03
  1   9    49  1.03780e-04
  1   9    50 -2.02991e-04
  1   9    51  1.03102e-04
  1   9    52 -9.99784e-04
  1   9    53  4.99938e-04
  1   9    54  3.00132e-04
  1   9    55 -2.97631e-04
  1   9    56  2.61287e-03
  1   9    57  1.00071e-04
  1   9    59  2.00153e-04
  1   9    60  1.04294e-05
  1   9    61  2.19624e-03
  1   9    62 -1.61029e-03
  1   9    63 -1.20437e-03
  1   9    64  2.03149e-04
  1   9    65 -6.00031e-04
  1   9    66 -3.99870e-04
  1   9    67  7.99914e-04
  1   9    68  8.00724e-04
  1   9    69 -2.51321e-03
  1   9    71  9.97156e-04
  1   9    72 -1.20036e-03
  1   9    76 -1.39759e-03
  1   9    77 -2.02886e-04
  1   9    80 -1.19648e-03
  1   9    83 -2.71782e-03
  1   9    85  1.39566e-03
  1   9    87 -5.96767e-04
  1   9    88  1.19995e-03
  1   9    89 -4.00099e-04
  1   9    90 -1.90354e-03
  1   9    91  7.00024e-04
  1   9    92  9.99300e-05
  1   9    93  1.03294e-04
  1   9    96 -6.04022e-04
  1   9    97  2.60424e-03
  1   9    98 -4.00221e-04
  1   9    99  1.50517e-03
  1   9   100 -7.02224e-04
  1   9   101  6.99997e-04
  1   9   102  1.30669e-03
  1   9   103  2.99925e-04
  1   9   104  9.98025e-05
  1   9   105 -2.04085e-04
  1   9   106  2.80683e-03
  1   9   107  1.99867e-04
  1   9   108 -6.95796e-04
  1   9   109  7.03194e-04
  1   9   110 -6.00418e-04
  1   9   111 -6.99893e-04
  1   9   113  1.30006e-03
  1   9   114 -9.99249e-05
  1   9   115 -3.10719e-03
  1   9   116 -3.04946e-04
  1   9   119  9.52240e-05
  1   9   120 -1.97552e-04
  1   9   121 -1.04071e-04
  1   9   122  3.70470e-03
  1   9   123 -2.95695e-04
  1   9   124  1.03053e-04
  1   9   126  4.04072e-04
  1   9   127 -1.00829e-03
  1   9   128 -4.96890e-04
  1   9   129  4.96910e-04
  1   9   130  4.96951e-04
  1   9   131  9.99194e-05
  1   9   132 -5.00071e-04
  1   9   133 -3.00098e-04
  1   9   134 -5.00133e-04
  1   9   135  1.00083e-04
  1   9   136  9.99625e-05
  1   9   137  9.00129e-04
  1   9   138  1.00083e-04
  1   9   139  1.09993e-03
  1   9   140  1.00075e-04
  1   9   141  1.10008e-03
  1  10     9 -9.98385e-05
  1  10    10 -2.00158e-04
  1  10    12 -2.00740e-04
  1  10    13 -9.99141e-05
  1  10    15 -9.99238e-05
  1  10    16  7.11773e-04
  1  10    17 -4.12227e-04
  1  10    18  5.99921e-04
  1  10    19 -7.98746e-04
  1  10    20 -2.99794e-04
  1  10    21 -9.98406e-05
  1  10    22 -2.99824e-04
  1  10    23 -1.00162e-04
  1  10    24 -7.00115e-04
  1  10    25  3.00378e-04
  1  10    26 -7.00264e-04
  1  10    27 -3.00204e-04
  1  10    28 -1.00148e-04
  1  10    29  9.97014e-05
  1  10    30  2.99806e-04
  1  10    31 -1.00794e-04
  1  10    32 -9.87765e-05
  1  10    33  6.99816e-04
  1  10    34 -5.00324e-04
  1  10    35 -7.00367e-04
  1  10    36 -2.98458e-04
  1  10    37 -1.00017e-04
  1  10    38  9.97447e-05
  1  10    39 -1.09901e-03
  1  10    40 -1.00167e-04
  1  10    41  1.00241e-04
  1  10    42 -1.28868e-03
  1  10    43  2.99728e-04
  1  10    44  3.88686e-04
  1  10    45  2.00281e-04
  1  10    46  2.58556e-03
  1  10    47 -2.99842e-04
  1  10    48 -2.30002e-03
  1  10    49  3.12375e-04
  1  10    50 -1.00150e-04
  1  10    52 -9.91909e-05
  1  10    53  5.00183e-04
  1  10    54 -3.99953e-04
  1  10    55  1.10739e-03
  1  10    56  6.01704e-04
  1  10    57  1.00232e-04
  1  10    59 -5.00125e-04
  1  10    60 -7.88563e-04
  1  10    61  1.09929e-03
  1  10    62 -5.02692e-04
  1  10    63 -9.99239e-05
  1  10    65  9.99726e-05
  1  10    66 -4.99779e-04
  1  10    67  6.99794e-04
  1  10    68  2.01287e-04
  1  10    71  1.01273e-04
  1  10    72 -6.99882e-04
  1  10    75 -2.00283e-04
  1  10    76 -4.02919e-04
  1  10    77 -9.98164e-05
  1  10    79 -9.97884e-05
  1  10    80 -1.02494e-04
  1  10    83  6.00627e-04
  1  10    85  7.99150e-04
  1  10    88  1.19979e-03
  1  10    89 -6.00180e-04
  1  10    90 -2.99838e-03
  1  10    91  3.99733e-04
  1  10    92  1.99858e-04
  1  10    93  1.99754e-04
  1  10    96 -6.00356e-04
  1  10    97  2.79940e-03
  1  10    98 -1.20090e-03
  1  10    99  1.60019e-03
  1  10   100 -5.99323e-04
  1  10   101  6.00012e-04
  1  10   102  2.02035e-04
  1  10   103  1.99781e-04
  1  10   104 -4.00195e-04
  1  10   105  9.94967e-05
  1  10   106  2.00029e-03
  1  10   107  1.99678e-04
  1  10   108 -7.99240e-04
  1  10   109  4.00216e-04
  1  10   110 -7.00551e-04
  1  10   111 -6.99964e-04
  1  10   113  8.00100e-04
  1  10   115 -2.50074e-03
  1  10   116 -4.05127e-04
  1  10   117  3.99628e-04
  1  10   120  1.60281e-03
  1  10   122  4.70476e-03
  1  10   123 -9.93245e-05
  1  10   125  1.00001e-04
  1  10   126  1.19785e-03
  1  10   127  2.29085e-03
  1  10   128 -6.00233e-04
  1  10   129  7.99830e-04
  1  10   130  6.99873e-04
  1  10   131  9.97847e-05
  1  10   132 -5.00169e-04
  1  10   133 -3.00147e-04
  1  10   134 -4.00269e-04
  1  10   135  1.00125e-04
  1  10   136  9.98089e-05
  1  10   137  1.00017e-03
  1  10   138  1.00181e-04
  1  10   139  1.09984e-03
  1  10   140  1.00209e-04
  1  10   141  1.10019e-03
  1  11     9 -9.93641e-05
  1  11    10 -2.00735e-04
  1  11    12  1.06126e-05
  1  11    13 -9.99888e-05
  1  11    15 -2.12092e-04
  1  11    16 -2.11554e-04
  1  11    17  4.10769e-04
  1  11    18 -1.00105e-04
  1  11    19  3.12377e-04
  1  11    20 -9.93451e-05
  1  11    21  7.00912e-04
  1  11    23  2.00046e-04
  1  11    24 -1.99543e-04
  1  11    25  9.94379e-05
  1  11    26 -8.00914e-04
  1  11    27 -3.00674e-04
  1  11    29 -1.99994e-04
  1  11    30 -2.99377e-04
  1  11    31  4.10662e-04
  1  11    32 -1.99988e-04
  1  11    33  7.99497e-04
  1  11    34 -3.99963e-04
  1  11    35 -8.02911e-04
  1  11    36  1.41210e-03
  1  11    37  4.00832e-04
  1  11    38  4.00041e-04
  1  11    39  4.12385e-04
  1  11    40 -2.00417e-04
  1  11    42 -1.60026e-03
  1  11    43 -6.10710e-04
  1  11    44  6.00848e-04
  1  11    46 -2.11487e-04
  1  11    47 -2.00538e-04
  1  11    48 -2.39899e-03
  1  11    49 -2.10531e-04
  1  11    52 -6.11099e-04
  1  11    53  7.00019e-04
  1  11    55 -2.09961e-04
  1  11    56  3.58598e-04
  1  11    59 -9.99779e-05
  1  11    60 -3.00693e-04
  1  11    61  2.01252e-03
  1  11    62 -3.86967e-04
  1  11    63  2.01586e-04
  1  11    64  1.99341e-04
  1  11    65 -6.00036e-04
  1  11    66 -1.99983e-04
  1  11    67  9.99996e-04
  1  11    68  8.00114e-04
  1  11    69 -1.19519e-03
  1  11    70 -1.00004e-04
  1  11    71  8.01262e-04
  1  11    72 -1.00014e-03
  1  11    74  1.00508e-04
  1  11    75 -4.00909e-04
  1  11    76 -1.10085e-03
  1  11    77 -9.95884e-05
  1  11    79  9.99941e-05
  1  11    80 -1.61251e-03
  1  11    82  1.00007e-04
  1  11    83 -5.95673e-04
  1  11    84  9.99997e-05
  1  11    85  3.51314e-03
  1  11    86 -1.00003e-04
  1  11    87  7.12422e-04
  1  11    88  1.50000e-03
  1  11    89 -9.99850e-05
  1  11    90 -8.75538e-05
  1  11    91  6.00003e-04
  1  11    92 -2.99998e-04
  1  11    93  2.99531e-04
  1  11    95 -1.00004e-04
  1  11    96  1.51293e-03
  1  11    97  6.87488e-04
  1  11    98  1.11032e-04
  1  11    99 -9.12746e-04
  1  11   100 -9.10316e-04
  1  11   101  9.00007e-04
  1  11   102  8.98856e-04
  1  11   103  2.00006e-04
  1  11   104 -9.99750e-05
  1  11   105  7.12372e-04
  1  11   106  1.48757e-03
  1  11   107  4.99992e-04
  1  11   108 -3.31341e-03
  1  11   109  9.90863e-05
  1  11   110 -2.89411e-04
  1  11   111 -3.00001e-04
  1  11   113  9.00023e-04
  1  11   114  1.00002e-04
  1  11   115 -6.87080e-04
  1  11   116  4.81814e-03
  1  11   117 -5.10789e-04
  1  11   118 -2.99603e-04
  1  11   119  4.21390e-03
  1  11   120 -3.11566e-03
  1  11   121 -1.00099e-04
  1  11   122 -8.16362e-04
  1  11   123 -2.41355e-03
  1  11   124  9.94583e-05
  1  11   126 -1.21191e-03
  1  11   127 -3.01474e-03
  1  11   128 -5.00584e-04
  1  11   129  5.00683e-04
  1  11   130  5.00588e-04
  1  11   131  9.99912e-05
  1  11   132 -6.99995e-04
  1  11   133 -2.00004e-04
  1  11   134 -6.00003e-04
  1  11   135  3.00004e-04
  1  11   136 -3.00001e-04
  1  11   137  9.00001e-04
  1  11   138  1.00001e-04
  1  11   139  8.99996e-04
  1  11   140  1.00001e-04
  1  11   141  1.10000e-03
  1  12     9 -2.00007e-04
  1  12    10 -4.00006e-04
  1  12    11  2.00002e-04
  1  12    12 -2.99990e-04
  1  12    13  2.00035e-04
  1  12    14  2.00032e-04
  1  12    15  3.00062e-04
  1  12    17 -6.15126e-04
  1  12    18  2.10973e-04
  1  12    19 -4.13208e-04
  1  12    20  4.00055e-04
  1  12    21 -2.99995e-04
  1  12    22 -5.99986e-04
  1  12    24  8.00133e-04
  1  12    25 -5.86939e-04
  1  12    26  4.99908e-04
  1  12    27  8.00042e-04
  1  12    28  2.00092e-04
  1  12    29  3.99947e-04
  1  12    30  1.91450e-03
  1  12    31 -2.00011e-04
  1  12    32  1.59912e-03
  1  12    33  7.00013e-04
  1  12    34 -1.99977e-04
  1  12    35  9.97498e-05
  1  12    36 -2.00304e-04
  1  12    37 -3.00012e-04
  1  12    38 -3.00031e-04
  1  12    39 -1.09968e-03
  1  12    40 -9.99837e-05
  1  12    41 -9.99856e-05
  1  12    42  8.12676e-04
  1  12    43  1.99997e-04
  1  12    44 -1.13722e-04
  1  12    45 -1.99967e-04
  1  12    46  5.86866e-04
  1  12    48 -5.08215e-04
  1  12    49  9.99207e-05
  1  12    51 -2.00041e-04
  1  12    52  6.00138e-04
  1  12    53 -5.99897e-04
  1  12    54 -1.10398e-04
  1  12    55  2.09106e-04
  1  12    56  1.99736e-04
  1  12    57  9.99982e-05
  1  12    58 -1.00030e-04
  1  12    59  3.09902e-04
  1  12    60 -2.89738e-04
  1  12    61  1.70003e-03
  1  12    62 -3.99671e-04
  1  12    63  1.99964e-04
  1  12    64  3.00037e-04
  1  12    65 -1.99989e-04
  1  12    66 -2.99984e-04
  1  12    67  1.29997e-03
  1  12    68 -1.00256e-04
  1  12    69 -6.99858e-04
  1  12    71 -5.00300e-04
  1  12    72 -2.99996e-04
  1  12    73  9.99952e-05
  1  12    74  9.99800e-05
  1  12    75 -3.00639e-04
  1  12    76  1.00201e-04
  1  12    77 -9.99162e-05
  1  12    78 -1.00053e-04
  1  12    79  3.99950e-04
  1  12    80  3.00318e-04
  1  12    81  1.00006e-04
  1  12    82 -9.99995e-05
  1  12    83  3.00232e-04
  1  12    84  1.00220e-04
  1  12    85  2.28861e-03
  1  12    86  1.00084e-04
  1  12    87  3.00111e-04
  1  12    88  2.10014e-03
  1  12    89 -3.00024e-04
  1  12    90 -7.09837e-04
  1  12    91  6.99975e-04
  1  12    92 -2.99958e-04
  1  12    93  4.99963e-04
  1  12    94 -1.00014e-04
  1  12    95 -3.00221e-04
  1  12    96 -2.11269e-03
  1  12    97  1.01126e-03
  1  12    98  1.99928e-04
  1  12    99 -6.87264e-04
  1  12   100 -1.21260e-03
  1  12   101  9.00103e-04
  1  12   102  9.08825e-04
  1  12   103 -1.99979e-04
  1  12   104  9.99424e-05
  1  12   105  1.38380e-03
  1  12   106  1.20003e-03
  1  12   107 -1.00585e-04
  1  12   108 -1.79132e-03
  1  12   109 -1.00041e-04
  1  12   110  4.99148e-04
  1  12   111 -1.20003e-03
  1  12   112 -3.00854e-04
  1  12   113  6.00075e-04
  1  12   114  2.00016e-04
  1  12   115 -1.08382e-05
  1  12   116 -1.21251e-03
  1  12   117 -1.28565e-03
  1  12   118  5.98956e-04
  1  12   119 -4.01718e-03
  1  12   120 -9.88023e-04
  1  12   121 -4.16473e-04
  1  12   122 -1.08707e-03
  1  12   123 -1.07221e-03
  1  12   124 -4.00838e-04
  1  12   125 -2.99968e-04
  1  12   126 -5.99690e-04
  1  12   127 -1.01710e-03
  1  12   128 -3.99984e-04
  1  12   129  6.00001e-04
  1  12   130  6.00009e-04
  1  12   132 -4.00008e-04
  1  12   133 -1.99981e-04
  1  12   134 -3.00131e-04
  1  12   135 -1.99994e-04
  1  12   136  3.99953e-04
  1  12   137  9.99992e-04
  1  12   138  1.00010e-04
  1  12   139  8.00027e-04
  1  12   140  2.00021e-04
  1  12   141  6.00022e-04
  1  13     9 -9.83045e-05
  1  13    10 -3.01215e-04
  1  13    11  1.00001e-04
  1  13    12 -1.00024e-04
  1  13    13  9.99734e-05
  1  13    14  9.80312e-05
  1  13    15 -1.01387e-04
  1  13    16 -1.01972e-04
  1  13    17  1.00322e-04
  1  13    18  1.00180e-04
  1  13    19 -9.88776e-05
  1  13    20 -9.85485e-05
  1  13    21  1.02372e-04
  1  13    22 -1.01243e-04
  1  13    23  9.98850e-05
  1  13    24 -9.83775e-05
  1  13    26 -3.02565e-04
  1  13    27 -1.02063e-04
  1  13    28 -1.00126e-04
  1  13    29 -1.00054e-04
  1  13    30 -3.00389e-04
  1  13    31  4.98481e-04
  1  13    32  2.99556e-04
  1  13    33  7.98423e-04
  1  13    34 -2.99566e-04
  1  13    35  4.96809e-04
  1  13    37 -4.97466e-04
  1  13    39 -7.97266e-04
  1  13    40 -2.01683e-04
  1  13    42  2.00249e-04
  1  13    43  1.00509e-04
  1  13    44  2.01746e-04
  1  13    45 -9.83388e-05
  1  13    47 -2.01951e-04
  1  13    48 -2.09802e-03
  1  13    49 -1.99898e-04
  1  13    50 -9.82742e-05
  1  13    51  9.83368e-05
  1  13    52 -5.00824e-04
  1  13    53  2.00381e-04
  1  13    54  2.99858e-04
  1  13    55 -2.97879e-04
  1  13    56  1.99746e-03
  1  13    59 -9.97139e-05
  1  13    60 -2.01490e-04
  1  13    61  2.20207e-03
  1  13    62 -1.69714e-03
  1  13    63 -9.97436e-04
  1  13    64  1.98077e-04
  1  13    65 -1.10019e-03
  1  13    66 -3.99973e-04
  1  13    67  9.99998e-04
  1  13    68 -2.00361e-04
  1  13    69 -2.99759e-03
  1  13    71 -7.97691e-04
  1  13    72 -9.97508e-05
  1  13    75 -2.01898e-04
  1  13    76  5.98350e-04
  1  13    80  3.97096e-04
  1  13    83 -1.90374e-03
  1  13    85  3.00273e-03
  1  13    87 -6.00695e-04
  1  13    88  1.59997e-03
  1  13    89 -1.99976e-04
  1  13    90 -5.98739e-04
  1  13    91  4.99857e-04
  1  13    92 -2.00037e-04
  1  13    93  1.97826e-04
  1  13    96  8.03218e-04
  1  13    97  1.19935e-03
  1  13    98  9.99994e-05
  1  13    99 -3.01057e-04
  1  13   100 -8.98742e-04
  1  13   101  9.00008e-04
  1  13   102  1.19821e-03
  1  13   103  2.99975e-04
  1  13   104  2.00027e-04
  1  13   105  6.00849e-04
  1  13   106  1.69853e-03
  1  13   107  5.00042e-04
  1  13   108 -2.60167e-03
  1  13   109  2.98055e-04
  1  13   111 -3.99954e-04
  1  13   112  9.99913e-05
  1  13   113  1.00003e-03
  1  13   115 -8.98829e-04
  1  13   116  3.30623e-03
  1  13   117 -8.98756e-04
  1  13   118 -2.99547e-04
  1  13   119  2.80196e-03
  1  13   120 -2.60772e-03
  1  13   121  9.99038e-05
  1  13   122 -6.12849e-04
  1  13   123 -1.79966e-03
  1  13   124  9.84661e-05
  1  13   126 -9.01668e-04
  1  13   127 -2.70462e-03
  1  13   128 -4.01663e-04
  1  13   129  4.01924e-04
  1  13   130  5.01765e-04
  1  13   131  9.99821e-05
  1  13   132 -6.00043e-04
  1  13   133 -2.00048e-04
  1  13   134 -5.00215e-04
  1  13   135  3.00050e-04
  1  13   136 -2.00025e-04
  1  13   137  9.00076e-04
  1  13   138  9.99975e-05
  1  13   139  8.99963e-04
  1  13   140  1.00012e-04
  1  13   141  1.10002e-03
  1  14     9 -1.03898e-04
  1  14    13  1.95496e-04
  1  14    14  3.03655e-04
  1  14    15  1.03765e-04
  1  14    16  2.06593e-04
  1  14    17 -6.04319e-04
  1  14    19 -4.04854e-04
  1  14    20  1.96072e-04
  1  14    21 -2.03859e-04
  1  14    22 -6.03738e-04
  1  14    23  2.03889e-04
  1  14    24  2.03582e-04
  1  14    25 -4.02916e-04
  1  14    26  4.04396e-04
  1  14    27  2.03491e-04
  1  14    29  3.04248e-04
  1  14    30  1.00586e-03
  1  14    32  1.20466e-03
  1  14    33  6.04125e-04
  1  14    37 -3.99388e-04
  1  14    38  2.04292e-04
  1  14    39 -1.80558e-03
  1  14    42  5.05555e-04
  1  14    43 -2.03905e-04
  1  14    44 -2.04757e-04
  1  14    46  8.06572e-04
  1  14    47 -2.04539e-04
  1  14    48 -1.39998e-03
  1  14    51  1.03819e-04
  1  14    52  2.03617e-04
  1  14    53 -4.04046e-04
  1  14    54 -2.04450e-04
  1  14    55  6.05375e-04
  1  14    56  4.94551e-04
  1  14    59  1.99546e-04
  1  14    61  1.69576e-03
  1  14    62 -5.94082e-04
  1  14    63 -9.56822e-05
  1  14    65 -3.95890e-04
  1  14    66 -4.04690e-04
  1  14    67  1.00439e-03
  1  14    68  1.03299e-04
  1  14    69 -1.09690e-03
  1  14    71 -4.96073e-04
  1  14    72 -1.99870e-04
  1  14    75  2.04930e-04
  1  14    76  9.72684e-05
  1  14    77 -2.03993e-04
  1  14    78  1.04297e-04
  1  14    80  3.02379e-04
  1  14    83  1.09096e-04
  1  14    84 -1.03869e-04
  1  14    85  2.09361e-03
  1  14    86 -1.03933e-04
  1  14    87 -9.62407e-05
  1  14    88  1.70395e-03
  1  14    89 -2.95527e-04
  1  14    90 -1.30851e-03
  1  14    91  8.03838e-04
  1  14    92 -1.95604e-04
  1  14    93  1.03966e-04
  1  14    94  1.04364e-04
  1  14    95  1.04117e-04
  1  14    96 -9.01920e-04
  1  14    97  1.30651e-03
  1  14    99 -9.03701e-04
  1  14   100 -1.00521e-03
  1  14   101  8.99754e-04
  1  14   102  8.94411e-04
  1  14   103  3.04423e-04
  1  14   104  3.00080e-04
  1  14   105  8.92738e-04
  1  14   106  1.60424e-03
  1  14   107  3.03723e-04
  1  14   108 -1.49426e-03
  1  14   109  9.56457e-05
  1  14   110  1.10587e-03
  1  14   111 -8.04560e-04
  1  14   112  1.03699e-04
  1  14   113  6.95459e-04
  1  14   115  3.03931e-04
  1  14   117 -2.51159e-03
  1  14   118  9.05293e-04
  1  14   119 -1.17579e-03
  1  14   120 -1.19166e-03
  1  14   121  4.02587e-04
  1  14   122 -2.00518e-03
  1  14   123 -1.19454e-03
  1  14   124  2.03549e-04
  1  14   126 -2.93086e-04
  1  14   127 -6.91421e-04
  1  14   128 -4.95924e-04
  1  14   129  5.04427e-04
  1  14   130  7.04425e-04
  1  14   131  1.04400e-04
  1  14   132 -3.95799e-04
  1  14   134 -9.52433e-05
  1  14   136  1.04286e-04
  1  14   137  6.95637e-04
  1  14   138  9.54904e-05
  1  14   139  1.00439e-03
  1  14   140  9.56671e-05
  1  14   141  8.95598e-04
  1  15     9  2.00053e-04
  1  15    13  3.00013e-04
  1  15    14  3.99968e-04
  1  15    15  1.99946e-04
  1  15    16  1.95333e-04
  1  15    17 -4.02272e-04
  1  15    19 -6.02396e-04
  1  15    20  2.00039e-04
  1  15    21 -2.00003e-04
  1  15    22 -4.00116e-04
  1  15    23  2.00109e-04
  1  15    24 -2.99899e-04
  1  15    25 -1.99691e-04
  1  15    26  2.00305e-04
  1  15    27 -4.00110e-04
  1  15    28 -2.00101e-04
  1  15    29  3.99976e-04
  1  15    30  8.03380e-04
  1  15    31 -1.00218e-04
  1  15    32  1.99716e-04
  1  15    33  5.99954e-04
  1  15    34  2.00082e-04
  1  15    35 -2.02741e-04
  1  15    36  2.00035e-04
  1  15    37 -3.99929e-04
  1  15    38  5.99999e-04
  1  15    39 -1.39971e-03
  1  15    41  3.99985e-04
  1  15    42 -2.04359e-04
  1  15    45  6.00286e-04
  1  15    46  1.50839e-03
  1  15    47 -1.00054e-04
  1  15    48 -7.03554e-04
  1  15    49  1.99752e-04
  1  15    51  9.99502e-05
  1  15    52  4.00189e-04
  1  15    55  1.99269e-04
  1  15    56  1.98471e-04
  1  15    57 -2.99992e-04
  1  15    58  2.00063e-04
  1  15    59  8.01879e-04
  1  15    60 -2.01418e-04
  1  15    61  1.40047e-03
  1  15    62 -3.97427e-04
  1  15    63  2.99995e-04
  1  15    65 -2.00013e-04
  1  15    66 -3.99997e-04
  1  15    67  1.39997e-03
  1  15    69 -6.90190e-04
  1  15    70 -1.00000e-04
  1  15    71 -1.99669e-04
  1  15    72 -3.99858e-04
  1  15    74  1.00080e-04
  1  15    75 -2.99654e-04
  1  15    76  9.97908e-05
  1  15    77 -1.00060e-04
  1  15    79  2.00062e-04
  1  15    80  1.99934e-04
  1  15    81  9.99406e-05
  1  15    82 -1.00001e-04
  1  15    83  5.01557e-04
  1  15    84 -4.00038e-04
  1  15    85  2.49879e-03
  1  15    86 -3.00039e-04
  1  15    87  2.99560e-04
  1  15    88  2.09994e-03
  1  15    89 -2.99993e-04
  1  15    90 -9.00457e-04
  1  15    91  3.00068e-04
  1  15    92 -3.99973e-04
  1  15    93  2.99964e-04
  1  15    94  1.00017e-04
  1  15    95  7.00046e-04
  1  15    96 -2.11716e-03
  1  15    97  6.02825e-04
  1  15    98  1.00033e-04
  1  15    99 -9.73763e-05
  1  15   100 -7.03280e-04
  1  15   101  1.09996e-03
  1  15   102  4.01320e-04
  1  15   103  5.99997e-04
  1  15   104  1.00101e-04
  1  15   105  1.81010e-03
  1  15   106  1.09725e-03
  1  15   107  9.99787e-04
  1  15   108 -1.79859e-03
  1  15   109  9.99617e-05
  1  15   111 -1.19998e-03
  1  15   112  8.99866e-04
  1  15   113  5.00031e-04
  1  15   114 -4.99992e-04
  1  15   115 -3.99728e-04
  1  15   116 -1.30775e-03
  1  15   117 -6.94109e-04
  1  15   118  1.99360e-04
  1  15   119 -4.22695e-03
  1  15   120 -5.97729e-04
  1  15   121  2.00309e-03
  1  15   122 -3.90644e-04
  1  15   123 -1.00295e-03
  1  15   124  6.99815e-04
  1  15   125  8.00053e-04
  1  15   126 -2.00185e-04
  1  15   127  1.10422e-03
  1  15   128 -5.00063e-04
  1  15   129  6.00047e-04
  1  15   130  7.00052e-04
  1  15   131  2.00008e-04
  1  15   132 -3.00004e-04
  1  15   133 -1.99962e-04
  1  15   134 -3.99901e-04
  1  15   135  1.00008e-04
  1  15   136  6.00038e-04
  1  15   137  9.99965e-04
  1  15   138  1.00000e-04
  1  15   139  8.00028e-04
  1  15   140 -9.99985e-05
  1  15   141  4.00008e-04
  1  16     9 -1.99418e-04
  1  16    11 -9.99815e-05
  1  16    12 -1.99922e-04
  1  16    13 -1.00016e-04
  1  16    14 -1.00690e-04
  1  16    15 -1.00459e-04
  1  16    16 -2.00618e-04
  1  16    17  2.00016e-04
  1  16    18 -9.99237e-05
  1  16    19 -3.00020e-04
  1  16    20 -4.99456e-04
  1  16    21  6.00284e-04
  1  16    22  3.99559e-04
  1  16    24 -5.99447e-04
  1  16    25  5.99547e-04
  1  16    26 -1.00057e-03
  1  16    27 -5.00519e-04
  1  16    29 -3.99960e-04
  1  16    30 -8.00871e-04
  1  16    31  7.99461e-04
  1  16    32 -1.00148e-03
  1  16    33  7.99327e-04
  1  16    34 -1.20049e-03
  1  16    35 -7.00133e-04
  1  16    36 -6.01035e-04
  1  16    37 -6.00493e-04
  1  16    38 -1.99999e-04
  1  16    39 -1.00012e-03
  1  16    40 -4.00934e-04
  1  16    42 -3.97882e-04
  1  16    43  6.00220e-04
  1  16    44  4.00146e-04
  1  16    46 -1.99964e-04
  1  16    47 -5.00671e-04
  1  16    48 -4.00308e-03
  1  16    49 -9.99859e-05
  1  16    53  6.00064e-04
  1  16    56  2.98588e-04
  1  16    60 -2.00475e-04
  1  16    61  1.40026e-03
  1  16    62 -7.99355e-04
  1  16    63 -5.00234e-04
  1  16    64  1.99465e-04
  1  16    65 -5.99786e-04
  1  16    66 -3.00008e-04
  1  16    67  9.00003e-04
  1  16    68 -6.00103e-04
  1  16    69 -8.94971e-04
  1  16    71 -1.10129e-03
  1  16    72  1.99899e-04
  1  16    74  1.00634e-04
  1  16    76  1.10140e-03
  1  16    77 -9.91834e-05
  1  16    79  9.99875e-05
  1  16    80  9.01857e-04
  1  16    83  1.05623e-04
  1  16    84  9.99107e-05
  1  16    85  1.49764e-03
  1  16    86 -1.00040e-04
  1  16    87  8.99982e-04
  1  16    88  1.39997e-03
  1  16    89 -3.99998e-04
  1  16    90 -1.50039e-03
  1  16    91 -1.00041e-04
  1  16    92 -9.99663e-05
  1  16    93  2.99578e-04
  1  16    94  1.00017e-04
  1  16    95 -9.99457e-05
  1  16    96 -1.01792e-04
  1  16    97  1.90015e-03
  1  16    98 -4.00049e-04
  1  16    99  1.00043e-04
  1  16   100 -1.09921e-03
  1  16   101  5.99976e-04
  1  16   102  1.09968e-03
  1  16   103  3.00025e-04
  1  16   104 -3.00196e-04
  1  16   105  9.99190e-05
  1  16   106  2.29987e-03
  1  16   107  9.98822e-05
  1  16   108 -1.19836e-03
  1  16   109  2.99628e-04
  1  16   110 -7.00558e-04
  1  16   111 -5.00047e-04
  1  16   113  8.99929e-04
  1  16   115 -2.20442e-03
  1  16   116  6.85569e-04
  1  16   117 -2.95095e-04
  1  16   118  1.01406e-04
  1  16   119  8.01122e-04
  1  16   120 -7.96466e-04
  1  16   122  2.50803e-03
  1  16   123 -5.98954e-04
  1  16   126 -4.00307e-04
  1  16   127 -2.29913e-03
  1  16   128 -5.00631e-04
  1  16   129  5.00461e-04
  1  16   130  6.00662e-04
  1  16   131  9.99969e-05
  1  16   132 -4.99961e-04
  1  16   133 -1.99955e-04
  1  16   134 -4.99957e-04
  1  16   135  1.99960e-04
  1  16   137  1.00000e-03
  1  16   138  9.99959e-05
  1  16   139  1.10003e-03
  1  16   140  9.99883e-05
  1  16   141  1.19999e-03
  3   1     9 -3.00001e-04
  3   1    10 -2.00013e-04
  3   1    11  1.99997e-04
  3   1    12 -3.99982e-04
  3   1    13  2.99996e-04
  3   1    14  7.99984e-04
  3   1    15  6.00085e-04
  3   1    16 -1.98663e-04
  3   1    17 -1.20144e-03
  3   1    18  6.00027e-04
  3   1    19 -1.79994e-03
  3   1    20 -1.99991e-04
  3   1    21 -2.99982e-04
  3   1    22 -5.99878e-04
  3   1    23  4.00002e-04
  3   1    24  3.98620e-04
  3   1    25 -1.99947e-04
  3   1    26  5.99976e-04
  3   1    27  5.02067e-04
  3   1    28  6.00010e-04
  3   1    29  2.01443e-04
  3   1    30  2.09970e-03
  3   1    31 -7.99977e-04
  3   1    32  1.19977e-03
  3   1    33  7.00044e-04
  3   1    34 -1.99836e-04
  3   1    35 -9.96023e-05
  3   1    36 -7.00314e-04
  3   1    37 -6.00141e-04
  3   1    38 -3.00122e-04
  3   1    39 -1.40012e-03
  3   1    42  2.00118e-03
  3   1    43 -9.96118e-05
  3   1    44 -3.99946e-04
  3   1    45 -1.01954e-04
  3   1    46  1.00184e-04
  3   1    47 -3.99948e-04
  3   1    48 -3.59908e-03
  3   1    49  1.00153e-04
  3   1    50 -9.99959e-05
  3   1    52  1.00030e-03
  3   1    53 -8.01405e-04
  3   1    54  9.85998e-05
  3   1    55  1.03092e-04
  3   1    56  4.00360e-04
  3   1    58 -9.99985e-05
  3   1    59 -9.85127e-05
  3   1    60 -1.98450e-04
  3   1    61  1.29992e-03
  3   1    62 -3.00140e-04
  3   1    64  1.00001e-04
  3   1    66 -2.99952e-04
  3   1    67  9.00011e-04
  3   1    68 -4.00037e-04
  3   1    69 -6.99973e-04
  3   1    70 -1.00000e-04
  3   1    71 -3.00397e-04
  3   1    72 -2.99811e-04
  3   1    73  1.00001e-04
  3   1    74  9.99983e-05
  3   1    75  2.99998e-04
  3   1    76  1.00593e-04
  3   1    77 -3.00003e-04
  3   1    79  9.99976e-05
  3   1    80  5.00603e-04
  3   1    82 -9.99984e-05
  3   1    83  2.99541e-04
  3   1    85  1.00158e-03
  3   1    87  6.99844e-04
  3   1    88  1.30000e-03
  3   1    89 -5.00004e-04
  3   1    90 -1.99766e-03
  3   1    91 -4.99966e-04
  3   1    93  3.00234e-04
  3   1    95 -9.93202e-05
  3   1    96 -7.00317e-04
  3   1    97  3.09765e-03
  3   1    98  2.00067e-04
  3   1    99  9.00137e-04
  3   1   100 -2.69982e-03
  3   1   101  8.01417e-04
  3   1   102  2.00001e-03
  3   1   103  4.00019e-04
  3   1   104 -1.99971e-04
  3   1   105  1.02847e-04
  3   1   106  1.20030e-03
  3   1   107  1.01976e-04
  3   1   108 -5.99752e-04
  3   1   109 -3.99982e-04
  3   1   110 -2.00123e-04
  3   1   111 -6.01451e-04
  3   1   113  9.99848e-04
  3   1   115 -3.60015e-03
  3   1   116 -3.00487e-04
  3   1   117  1.09946e-03
  3   1   118  6.99739e-04
  3   1   120  1.00097e-03
  3   1   122  2.89984e-03
  3   1   123 -1.99993e-04
  3   1   125 -1.00004e-04
  3   1   126 -9.85182e-05
  3   1   127 -1.90031e-03
  3   1   128 -4.00009e-04
  3   1   129  6.00007e-04
  3   1   130  6.00004e-04
  3   1   132 -6.00000e-04
  3   1   133 -1.99991e-04
  3   1   134 -6.00000e-04
  3   1   135  1.99998e-04
  3   1   137  1.00000e-03
  3   1   138  1.99999e-04
  3   1   139  1.20000e-03
  3   1   140  1.99810e-04
  3   1   141  1.19997e-03
  3   2     9 -1.00076e-04
  3   2    10 -3.00108e-04
  3   2    11  1.00016e-04
  3   2    12 -3.00035e-04
  3   2    13 -1.00119e-04
  3   2    14  9.99434e-05
  3   2    15 -1.99987e-04
  3   2    16  3.02106e-04
  3   2    17 -3.00069e-04
  3   2    18 -3.02863e-04
  3   2    19  1.00024e-04
  3   2    20 -9.99687e-05
  3   2    21  1.01867e-04
  3   2    22 -4.99918e-04
  3   2    23 -4.00114e-04
  3   2    24 -4.00199e-04
  3   2    25 -6.99987e-04
  3   2    26 -2.99968e-04
  3   2    27  5.03926e-04
  3   2    28 -4.99903e-04
  3   2    29  8.99822e-04
  3   2    30  2.00087e-04
  3   2    32  3.00027e-04
  3   2    33  1.99907e-04
  3   2    34 -1.00084e-04
  3   2    35 -1.99933e-04
  3   2    37 -3.00003e-04
  3   2    38 -2.00193e-04
  3   2    39 -1.00009e-03
  3   2    40 -2.99995e-04
  3   2    41 -5.02864e-04
  3   2    42 -9.00084e-04
  3   2    43  3.00078e-04
  3   2    44  9.96139e-05
  3   2    45 -5.05110e-04
  3   2    46  2.40014e-03
  3   2    47 -2.00000e-04
  3   2    48 -8.01778e-04
  3   2    49  1.03495e-04
  3   2    53  9.98358e-05
  3   2    54 -3.96409e-04
  3   2    55  7.20450e-04
  3   2    57 -9.97795e-05
  3   2    59  6.03790e-04
  3   2    60  6.03630e-04
  3   2    61  1.19984e-03
  3   2    62 -1.99934e-04
  3   2    63  3.99994e-04
  3   2    65 -1.99827e-04
  3   2    66 -8.00009e-04
  3   2    67  1.39998e-03
  3   2    68  2.00001e-04
  3   2    69 -5.99876e-04
  3   2    71 -2.00095e-04
  3   2    72 -4.00003e-04
  3   2    75 -3.99898e-04
  3   2    77  1.00087e-04
  3   2    83  9.00223e-04
  3   2    84 -4.03423e-04
  3   2    85  4.29994e-03
  3   2    86 -2.00140e-04
  3   2    87  3.00009e-04
  3   2    88  1.20004e-03
  3   2    90 -6.98362e-04
  3   2    91  3.00002e-04
  3   2    92 -6.00007e-04
  3   2    93  1.99966e-04
  3   2    94  9.98204e-05
  3   2    95 -1.99976e-04
  3   2    96  1.99994e-03
  3   2    97  1.10000e-03
  3   2    99 -9.99411e-05
  3   2   100 -3.99812e-04
  3   2   101  1.50009e-03
  3   2   102 -2.99791e-04
  3   2   103 -2.00326e-04
  3   2   104  9.99654e-05
  3   2   105  7.00194e-04
  3   2   106  9.00021e-04
  3   2   107  6.99933e-04
  3   2   108 -4.29999e-03
  3   2   109  9.99954e-05
  3   2   111  9.96201e-05
  3   2   113  2.99786e-04
  3   2   114  4.01184e-04
  3   2   115 -5.00129e-04
  3   2   116  5.90213e-03
  3   2   117 -4.99834e-04
  3   2   118 -1.00239e-04
  3   2   119  4.69958e-03
  3   2   120 -4.99832e-04
  3   2   121 -4.00478e-04
  3   2   122 -3.02757e-04
  3   2   123 -1.50058e-03
  3   2   124  7.03708e-04
  3   2   125 -4.01643e-04
  3   2   126 -3.99829e-04
  3   2   127  1.70138e-03
  3   2   128 -4.99997e-04
  3   2   129  7.00002e-04
  3   2   130  6.99997e-04
  3   2   131  9.98416e-05
  3   2   132 -5.00200e-04
  3   2   133 -3.00002e-04
  3   2   134 -5.00061e-04
  3   2   135  2.99923e-04
  3   2   136 -1.00033e-04
  3   2   137  1.10000e-03
  3   2   138  1.00038e-04
  3   2   139  8.99923e-04
  3   2   140  1.00113e-04
  3   2   141  1.10000e-03
  3   3     9  1.00091e-04
  3   3    10 -3.99984e-04
  3   3    12  1.00046e-04
  3   3    13  3.00143e-04
  3   3    14  2.99989e-04
  3   3    15  1.99980e-04
  3   3    16 -3.92449e-04
  3   3    17  2.99210e-04
  3   3    18  3.98334e-04
  3   3    19 -2.00050e-04
  3   3    20  2.00091e-04
  3   3    21 -1.99905e-04
  3   3    22 -1.99973e-04
  3   3    23 -1.99987e-04
  3   3    24 -6.00218e-04
  3   3    25 -5.00062e-04
  3   3    26  3.00054e-04
  3   3    27 -6.03891e-04
  3   3    28 -6.00108e-04
  3   3    29  6.00619e-04
  3   3    30  4.00026e-04
  3   3    31  9.99619e-05
  3   3    32 -2.00048e-04
  3   3    33  1.99989e-04
  3   3    35 -9.99791e-05
  3   3    36  1.99602e-04
  3   3    37 -4.00018e-04
  3   3    38  4.00210e-04
  3   3    39 -1.20036e-03
  3   3    40  2.00000e-04
  3   3    41  6.03419e-04
  3   3    42 -7.99625e-04
  3   3    43  1.99908e-04
  3   3    44  3.89734e-04
  3   3    45  1.00477e-03
  3   3    46  2.60072e-03
  3   3    48 -8.99726e-04
  3   3    49 -5.95636e-04
  3   3    50  2.00018e-04
  3   3    52  2.00094e-04
  3   3    53  3.99851e-04
  3   3    54  4.97477e-04
  3   3    55 -1.29506e-03
  3   3    56 -1.99926e-04
  3   3    57  2.00331e-04
  3   3    59  2.01283e-04
  3   3    60 -2.97184e-04
  3   3    61  1.19972e-03
  3   3    62 -1.99975e-04
  3   3    63  4.00001e-04
  3   3    65 -1.99710e-04
  3   3    66 -5.99993e-04
  3   3    67  1.20001e-03
  3   3    68  9.99965e-05
  3   3    69 -6.99868e-04
  3   3    71 -2.00390e-04
  3   3    72 -4.00006e-04
  3   3    75 -3.99974e-04
  3   3    76  1.00274e-04
  3   3    77  1.00020e-04
  3   3    83  8.00181e-04
  3   3    84  7.03094e-04
  3   3    85  3.89988e-03
  3   3    86  2.99883e-04
  3   3    87  2.99998e-04
  3   3    88  1.30000e-03
  3   3    89 -5.00379e-04
  3   3    90 -7.99813e-04
  3   3    91  2.99998e-04
  3   3    92 -5.00044e-04
  3   3    93  9.99852e-05
  3   3    94 -1.00089e-04
  3   3    95  2.00766e-04
  3   3    96  1.89902e-03
  3   3    97  9.99941e-04
  3   3    99  1.00010e-04
  3   3   100 -3.00108e-04
  3   3   101  1.60032e-03
  3   3   102 -1.00144e-04
  3   3   103  4.99615e-04
  3   3   104  9.99981e-05
  3   3   105  5.00514e-04
  3   3   106  7.99990e-04
  3   3   107  5.00541e-04
  3   3   108 -4.29993e-03
  3   3   109  1.00001e-04
  3   3   110 -1.00004e-04
  3   3   111  9.98230e-05
  3   3   113  2.99932e-04
  3   3   114 -5.01536e-04
  3   3   115 -6.00006e-04
  3   3   116  5.39907e-03
  3   3   117 -3.00010e-04
  3   3   118 -9.94043e-05
  3   3   119  4.29212e-03
  3   3   120 -3.99544e-04
  3   3   121  3.01060e-04
  3   3   122 -1.04843e-04
  3   3   123 -1.20046e-03
  3   3   124 -7.03393e-04
  3   3   125  4.01393e-04
  3   3   126 -1.99529e-04
  3   3   127  2.00124e-03
  3   3   128 -5.00000e-04
  3   3   129  6.00000e-04
  3   3   130  7.00000e-04
  3   3   131  9.99363e-05
  3   3   132 -4.99923e-04
  3   3   133 -3.00001e-04
  3   3   134 -5.00022e-04
  3   3   135  2.99978e-04
  3   3   136 -9.95546e-05
  3   3   137  1.00000e-03
  3   3   138  1.00013e-04
  3   3   139  8.99991e-04
  3   3   140  1.00037e-04
  3   3   141  1.10000e-03
  3   4     9 -1.99999e-04
  3   4    10 -3.00008e-04
  3   4    12 -3.99999e-04
  3   4    13  2.00005e-04
  3   4    14  5.99990e-04
  3   4    15  3.00018e-04
  3   4    16 -1.99487e-04
  3   4    17 -7.99943e-04
  3   4    18  3.99566e-04
  3   4    19 -8.00034e-04
  3   4    20  2.00002e-04
  3   4    22 -7.99990e-04
  3   4    23  2.00014e-04
  3   4    24  1.00007e-03
  3   4    25 -8.00000e-04
  3   4    26  4.00031e-04
  3   4    27  6.00049e-04
  3   4    28  4.00004e-04
  3   4    29  3.99995e-04
  3   4    30  1.90026e-03
  3   4    31 -5.99998e-04
  3   4    32  1.30004e-03
  3   4    33  6.00021e-04
  3   4    34  4.00015e-04
  3   4    35  5.99964e-04
  3   4    36 -2.00075e-04
  3   4    37 -7.00005e-04
  3   4    38 -9.99989e-05
  3   4    39 -9.00017e-04
  3   4    40 -2.00001e-04
  3   4    41 -1.00017e-04
  3   4    42  1.40036e-03
  3   4    43 -9.99363e-05
  3   4    44  1.99404e-04
  3   4    45 -1.00011e-04
  3   4    46  2.99322e-04
  3   4    47  1.00001e-04
  3   4    48  7.99859e-04
  3   4    49  2.00461e-04
  3   4    50  9.99980e-05
  3   4    52  9.99895e-04
  3   4    53 -8.00065e-04
  3   4    54  2.99394e-04
  3   4    56  1.00112e-04
  3   4    59 -1.99749e-04
  3   4    60 -2.99570e-04
  3   4    61  1.70005e-03
  3   4    62 -4.00007e-04
  3   4    63  4.00001e-04
  3   4    64  9.99929e-05
  3   4    65 -5.00010e-04
  3   4    66 -3.00001e-04
  3   4    67  1.10000e-03
  3   4    68 -5.00014e-04
  3   4    69 -7.00028e-04
  3   4    70 -9.99966e-05
  3   4    71 -7.00059e-04
  3   4    72 -9.99803e-05
  3   4    73  9.99917e-05
  3   4    74  9.99996e-05
  3   4    75 -9.99927e-05
  3   4    76  3.00067e-04
  3   4    77  9.99992e-05
  3   4    78 -9.99892e-05
  3   4    79  1.00001e-04
  3   4    80  5.00108e-04
  3   4    81  9.99960e-05
  3   4    82  1.00000e-04
  3   4    83  9.54071e-05
  3   4    84 -1.00048e-04
  3   4    85  3.70005e-03
  3   4    86 -9.99923e-05
  3   4    87  4.99984e-04
  3   4    88  1.50000e-03
  3   4    89  1.00003e-04
  3   4    90  3.00355e-04
  3   4    91  7.00007e-04
  3   4    92 -2.99997e-04
  3   4    93  9.00015e-04
  3   4    95 -1.00044e-04
  3   4    96  1.69998e-03
  3   4    97  8.99969e-04
  3   4    98  3.99995e-04
  3   4    99 -7.00025e-04
  3   4   100 -1.20000e-03
  3   4   101  1.10000e-03
  3   4   102  1.00009e-03
  3   4   103  1.99983e-04
  3   4   104 -1.00006e-04
  3   4   105  9.00054e-04
  3   4   106  8.00000e-04
  3   4   107  4.99981e-04
  3   4   108 -3.69999e-03
  3   4   110 -9.99937e-05
  3   4   111 -1.99991e-04
  3   4   113  5.99944e-04
  3   4   114  1.00025e-04
  3   4   116  5.20037e-03
  3   4   117 -8.00002e-04
  3   4   118  1.99868e-04
  3   4   119  4.49981e-03
  3   4   120 -1.39998e-03
  3   4   121 -2.00256e-04
  3   4   122 -8.00799e-04
  3   4   123 -2.40000e-03
  3   4   124  2.00013e-04
  3   4   125 -1.00008e-04
  3   4   126 -1.10029e-03
  3   4   127 -2.39975e-03
  3   4   128 -3.99999e-04
  3   4   129  5.99999e-04
  3   4   130  5.99999e-04
  3   4   131  1.99994e-04
  3   4   132 -6.00000e-04
  3   4   133 -1.99998e-04
  3   4   134 -6.00001e-04
  3   4   135  3.99996e-04
  3   4   136 -3.00010e-04
  3   4   137  1.00000e-03
  3   4   138  1.00005e-04
  3   4   139  7.99997e-04
  3   4   140  1.00008e-04
  3   4   141  1.10000e-03
  3   5    10 -1.99984e-04
  3   5    12 -4.00028e-04
  3   5    14  1.00010e-04
  3   5    15 -2.99996e-04
  3   5    16  5.93623e-04
  3   5    17 -1.99985e-04
  3   5    18  4.02414e-04
  3   5    20  2.00013e-04
  3   5    21  4.99840e-04
  3   5    22 -4.00010e-04
  3   5    23 -1.99999e-04
  3   5    24 -2.00126e-04
  3   5    25 -3.99854e-04
  3   5    26 -4.00051e-04
  3   5    27 -1.00109e-04
  3   5    28 -3.00026e-04
  3   5    29  2.99985e-04
  3   5    30  9.97170e-05
  3   5    31 -1.99899e-04
  3   5    32  2.99988e-04
  3   5    33  9.99541e-05
  3   5    35  1.00080e-04
  3   5    37 -2.99976e-04
  3   5    38  1.00015e-04
  3   5    39 -1.10001e-03
  3   5    40 -2.00017e-04
  3   5    42 -5.00295e-04
  3   5    43 -1.00004e-04
  3   5    44  1.51098e-03
  3   5    45  3.00115e-04
  3   5    46  2.80063e-03
  3   5    47 -9.99899e-05
  3   5    48 -8.00405e-04
  3   5    49  1.94409e-04
  3   5    52  9.99819e-05
  3   5    53  3.00047e-04
  3   5    54 -5.03700e-04
  3   5    55  1.08556e-03
  3   5    56  3.00049e-04
  3   5    57  1.00002e-04
  3   5    58 -9.99989e-05
  3   5    59 -6.01351e-04
  3   5    60 -5.02648e-04
  3   5    61  1.19999e-03
  3   5    62 -1.00011e-04
  3   5    63  4.99932e-04
  3   5    64  1.00016e-04
  3   5    65 -3.00016e-04
  3   5    66 -7.00016e-04
  3   5    67  1.10002e-03
  3   5    68  1.00030e-04
  3   5    69 -6.00054e-04
  3   5    70 -1.00002e-04
  3   5    71 -2.99971e-04
  3   5    72 -5.00004e-04
  3   5    73  9.99885e-05
  3   5    74  9.99992e-05
  3   5    75 -5.00020e-04
  3   5    76  1.00011e-04
  3   5    77  9.99886e-05
  3   5    78 -9.99898e-05
  3   5    79  9.99979e-05
  3   5    80  1.00000e-04
  3   5    82  9.99998e-05
  3   5    83  6.72883e-04
  3   5    84  1.00156e-04
  3   5    85  3.60003e-03
  3   5    87  3.00014e-04
  3   5    88  1.29998e-03
  3   5    89 -9.99857e-05
  3   5    90 -6.00160e-04
  3   5    91  2.99983e-04
  3   5    92 -4.00016e-04
  3   5    93  9.99748e-05
  3   5    96  2.00004e-03
  3   5    97  8.99983e-04
  3   5   100 -3.00000e-04
  3   5   101  1.60001e-03
  3   5   102 -2.00066e-04
  3   5   103  9.99965e-05
  3   5   105  3.99996e-04
  3   5   106  8.00002e-04
  3   5   107  6.00007e-04
  3   5   108 -4.40003e-03
  3   5   109  9.99879e-05
  3   5   110 -9.99871e-05
  3   5   111 -1.99998e-04
  3   5   113  1.99976e-04
  3   5   115 -5.00048e-04
  3   5   116  5.19984e-03
  3   5   117 -5.00018e-04
  3   5   118 -2.00047e-04
  3   5   119  4.19972e-03
  3   5   120 -5.99893e-04
  3   5   122 -3.94229e-04
  3   5   123 -1.79968e-03
  3   5   126  5.00259e-04
  3   5   127  1.90285e-03
  3   5   128 -5.99988e-04
  3   5   129  5.99987e-04
  3   5   130  7.99988e-04
  3   5   132 -6.00000e-04
  3   5   133 -1.99987e-04
  3   5   134 -5.99989e-04
  3   5   135  4.00000e-04
  3   5   136 -2.00013e-04
  3   5   137  1.00001e-03
  3   5   139  8.00000e-04
  3   5   140  1.99987e-04
  3   5   141  1.00000e-03
  3   6     9 -1.00029e-04
  3   6    10 -2.00002e-04
  3   6    14  2.00082e-04
  3   6    15  9.99833e-05
  3   6    16 -9.99136e-05
  3   6    17 -3.00091e-04
  3   6    18  3.99916e-04
  3   6    19 -7.99970e-04
  3   6    20 -2.99962e-04
  3   6    21 -6.99623e-04
  3   6    22 -9.99695e-05
  3   6    23  1.00008e-04
  3   6    24 -7.99870e-04
  3   6    25  4.99960e-04
  3   6    26 -3.00108e-04
  3   6    27 -1.99408e-04
  3   6    28 -9.99857e-05
  3   6    29 -1.00059e-04
  3   6    30 -1.00111e-04
  3   6    31  3.99950e-04
  3   6    32  1.00806e-04
  3   6    33  6.99969e-04
  3   6    34 -9.97478e-05
  3   6    35  5.00401e-04
  3   6    36 -2.00948e-04
  3   6    37 -9.99816e-05
  3   6    38  9.99354e-05
  3   6    39 -2.00475e-04
  3   6    40  9.98971e-05
  3   6    42 -1.19953e-03
  3   6    43 -4.99823e-04
  3   6    44 -3.00039e-04
  3   6    46  6.99985e-04
  3   6    47 -9.99529e-05
  3   6    48 -2.49972e-03
  3   6    49  1.00008e-04
  3   6    50 -1.00023e-04
  3   6    51  9.99685e-05
  3   6    52 -1.50002e-03
  3   6    53  1.29982e-03
  3   6    54  2.99908e-04
  3   6    55 -7.01053e-04
  3   6    56  2.60209e-03
  3   6    57  1.00012e-04
  3   6    58 -9.99997e-05
  3   6    59  2.99956e-04
  3   6    60 -9.98115e-05
  3   6    61  2.29966e-03
  3   6    62 -1.30038e-03
  3   6    63 -1.70030e-03
  3   6    64  3.00089e-04
  3   6    65 -9.00237e-04
  3   6    66 -3.00067e-04
  3   6    67  7.00010e-04
  3   6    68 -3.00288e-04
  3   6    69 -2.40298e-03
  3   6    71 -4.01669e-04
  3   6    72 -4.99792e-04
  3   6    75  1.00011e-04
  3   6    76 -2.97810e-04
  3   6    77 -9.99413e-05
  3   6    80 -9.73270e-05
  3   6    83 -2.30595e-03
  3   6    85  1.20010e-03
  3   6    88  1.29997e-03
  3   6    89 -4.99891e-04
  3   6    90 -2.29906e-03
  3   6    91  6.00062e-04
  3   6    92  9.99914e-05
  3   6    93  1.99954e-04
  3   6    96 -8.00390e-04
  3   6    97  3.29983e-03
  3   6    98  3.01688e-04
  3   6    99  1.60003e-03
  3   6   100 -3.99268e-04
  3   6   101  8.00018e-04
  3   6   102  1.60040e-03
  3   6   103  1.99993e-04
  3   6   104  2.00640e-04
  3   6   105 -3.99952e-04
  3   6   106  3.30019e-03
  3   6   107  2.00353e-04
  3   6   108 -5.99510e-04
  3   6   109  7.99996e-04
  3   6   110 -7.99992e-04
  3   6   111 -5.99980e-04
  3   6   113  7.99185e-04
  3   6   115 -3.10033e-03
  3   6   116 -3.99850e-04
  3   6   117  1.99471e-04
  3   6   118  2.00340e-04
  3   6   120  2.00025e-03
  3   6   122  4.39690e-03
  3   6   125  9.98877e-05
  3   6   126  9.97927e-05
  3   6   127 -9.02696e-04
  3   6   128 -1.99887e-04
  3   6   129  1.99812e-04
  3   6   130  4.99900e-04
  3   6   131  1.00001e-04
  3   6   132 -5.00000e-04
  3   6   133 -1.99941e-04
  3   6   134 -5.00023e-04
  3   6   135  2.00001e-04
  3   6   137  1.00005e-03
  3   6   138  2.00019e-04
  3   6   139  1.20000e-03
  3   6   140  1.99980e-04
  3   6   141  1.20000e-03
  3   7     9 -1.00013e-04
  3   7    10 -1.00013e-04
  3   7    12  1.00039e-04
  3   7    14  1.00002e-04
  3   7    15  9.99866e-05
  3   7    16 -1.99739e-04
  3   7    17 -1.00302e-04
  3   7    18  1.99896e-04
  3   7    19 -5.99938e-04
  3   7    20 -4.00009e-04
  3   7    21 -1.00002e-04
  3   7    22 -1.00003e-04
  3   7    23  9.99861e-05
  3   7    24 -9.00396e-04
  3   7    25  7.00011e-04
  3   7    26 -7.00181e-04
  3   7    27 -2.99555e-04
  3   7    28  1.00019e-04
  3   7    29 -9.94422e-05
  3   7    30  3.00083e-04
  3   7    31 -4.00103e-04
  3   7    32 -5.00670e-04
  3   7    33  9.00013e-04
  3   7    34 -7.00564e-04
  3   7    35 -1.30026e-03
  3   7    36  7.00017e-04
  3   7    37  2.99865e-04
  3   7    38  9.99071e-05
  3   7    39 -2.00421e-04
  3   7    40  9.99251e-05
  3   7    41 -1.00028e-04
  3   7    42 -1.69950e-03
  3   7    43 -9.95513e-05
  3   7    44  1.00014e-04
  3   7    45 -1.00637e-04
  3   7    46  5.00411e-04
  3   7    47 -5.00029e-04
  3   7    48 -4.10031e-03
  3   7    49 -9.99092e-05
  3   7    50 -9.99931e-05
  3   7    51  1.00000e-04
  3   7    52 -1.99358e-04
  3   7    53  4.99575e-04
  3   7    54  9.96632e-05
  3   7    55 -3.00734e-04
  3   7    56  1.97204e-04
  3   7    59  1.00430e-04
  3   7    60 -2.99517e-04
  3   7    61  1.39956e-03
  3   7    62 -7.00006e-04
  3   7    63 -9.99123e-05
  3   7    66 -3.00008e-04
  3   7    67  8.00000e-04
  3   7    68  1.00007e-03
  3   7    69 -3.97150e-04
  3   7    71  1.00045e-03
  3   7    72 -1.19981e-03
  3   7    76 -1.40086e-03
  3   7    77 -4.00014e-04
  3   7    80 -1.40150e-03
  3   7    83 -9.51154e-05
  3   7    85  9.99685e-04
  3   7    87  8.00135e-04
  3   7    88  1.20000e-03
  3   7    89 -6.00017e-04
  3   7    90 -2.80134e-03
  3   7    91  3.99837e-04
  3   7    92  1.99991e-04
  3   7    93 -4.00212e-04
  3   7    96 -6.00189e-04
  3   7    97  2.59996e-03
  3   7    98 -8.01396e-04
  3   7    99  7.99746e-04
  3   7   100 -6.00164e-04
  3   7   101  8.00420e-04
  3   7   102  1.69997e-03
  3   7   103  3.99982e-04
  3   7   104 -5.00470e-04
  3   7   105 -9.95333e-05
  3   7   106  2.39956e-03
  3   7   107  2.00563e-04
  3   7   108 -5.99744e-04
  3   7   109  3.99938e-04
  3   7   110 -1.00002e-03
  3   7   111 -7.00338e-04
  3   7   113  6.99922e-04
  3   7   115 -3.40023e-03
  3   7   116 -4.00690e-04
  3   7   117  1.00095e-03
  3   7   118 -8.01058e-04
  3   7   119 -1.00075e-04
  3   7   120  6.02314e-04
  3   7   122  4.10236e-03
  3   7   123 -9.99037e-05
  3   7   125 -1.00032e-04
  3   7   126  1.00238e-04
  3   7   127 -8.97153e-04
  3   7   128 -6.00011e-04
  3   7   129  6.00055e-04
  3   7   130  6.00028e-04
  3   7   131  1.00000e-04
  3   7   132 -4.99996e-04
  3   7   133 -3.00019e-04
  3   7   134 -5.00005e-04
  3   7   135  2.00002e-04
  3   7   136  1.00347e-04
  3   7   137  9.00004e-04
  3   7   138  1.00002e-04
  3   7   139  1.10000e-03
  3   7   140  9.99486e-05
  3   7   141  1.20000e-03
  3   8    10 -2.98356e-04
  3   8    12 -2.01061e-04
  3   8    15 -9.97940e-05
  3   8    16 -1.00777e-04
  3   8    19 -8.01685e-04
  3   8    20 -3.99158e-04
  3   8    21 -3.01164e-04
  3   8    22 -1.01554e-04
  3   8    23 -1.98045e-04
  3   8    24 -9.01918e-04
  3   8    25  5.01736e-04
  3   8    26 -7.01877e-04
  3   8    27 -5.97307e-04
  3   8    28 -1.01396e-04
  3   8    29 -1.01107e-04
  3   8    30  9.81583e-05
  3   8    31  6.00047e-04
  3   8    32 -9.81476e-05
  3   8    33  7.98932e-04
  3   8    34 -1.09831e-03
  3   8    35 -6.99167e-04
  3   8    36 -4.98110e-04
  3   8    37 -4.97864e-04
  3   8    38  1.01743e-04
  3   8    39 -1.50247e-03
  3   8    41  1.98431e-04
  3   8    42 -6.99081e-04
  3   8    43  3.00163e-04
  3   8    44 -9.99202e-05
  3   8    45  4.98231e-04
  3   8    46  1.09822e-03
  3   8    47 -4.98392e-04
  3   8    48 -3.39928e-03
  3   8    50 -9.78607e-05
  3   8    51  9.89701e-05
  3   8    52  1.01813e-04
  3   8    53 -3.01529e-04
  3   8    54  1.03826e-04
  3   8    55 -9.46189e-05
  3   8    56  8.01443e-04
  3   8    57 -1.00014e-04
  3   8    58 -1.00013e-04
  3   8    59  2.95177e-04
  3   8    60 -1.01616e-04
  3   8    61  1.09826e-03
  3   8    62 -5.00991e-04
  3   8    63 -9.81333e-05
  3   8    64 -9.86528e-05
  3   8    65  9.88580e-05
  3   8    66 -3.01744e-04
  3   8    67  8.01423e-04
  3   8    68  1.02022e-04
  3   8    69 -1.00369e-04
  3   8    70 -9.99977e-05
  3   8    71 -2.97907e-04
  3   8    72 -4.98830e-04
  3   8    74  9.97196e-05
  3   8    76  5.01177e-04
  3   8    77 -1.01733e-04
  3   8    79  9.97285e-05
  3   8    80  7.01242e-04
  3   8    83  1.99932e-04
  3   8    84  1.96961e-04
  3   8    85  1.00141e-03
  3   8    86  9.79097e-05
  3   8    87  3.01612e-04
  3   8    88  1.19855e-03
  3   8    89 -6.98703e-04
  3   8    90 -2.80152e-03
  3   8    91  9.83640e-05
  3   8    93  2.98781e-04
  3   8    96 -7.98575e-04
  3   8    97  3.09893e-03
  3   8    98 -5.98152e-04
  3   8    99  9.98618e-04
  3   8   100 -1.40202e-03
  3   8   101  4.00065e-04
  3   8   102  6.00753e-04
  3   8   103  2.00030e-04
  3   8   104  1.01765e-04
  3   8   106  2.39981e-03
  3   8   107  1.00801e-04
  3   8   108 -6.01255e-04
  3   8   109  3.98823e-04
  3   8   110 -2.98177e-04
  3   8   111 -6.00146e-04
  3   8   113  1.19903e-03
  3   8   114 -1.99999e-04
  3   8   115 -2.50082e-03
  3   8   116 -4.01244e-04
  3   8   117  3.97957e-04
  3   8   118  1.20436e-03
  3   8   120  1.19895e-03
  3   8   122  3.90118e-03
  3   8   123 -1.01159e-04
  3   8   124 -1.97377e-04
  3   8   125  2.98899e-04
  3   8   126  2.98043e-04
  3   8   127  1.95388e-04
  3   8   128 -5.98595e-04
  3   8   129  5.98544e-04
  3   8   130  5.98550e-04
  3   8   131  1.00003e-04
  3   8   132 -5.00015e-04
  3   8   133 -2.98558e-04
  3   8   134 -3.98448e-04
  3   8   135  2.00008e-04
  3   8   137  1.00136e-03
  3   8   138  2.01453e-04
  3   8   139  1.20000e-03
  3   8   140  1.98567e-04
  3   8   141  1.20001e-03
  3   9     9 -9.99921e-05
  3   9    10 -3.00049e-04
  3   9    11 -1.00001e-04
  3   9    12 -3.00008e-04
  3   9    13 -1.00016e-04
  3   9    14 -1.00008e-04
  3   9    16  5.00597e-04
  3   9    17 -6.00056e-04
  3   9    18 -3.00042e-04
  3   9    19 -6.99985e-04
  3   9    20 -3.99979e-04
  3   9    21 -4.00052e-04
  3   9    22 -1.00040e-04
  3   9    23 -2.00052e-04
  3   9    24 -8.00135e-04
  3   9    25  9.99858e-05
  3   9    26 -3.00992e-04
  3   9    27  1.00501e-04
  3   9    28 -1.00026e-04
  3   9    29  3.00022e-04
  3   9    30  6.00082e-04
  3   9    31  3.00047e-04
  3   9    32 -2.00114e-04
  3   9    33  6.00013e-04
  3   9    34 -9.00049e-04
  3   9    35 -8.00139e-04
  3   9    36 -5.00071e-04
  3   9    37 -2.99956e-04
  3   9    38 -1.00012e-04
  3   9    39 -1.39993e-03
  3   9    40 -9.99885e-05
  3   9    41 -1.00031e-04
  3   9    42 -1.29993e-03
  3   9    43  6.00039e-04
  3   9    44 -4.00576e-04
  3   9    45 -2.00233e-04
  3   9    46  2.00178e-03
  3   9    47 -2.99981e-04
  3   9    48 -2.80003e-03
  3   9    49  5.00236e-04
  3   9    50 -1.00018e-04
  3   9    52 -9.99681e-05
  3   9    54 -3.00183e-04
  3   9    55  9.98839e-04
  3   9    56  3.99786e-04
  3   9    59  1.00103e-03
  3   9    60  4.01048e-04
  3   9    61  9.99887e-04
  3   9    62 -1.99917e-04
  3   9    63 -2.00010e-04
  3   9    65  2.00036e-04
  3   9    66 -3.99974e-04
  3   9    67  7.99530e-04
  3   9    69  4.00340e-04
  3   9    72 -4.00134e-04
  3   9    77 -1.99966e-04
  3   9    80  1.99940e-04
  3   9    83  7.00326e-04
  3   9    85  1.09721e-03
  3   9    86 -1.00137e-04
  3   9    87  1.00015e-04
  3   9    88  1.09998e-03
  3   9    89 -5.99993e-04
  3   9    90 -3.10111e-03
  3   9    91  5.00036e-04
  3   9    93  3.00044e-04
  3   9    94  9.99911e-05
  3   9    95 -9.97037e-05
  3   9    96 -7.01418e-04
  3   9    97  3.00049e-03
  3   9    98 -1.10017e-03
  3   9    99  1.30000e-03
  3   9   100 -8.99561e-04
  3   9   101  5.00218e-04
  3   9   102  9.99337e-05
  3   9   103  9.99920e-05
  3   9   104 -3.00069e-04
  3   9   105  1.95422e-04
  3   9   106  2.10004e-03
  3   9   107  2.00220e-04
  3   9   108 -8.99458e-04
  3   9   109  2.99999e-04
  3   9   110 -6.00024e-04
  3   9   111 -6.99995e-04
  3   9   112  1.00337e-04
  3   9   113  8.99822e-04
  3   9   114  1.00024e-04
  3   9   115 -2.20032e-03
  3   9   116 -3.07133e-04
  3   9   117  4.00764e-04
  3   9   118  3.00056e-04
  3   9   120  1.30022e-03
  3   9   121 -9.86563e-05
  3   9   122  4.50452e-03
  3   9   123 -6.46323e-05
  3   9   124  9.96814e-05
  3   9   125 -2.00038e-04
  3   9   126  7.00678e-04
  3   9   127  2.00725e-03
  3   9   128 -5.99999e-04
  3   9   129  6.99990e-04
  3   9   130  7.00003e-04
  3   9   131  9.99936e-05
  3   9   132 -5.00005e-04
  3   9   133 -2.99999e-04
  3   9   134 -5.00013e-04
  3   9   135  9.99856e-05
  3   9   136  1.00034e-04
  3   9   137  9.00007e-04
  3   9   138  1.00009e-04
  3   9   139  1.09998e-03
  3   9   140  1.00000e-04
  3   9   141  1.09998e-03
  3  10    10 -2.01028e-04
  3  10    14  1.98906e-04
  3  10    15 -1.00005e-04
  3  10    19 -9.99737e-05
  3  10    22  2.01153e-04
  3  10    23  3.99048e-04
  3  10    24  5.98944e-04
  3  10    25  5.99969e-04
  3  10    26 -1.98912e-04
  3  10    28  1.98686e-04
  3  10    29 -4.01211e-04
  3  10    30 -9.89712e-05
  3  10    31 -2.00018e-04
  3  10    32  1.98827e-04
  3  10    33  9.88350e-05
  3  10    34 -1.00959e-04
  3  10    36 -2.01084e-04
  3  10    37 -2.99975e-04
  3  10    39 -9.01195e-04
  3  10    40 -2.00003e-04
  3  10    42 -7.01049e-04
  3  10    44  3.00085e-04
  3  10    46  1.00510e-04
  3  10    47 -1.01318e-04
  3  10    48 -9.00910e-04
  3  10    49 -2.00080e-04
  3  10    52  1.01220e-04
  3  10    53  1.01127e-04
  3  10    54  9.98792e-05
  3  10    55 -1.01826e-04
  3  10    56  9.89915e-05
  3  10    59 -7.00167e-04
  3  10    60  6.00026e-04
  3  10    61  1.09880e-03
  3  10    62 -9.89422e-05
  3  10    63  1.00036e-04
  3  10    65 -1.98987e-04
  3  10    66 -1.10005e-03
  3  10    67  2.00006e-03
  3  10    68  2.00011e-04
  3  10    69 -2.98989e-04
  3  10    71 -1.01046e-04
  3  10    72 -1.00021e-04
  3  10    74 -9.99985e-05
  3  10    75 -9.88603e-05
  3  10    76  1.01055e-04
  3  10    77 -9.88431e-05
  3  10    78 -9.85756e-05
  3  10    79 -1.00014e-04
  3  10    80  1.01068e-04
  3  10    81  9.87746e-05
  3  10    82  1.00002e-04
  3  10    83  7.01029e-04
  3  10    84  1.01103e-04
  3  10    85  4.80033e-03
  3  10    87  3.99994e-04
  3  10    88  2.20005e-03
  3  10    89 -3.00556e-04
  3  10    90 -7.02887e-04
  3  10    91  3.00002e-04
  3  10    92 -1.10129e-03
  3  10    93  9.88708e-05
  3  10    96  1.09950e-03
  3  10    97  7.00905e-04
  3  10    99  1.01108e-04
  3  10   100 -1.98898e-04
  3  10   101 -1.50019e-03
  3  10   102  1.10124e-03
  3  10   104  9.87805e-05
  3  10   105  4.80396e-03
  3  10   106  1.70000e-03
  3  10   107  4.98820e-04
  3  10   108 -2.90166e-03
  3  10   109  2.00001e-04
  3  10   111 -2.20121e-03
  3  10   113  1.98900e-04
  3  10   115 -4.00831e-04
  3  10   116  4.60474e-03
  3  10   117 -3.99037e-04
  3  10   118 -2.00943e-04
  3  10   119  4.30246e-03
  3  10   120 -3.99401e-04
  3  10   121 -1.02780e-04
  3  10   122  3.98960e-04
  3  10   123 -8.53450e-03
  3  10   124  1.01009e-04
  3  10   126 -2.99115e-04
  3  10   127 -1.80139e-03
  3  10   128 -6.00001e-04
  3  10   129  5.99999e-04
  3  10   130  7.00001e-04
  3  10   131  1.98818e-04
  3  10   132 -7.01108e-04
  3  10   133 -3.00000e-04
  3  10   134 -6.01180e-04
  3  10   135  3.98476e-04
  3  10   136 -2.01336e-04
  3  10   137  9.99999e-04
  3  10   139  7.98809e-04
  3  10   141  7.99998e-04
  3  11     9 -2.00006e-04
  3  11    10 -3.00048e-04
  3  11    11  1.00006e-04
  3  11    12 -4.00020e-04
  3  11    13  2.99945e-04
  3  11    14  4.99938e-04
  3  11    15  3.00108e-04
  3  11    16 -9.95475e-05
  3  11    17 -8.00431e-04
  3  11    18  4.00005e-04
  3  11    19 -6.00040e-04
  3  11    20  4.00027e-04
  3  11    21 -2.99945e-04
  3  11    22 -4.99987e-04
  3  11    23  1.99889e-04
  3  11    24  1.09968e-03
  3  11    25 -6.00085e-04
  3  11    26  1.30018e-03
  3  11    27  7.00597e-04
  3  11    28  3.99988e-04
  3  11    29  2.00509e-04
  3  11    30  2.00016e-03
  3  11    32  1.99992e-03
  3  11    33  7.00027e-04
  3  11    34 -7.00012e-04
  3  11    35 -3.00040e-04
  3  11    36 -9.98977e-05
  3  11    37 -2.99924e-04
  3  11    38  9.98894e-05
  3  11    39 -2.09972e-03
  3  11    40  1.00007e-04
  3  11    42  1.20046e-03
  3  11    43 -3.00165e-04
  3  11    44 -3.00241e-04
  3  11    45 -1.00652e-04
  3  11    46  9.97300e-05
  3  11    47 -9.99649e-05
  3  11    48 -3.29984e-03
  3  11    49 -2.00059e-04
  3  11    50 -2.00013e-04
  3  11    51  1.00011e-04
  3  11    52 -1.00240e-04
  3  11    53 -1.10061e-03
  3  11    54  9.92957e-05
  3  11    55  3.00536e-04
  3  11    56  1.00283e-04
  3  11    57  1.00002e-04
  3  11    58 -1.00000e-04
  3  11    59 -9.96592e-05
  3  11    60 -2.99523e-04
  3  11    61  1.50010e-03
  3  11    62 -2.00161e-04
  3  11    63 -9.99215e-05
  3  11    64  9.99874e-05
  3  11    65 -9.94523e-05
  3  11    66 -2.99975e-04
  3  11    67  8.99989e-04
  3  11    69 -3.00508e-04
  3  11    71 -9.98641e-05
  3  11    72 -1.00181e-04
  3  11    74  1.00016e-04
  3  11    75  5.99923e-04
  3  11    76 -2.00274e-04
  3  11    77 -2.99968e-04
  3  11    79  1.00019e-04
  3  11    80  1.99587e-04
  3  11    83  5.99678e-04
  3  11    85  1.00004e-03
  3  11    88  1.30002e-03
  3  11    89 -6.00033e-04
  3  11    90 -2.39979e-03
  3  11    91  1.00006e-03
  3  11    92  1.00012e-04
  3  11    93 -6.00052e-04
  3  11    95 -9.98631e-05
  3  11    96 -7.00009e-04
  3  11    97  2.70007e-03
  3  11    98 -3.99978e-04
  3  11    99 -1.00025e-03
  3  11   100 -9.99737e-04
  3  11   101  4.00509e-04
  3  11   102  1.00002e-03
  3  11   103  1.99989e-04
  3  11   104  4.00091e-04
  3  11   105 -9.93364e-05
  3  11   106  2.20001e-03
  3  11   108 -5.99985e-04
  3  11   110  1.80056e-03
  3  11   111 -6.00546e-04
  3  11   113  3.99943e-04
  3  11   115  4.01102e-04
  3  11   116 -4.00201e-04
  3  11   117 -3.80139e-03
  3  11   118  1.60026e-03
  3  11   119 -1.99991e-04
  3  11   120 -2.99904e-04
  3  11   122 -6.00865e-04
  3  11   123 -5.00488e-04
  3  11   126 -9.97656e-05
  3  11   127 -1.70084e-03
  3  11   128 -4.00036e-04
  3  11   129  6.00014e-04
  3  11   130  8.00012e-04
  3  11   131  9.99945e-05
  3  11   132 -4.00001e-04
  3  11   133  1.99977e-04
  3  11   134  1.99993e-04
  3  11   136 -1.99465e-04
  3  11   137  8.00002e-04
  3  11   138  1.99990e-04
  3  11   139  1.20000e-03
  3  11   140  2.00019e-04
  3  11   141  1.20000e-03
  3  12    10 -3.01612e-04
  3  12    12 -5.98857e-04
  3  12    14  1.99385e-04
  3  12    15 -1.00114e-04
  3  12    16  4.98733e-04
  3  12    17 -4.97394e-04
  3  12    18  2.00678e-04
  3  12    19 -7.98388e-04
  3  12    20 -2.00707e-04
  3  12    21 -3.01507e-04
  3  12    22 -4.98553e-04
  3  12    23 -1.01823e-04
  3  12    24 -8.98512e-04
  3  12    25  4.98254e-04
  3  12    26 -6.97918e-04
  3  12    27 -3.01017e-04
  3  12    29 -9.87287e-05
  3  12    30  4.02141e-04
  3  12    31 -1.00013e-04
  3  12    32 -2.01634e-04
  3  12    33  5.01022e-04
  3  12    34 -7.01500e-04
  3  12    35 -7.01187e-04
  3  12    36 -3.02184e-04
  3  12    37 -3.02029e-04
  3  12    39 -1.09829e-03
  3  12    40  1.01704e-04
  3  12    42 -1.20128e-03
  3  12    43  1.00319e-04
  3  12    44  1.10006e-03
  3  12    45  3.01456e-04
  3  12    46  2.70222e-03
  3  12    47 -3.01622e-04
  3  12    48 -2.09803e-03
  3  12    49  6.98411e-04
  3  12    50 -1.02104e-04
  3  12    51  1.01046e-04
  3  12    52 -1.01225e-04
  3  12    53  1.01569e-04
  3  12    54 -3.01980e-04
  3  12    55  8.85737e-04
  3  12    56  5.97077e-04
  3  12    57  9.99894e-05
  3  12    58 -1.00006e-04
  3  12    59  1.02197e-04
  3  12    60 -3.01065e-04
  3  12    61  9.01113e-04
  3  12    62 -2.98473e-04
  3  12    63 -1.01690e-04
  3  12    64 -1.01420e-04
  3  12    65  1.01377e-04
  3  12    66 -2.98195e-04
  3  12    67  6.98544e-04
  3  12    68  9.80786e-05
  3  12    69  6.02138e-04
  3  12    70  9.99962e-05
  3  12    71  9.76187e-05
  3  12    72 -7.01429e-04
  3  12    74  1.00307e-04
  3  12    75 -1.98349e-04
  3  12    76 -2.01004e-04
  3  12    77 -1.98341e-04
  3  12    79  1.00370e-04
  3  12    80  9.88474e-05
  3  12    82 -1.00011e-04
  3  12    83  7.02149e-04
  3  12    85  6.98487e-04
  3  12    87  9.85139e-05
  3  12    88  1.10145e-03
  3  12    89 -7.01373e-04
  3  12    90 -3.40162e-03
  3  12    91  5.01691e-04
  3  12    92  1.01413e-04
  3  12    93  2.01341e-04
  3  12    96 -7.01871e-04
  3  12    97  3.00119e-03
  3  12    98 -1.40217e-03
  3  12    99  1.60163e-03
  3  12   100 -5.97627e-04
  3  12   101  6.00047e-04
  3  12   103  2.00056e-04
  3  12   104 -4.01970e-04
  3  12   106  2.20024e-03
  3  12   107  2.00037e-04
  3  12   108 -7.98413e-04
  3  12   109  4.01154e-04
  3  12   110 -7.02202e-04
  3  12   111 -9.00037e-04
  3  12   113  8.00519e-04
  3  12   115 -2.19950e-03
  3  12   116 -8.02209e-04
  3  12   117  2.03089e-04
  3  12   118  1.95824e-04
  3  12   119 -2.02961e-04
  3  12   120  1.99922e-03
  3  12   122  5.20280e-03
  3  12   123 -1.98532e-04
  3  12   126  1.90234e-03
  3  12   127  2.70394e-03
  3  12   128 -6.01467e-04
  3  12   129  8.01560e-04
  3  12   130  8.01515e-04
  3  12   132 -5.00001e-04
  3  12   133 -4.01480e-04
  3  12   134 -4.01515e-04
  3  12   135  1.99999e-04
  3  12   137  9.98602e-04
  3  12   138  1.98549e-04
  3  12   139  1.20000e-03
  3  12   140  2.01444e-04
  3  12   141  1.10000e-03
  3  13     9 -1.00015e-04
  3  13    10 -2.98808e-04
  3  13    11  1.00027e-04
  3  13    12  1.00010e-04
  3  13    13  9.87907e-05
  3  13    14  2.01155e-04
  3  13    15  9.99029e-05
  3  13    16 -3.00300e-04
  3  13    17 -1.01520e-04
  3  13    18  3.00032e-04
  3  13    19 -2.00007e-04
  3  13    21 -4.00005e-04
  3  13    22 -3.01145e-04
  3  13    23 -9.89930e-05
  3  13    24 -4.99460e-04
  3  13    25 -2.99974e-04
  3  13    26  2.99258e-04
  3  13    27  3.01239e-04
  3  13    28 -2.98748e-04
  3  13    29  6.01741e-04
  3  13    30  4.98822e-04
  3  13    31  1.00006e-04
  3  13    32  1.01151e-04
  3  13    33  7.01242e-04
  3  13    35 -2.01198e-04
  3  13    36  9.98357e-05
  3  13    37 -2.00021e-04
  3  13    38  9.99308e-05
  3  13    39 -1.19991e-03
  3  13    40  9.99750e-05
  3  13    41 -9.78193e-05
  3  13    42 -8.98558e-04
  3  13    43  3.01587e-04
  3  13    44  3.00420e-04
  3  13    45 -1.01799e-04
  3  13    46  2.00053e-03
  3  13    47 -1.98737e-04
  3  13    48 -7.98478e-04
  3  13    49 -3.00173e-04
  3  13    50  1.01323e-04
  3  13    52  2.00162e-04
  3  13    53  2.98372e-04
  3  13    54  4.00298e-04
  3  13    55 -8.98479e-04
  3  13    57 -1.00932e-04
  3  13    59  3.99982e-04
  3  13    60 -4.00228e-04
  3  13    61  1.40008e-03
  3  13    62 -4.01092e-04
  3  13    63  1.99986e-04
  3  13    65 -1.00549e-04
  3  13    66 -3.00000e-04
  3  13    67  1.20025e-03
  3  13    68  1.00061e-04
  3  13    69 -5.99812e-04
  3  13    71 -2.00119e-04
  3  13    72 -4.00021e-04
  3  13    74  1.99986e-04
  3  13    75 -4.01102e-04
  3  13    79  2.99933e-04
  3  13    83  7.02002e-04
  3  13    84 -3.00069e-04
  3  13    85  3.00133e-03
  3  13    86 -2.00407e-04
  3  13    87  4.00052e-04
  3  13    88  2.20000e-03
  3  13    89 -1.99488e-04
  3  13    90 -9.99646e-04
  3  13    91  1.99944e-04
  3  13    92 -5.99030e-04
  3  13    93  2.01239e-04
  3  13    95  2.02393e-04
  3  13    96 -2.30174e-03
  3  13    97  6.01016e-04
  3  13    98  1.01130e-04
  3  13    99  9.91085e-05
  3  13   100 -4.99825e-04
  3  13   101  1.20064e-03
  3  13   102  9.86385e-05
  3  13   103  1.01705e-04
  3  13   104  1.01213e-04
  3  13   105  1.89967e-03
  3  13   106  1.39995e-03
  3  13   107  6.00551e-04
  3  13   108 -2.19785e-03
  3  13   109  2.00062e-04
  3  13   110 -2.00088e-04
  3  13   111 -1.09925e-03
  3  13   112  4.00224e-04
  3  13   113  4.99975e-04
  3  13   114 -1.02482e-04
  3  13   115 -6.98812e-04
  3  13   116 -1.20912e-03
  3  13   117 -4.00978e-04
  3  13   118 -9.97448e-05
  3  13   119 -4.62968e-03
  3  13   121  8.12344e-04
  3  13   122  2.99763e-04
  3  13   123 -8.96621e-04
  3  13   124  3.96948e-04
  3  13   126 -2.00619e-04
  3  13   127  1.50454e-03
  3  13   128 -5.00026e-04
  3  13   129  6.00017e-04
  3  13   130  7.00015e-04
  3  13   131  1.01194e-04
  3  13   132 -2.98803e-04
  3  13   133 -3.00025e-04
  3  13   134 -4.98801e-04
  3  13   135 -9.85736e-05
  3  13   136  5.01868e-04
  3  13   137  1.09997e-03
  3  13   138  9.87806e-05
  3  13   139  7.01256e-04
  3  13   141  4.00005e-04
  3  14     9 -9.99995e-05
  3  14    10 -9.99981e-05
  3  14    13 -9.99972e-05
  3  14    15 -3.00002e-04
  3  14    16 -2.03394e-04
  3  14    17  4.03035e-04
  3  14    19  4.00003e-04
  3  14    21  7.00060e-04
  3  14    23  2.00006e-04
  3  14    24 -9.71123e-05
  3  14    26 -8.00007e-04
  3  14    27 -3.02458e-04
  3  14    28 -9.99988e-05
  3  14    29 -2.03042e-04
  3  14    30 -2.99983e-04
  3  14    31  3.99990e-04
  3  14    32 -2.00016e-04
  3  14    33  8.00001e-04
  3  14    34 -3.00011e-04
  3  14    35 -9.00016e-04
  3  14    36  1.70255e-03
  3  14    37  4.99989e-04
  3  14    38  3.99999e-04
  3  14    39  5.02190e-04
  3  14    40 -9.99985e-05
  3  14    42 -1.70262e-03
  3  14    43 -7.02454e-04
  3  14    44  5.99984e-04
  3  14    45 -9.75564e-05
  3  14    46 -3.03026e-04
  3  14    47 -1.99999e-04
  3  14    48 -2.30198e-03
  3  14    49 -3.00122e-04
  3  14    50 -1.00000e-04
  3  14    51  1.00001e-04
  3  14    52 -7.02095e-04
  3  14    53  8.02964e-04
  3  14    54  1.03310e-04
  3  14    55 -3.04697e-04
  3  14    56  4.02666e-04
  3  14    58 -1.00000e-04
  3  14    59 -1.03460e-04
  3  14    60 -3.03537e-04
  3  14    61  2.10234e-03
  3  14    62 -4.99995e-04
  3  14    63  3.00068e-04
  3  14    64  1.00000e-04
  3  14    65 -6.02891e-04
  3  14    66 -2.99998e-04
  3  14    67  1.10001e-03
  3  14    68  1.10000e-03
  3  14    69 -1.30238e-03
  3  14    70 -1.00000e-04
  3  14    71  1.10272e-03
  3  14    72 -1.10000e-03
  3  14    73  1.00001e-04
  3  14    74  1.00000e-04
  3  14    75 -5.00000e-04
  3  14    76 -1.50269e-03
  3  14    77 -1.00000e-04
  3  14    79  1.00001e-04
  3  14    80 -2.10285e-03
  3  14    82  9.99996e-05
  3  14    83 -7.71774e-04
  3  14    85  3.70002e-03
  3  14    87  7.00016e-04
  3  14    88  1.60000e-03
  3  14    89 -1.00003e-04
  3  14    90  1.01993e-04
  3  14    91  6.99997e-04
  3  14    92 -3.00004e-04
  3  14    93  4.00001e-04
  3  14    96  1.70418e-03
  3  14    97  4.99991e-04
  3  14    98  1.99997e-04
  3  14    99 -1.00001e-03
  3  14   100 -1.00253e-03
  3  14   101  7.96927e-04
  3  14   102  8.00002e-04
  3  14   103  2.00005e-04
  3  14   105  7.96780e-04
  3  14   106  1.39999e-03
  3  14   107  5.97329e-04
  3  14   108 -3.60158e-03
  3  14   109  2.00000e-04
  3  14   110 -4.00002e-04
  3  14   111 -2.97135e-04
  3  14   113  1.00267e-03
  3  14   115 -4.99972e-04
  3  14   116  5.21371e-03
  3  14   117 -6.00024e-04
  3  14   118 -2.99360e-04
  3  14   119  4.44593e-03
  3  14   120 -3.40610e-03
  3  14   121 -2.00696e-04
  3  14   122 -1.20159e-03
  3  14   123 -2.60211e-03
  3  14   124  1.97902e-04
  3  14   125 -9.99784e-05
  3  14   126 -1.30300e-03
  3  14   127 -3.11108e-03
  3  14   128 -4.99999e-04
  3  14   129  4.00000e-04
  3  14   130  5.00001e-04
  3  14   131  2.00000e-04
  3  14   132 -6.00002e-04
  3  14   133 -2.00000e-04
  3  14   134 -6.00001e-04
  3  14   135  4.00001e-04
  3  14   136 -2.02930e-04
  3  14   137  1.00000e-03
  3  14   139  8.00001e-04
  3  14   140  2.00000e-04
  3  14   141  1.20000e-03
  3  15    10 -2.99991e-04
  3  15    12 -2.00009e-04
  3  15    13  9.98009e-05
  3  15    14  1.00038e-04
  3  15    15 -1.00089e-04
  3  15    16  2.99258e-04
  3  15    17 -9.96049e-05
  3  15    18 -2.00018e-04
  3  15    19 -1.00044e-04
  3  15    20  9.98075e-05
  3  15    21 -1.00061e-04
  3  15    22 -3.00132e-04
  3  15    23 -3.99940e-04
  3  15    24 -5.99360e-04
  3  15    25 -5.99943e-04
  3  15    26  1.00513e-04
  3  15    27 -3.03646e-04
  3  15    28 -4.99882e-04
  3  15    29  6.99453e-04
  3  15    30  4.99829e-04
  3  15    31  1.00005e-04
  3  15    32  1.00105e-04
  3  15    33  7.00030e-04
  3  15    34 -9.99574e-05
  3  15    35 -1.00064e-04
  3  15    36  1.00763e-04
  3  15    37 -2.99959e-04
  3  15    38  1.00274e-04
  3  15    39 -1.19919e-03
  3  15    40 -1.00034e-04
  3  15    41  9.93481e-05
  3  15    42 -9.00440e-04
  3  15    43  1.99438e-04
  3  15    44  1.00422e-04
  3  15    45  6.02879e-04
  3  15    46  2.19865e-03
  3  15    47 -1.00091e-04
  3  15    48 -9.00271e-04
  3  15    49  9.98225e-05
  3  15    50  1.00006e-04
  3  15    52  9.95091e-05
  3  15    53  1.00446e-04
  3  15    54 -9.93793e-05
  3  15    55  3.00162e-04
  3  15    56  1.00428e-04
  3  15    57  9.94367e-05
  3  15    59  6.99052e-04
  3  15    60  3.98446e-04
  3  15    61  1.20067e-03
  3  15    62 -2.99976e-04
  3  15    63  3.99924e-04
  3  15    64 -9.98956e-05
  3  15    65 -1.00550e-04
  3  15    66 -5.00021e-04
  3  15    67  1.40018e-03
  3  15    68  9.99693e-05
  3  15    69 -6.00493e-04
  3  15    71 -2.99249e-04
  3  15    72 -4.99979e-04
  3  15    74  1.00010e-04
  3  15    75 -3.99969e-04
  3  15    77  9.99228e-05
  3  15    79  1.99990e-04
  3  15    80  9.92091e-05
  3  15    83  7.99485e-04
  3  15    84  7.02692e-04
  3  15    85  3.19991e-03
  3  15    86  4.01398e-04
  3  15    87  2.00017e-04
  3  15    88  2.19996e-03
  3  15    89 -3.99709e-04
  3  15    90 -7.99378e-04
  3  15    91  3.99982e-04
  3  15    92 -6.00103e-04
  3  15    93  1.99858e-04
  3  15    95 -5.02480e-04
  3  15    96 -2.19815e-03
  3  15    97  4.00066e-04
  3  15   100 -4.00625e-04
  3  15   101  1.59950e-03
  3  15   102 -1.99960e-04
  3  15   105  2.09929e-03
  3  15   106  1.19989e-03
  3  15   108 -2.30084e-03
  3  15   109  1.99978e-04
  3  15   111 -8.99369e-04
  3  15   112 -6.01861e-04
  3  15   113  3.00551e-04
  3  15   114  9.98186e-05
  3  15   115 -4.99996e-04
  3  15   116 -1.09892e-03
  3  15   117 -4.00401e-04
  3  15   118 -1.99652e-04
  3  15   119 -4.50128e-03
  3  15   120 -4.00411e-04
  3  15   121 -1.20743e-03
  3  15   122 -3.01239e-04
  3  15   124 -5.00351e-04
  3  15   125  1.00059e-04
  3  15   126 -1.00681e-04
  3  15   127  1.89663e-03
  3  15   128 -5.99985e-04
  3  15   129  6.00013e-04
  3  15   130  6.99988e-04
  3  15   131 -9.97781e-05
  3  15   132 -1.99945e-04
  3  15   133 -2.99974e-04
  3  15   134 -4.99933e-04
  3  15   135 -1.99793e-04
  3  15   136  3.99472e-04
  3  15   137  9.99984e-04
  3  15   138  9.99696e-05
  3  15   139  7.00055e-04
  3  15   140  1.99966e-04
  3  15   141  4.00026e-04
lambda
21955
  1   2   3   9 -4.71602e-05
  1   2   3  10  8.56849e-05
  1   2   3  13  8.44260e-05
  1   2   3  14  1.50441e-04
  1   2   3  15  2.17276e-04
  1   2   3  16 -1.81221e-04
  1   2   3  17 -2.14056e-04
  1   2   3  18  2.27869e-04
  1   2   3  19 -5.23054e-04
  1   2   3  20 -9.43377e-05
  1   2   3  21 -4.93670e-05
  1   2   3  22  4.86263e-05
  1   2   3  23  1.87549e-04
  1   2   3  24  2.81667e-05
  1   2   3  25  1.82720e-04
  1   2   3  26  1.01981e-04
  1   2   3  27  1.68314e-05
  1   2   3  28  2.30842e-04
  1   2   3  29 -2.01777e-04
  1   2   3  30  3.74773e-04
  1   2   3  31 -1.83066e-04
  1   2   3  32  3.17317e-05
  1   2   3  33  4.72713e-05
  1   2   3  34  7.83894e-05
  1   2   3  35  3.58208e-05
  1   2   3  36 -2.33760e-04
  1   2   3  37 -4.97395e-05
  1   2   3  38 -2.74673e-05
  1   2   3  40  5.55745e-05
  1   2   3  42  5.33962e-04
  1   2   3  43 -5.31551e-05
  1   2   3  44 -1.06810e-04
  1   2   3  45  3.58613e-05
  1   2   3  46 -5.50528e-04
  1   2   3  47 -2.46061e-05
  1   2   3  48 -5.29571e-04
  1   2   3  50 -4.11151e-05
  1   2   3  52  2.73047e-04
  1   2   3  53 -5.76709e-05
  1   2   3  54  1.88239e-04
  1   2   3  55 -1.86339e-04
  1   2   3  56  7.36469e-05
  1   2   3  57 -4.38938e-05
  1   2   3  58  1.64495e-05
  1   2   3  59 -1.99338e-04
  1   2   3  60 -1.51780e-04
  1   2   3  61  2.43866e-05
  1   2   3  62 -2.94358e-05
  1   2   3  63 -1.55235e-04
  1   2   3  64 -1.55062e-05
  1   2   3  65  5.39267e-05
  1   2   3  66  8.24420e-05
  1   2   3  67 -8.93098e-05
  1   2   3  68 -1.61849e-04
  1   2   3  69  1.23584e-04
  1   2   3  70 -1.42643e-05
  1   2   3  71  2.65671e-05
  1   2   3  72  1.02060e-04
  1   2   3  74  1.89749e-05
  1   2   3  75  2.38560e-04
  1   2   3  76 -2.59009e-05
  1   2   3  77 -9.69462e-05
  1   2   3  79  1.45896e-05
  1   2   3  80  1.07864e-04
  1   2   3  82 -2.36994e-05
  1   2   3  83 -1.84615e-04
  1   2   3  84 -3.68623e-05
  1   2   3  85 -8.91098e-04
  1   2   3  86  1.08543e-05
  1   2   3  87  7.23384e-05
  1   2   3  88  2.95794e-05
  1   2   3  89 -7.82357e-05
  1   2   3  90 -3.92785e-04
  1   2   3  91 -1.15303e-04
  1   2   3  92  1.25350e-04
  1   2   3  93  8.54110e-05
  1   2   3  95 -3.62262e-05
  1   2   3  96 -8.18794e-04
  1   2   3  97  5.24632e-04
  1   2   3  98 -6.75773e-05
  1   2   3  99  3.66237e-04
  1   2   3 100 -4.77192e-04
  1   2   3 101 -1.35912e-04
  1   2   3 102  5.20102e-04
  1   2   3 103  4.62187e-05
  1   2   3 104 -1.59327e-04
  1   2   3 105 -2.84715e-04
  1   2   3 106  2.20681e-04
  1   2   3 107 -1.78120e-04
  1   2   3 108  1.07080e-03
  1   2   3 109 -4.47518e-05
  1   2   3 110 -2.23289e-04
  1   2   3 111 -9.64771e-05
  1   2   3 112 -1.32883e-05
  1   2   3 113  2.09720e-04
  1   2   3 115 -8.40585e-04
  1   2   3 116 -1.87633e-03
  1   2   3 117  2.97335e-04
  1   2   3 118  1.63326e-04
  1   2   3 119 -1.46887e-03
  1   2   3 120  5.96245e-04
  1   2   3 121 -2.10467e-05
  1   2   3 122  1.30770e-03
  1   2   3 123  7.03536e-04
  1   2   3 125  6.67582e-05
  1   2   3 126  1.44655e-04
  1   2   3 127 -8.69131e-04
  1   2   3 128  2.23082e-05
  1   2   3 129  2.59993e-05
  1   2   3 130 -1.76930e-05
  1   2   3 132  4.22130e-05
  1   2   3 134 -2.52789e-05
  1   2   3 135 -4.40253e-05
  1   2   3 136  8.47558e-05
  1   2   3 138  1.31005e-05
  1   2   3 139  9.23005e-05
  1   2   3 140  1.17685e-05
  1   2   3 141  3.18461e-05
  1   2   4   9  1.94452e-05
  1   2   4  10 -1.17996e-04
  1   2   4  11  3.16606e-05
  1   2   4  12  1.13576e-04
  1   2   4  13  4.71200e-05
  1   2   4  14  1.23145e-04
  1   2   4  15 -4.71962e-05
  1   2   4  16 -5.92829e-05
  1   2   4  18  1.37190e-04
  1   2   4  19  1.32543e-04
  1   2   4  20  1.16553e-04
  1   2   4  21 -7.14897e-05
  1   2   4  22 -1.04749e-04
  1   2   4  23  2.43937e-05
  1   2   4  24  2.27242e-04
  1   2   4  25 -1.56958e-04
  1   2   4  26  1.84554e-04
  1   2   4  27  1.19868e-04
  1   2   4  28  2.06120e-05
  1   2   4  29  1.61697e-04
  1   2   4  30  2.31784e-04
  1   2   4  31  6.71533e-05
  1   2   4  32  2.02614e-04
  1   2   4  33  5.50302e-05
  1   2   4  34  8.31091e-05
  1   2   4  35  1.20273e-04
  1   2   4  36  2.04904e-04
  1   2   4  37 -3.43638e-05
  1   2   4  38 -1.70401e-05
  1   2   4  39  5.07042e-05
  1   2   4  40  4.57981e-05
  1   2   4  41 -1.29385e-05
  1   2   4  42  1.82478e-04
  1   2   4  43 -1.23455e-05
  1   2   4  44  9.47462e-05
  1   2   4  45 -3.92267e-05
  1   2   4  46 -8.30582e-05
  1   2   4  47  1.31777e-04
  1   2   4  48  7.59258e-04
  1   2   4  49 -1.24960e-04
  1   2   4  50  4.28765e-05
  1   2   4  52  7.76329e-05
  1   2   4  53 -1.84322e-04
  1   2   4  54  1.25985e-04
  1   2   4  55 -2.49662e-04
  1   2   4  56 -5.28846e-05
  1   2   4  57  2.38815e-05
  1   2   4  58 -1.45655e-05
  1   2   4  59 -1.25208e-04
  1   2   4  60 -1.51619e-04
  1   2   4  61  1.25068e-04
  1   2   4  63  4.69330e-05
  1   2   4  64  4.48375e-05
  1   2   4  65 -4.42970e-05
  1   2   4  66  3.07545e-05
  1   2   4  67  4.86469e-05
  1   2   4  68  3.01679e-05
  1   2   4  69 -8.92512e-05
  1   2   4  70  1.74359e-05
  1   2   4  71 -8.04170e-05
  1   2   4  72 -5.22947e-05
  1   2   4  73  2.54969e-05
  1   2   4  74 -1.23767e-05
  1   2   4  75 -1.12800e-04
  1   2   4  76  7.51559e-05
  1   2   4  77  1.05525e-05
  1   2   4  79  1.53071e-05
  1   2   4  80  2.23712e-05
  1   2   4  83 -2.48223e-05
  1   2   4  84  2.84777e-05
  1   2   4  85  6.01385e-04
  1   2   4  87 -1.40270e-05
  1   2   4  88  7.93816e-05
  1   2   4  89  6.49976e-05
  1   2   4  90  4.09735e-04
  1   2   4  91  1.17294e-04
  1   2   4  92 -6.77570e-05
  1   2   4  93  1.11947e-04
  1   2   4  95  2.73696e-05
  1   2   4  96  5.33670e-04
  1   2   4  97 -3.35227e-04
  1   2   4  98  1.57440e-04
  1   2   4  99 -4.14965e-04
  1   2   4 100  7.94266e-05
  1   2   4 102 -6.41111e-05
  1   2   4 103  3.80911e-05
  1   2   4 104  7.11254e-05
  1   2   4 105  2.51201e-04
  1   2   4 106 -2.01046e-04
  1   2   4 107  1.21275e-04
  1   2   4 108 -6.70915e-04
  1   2   4 109 -3.33923e-05
  1   2   4 110  1.38963e-04
  1   2   4 111  2.97398e-05
  1   2   4 115  6.71168e-04
  1   2   4 116  1.32329e-03
  1   2   4 117 -2.08838e-04
  1   2   4 118 -1.30024e-05
  1   2   4 119  1.09405e-03
  1   2   4 120 -6.14174e-04
  1   2   4 121 -1.10772e-05
  1   2   4 122 -9.13132e-04
  1   2   4 123 -6.58705e-04
  1   2   4 124 -3.32778e-05
  1   2   4 125 -4.95941e-05
  1   2   4 126 -3.16562e-04
  1   2   4 127 -3.96356e-04
  1   2   4 128  2.59656e-05
  1   2   4 129 -3.18407e-05
  1   2   4 130 -1.96325e-05
  1   2   4 132 -5.31167e-05
  1   2   4 133  1.42601e-05
  1   2   4 135  4.33745e-05
  1   2   4 136 -8.72085e-05
  1   2   4 137 -1.21002e-05
  1   2   4 138 -1.03661e-05
  1   2   4 139 -7.57579e-05
  1   2   4 141 -2.02752e-05
  1   2   5   9  3.41495e-05
  1   2   5  10 -5.76132e-05
  1   2   5  11  1.07739e-05
  1   2   5  12  1.04318e-05
  1   2   5  13 -3.44522e-05
  1   2   5  14  1.27273e-04
  1   2   5  15  4.24694e-05
  1   2   5  16  1.28463e-04
  1   2   5  17  8.54119e-05
  1   2   5  19 -8.52927e-05
  1   2   5  20  7.00021e-05
  1   2   5  21  2.42808e-05
  1   2   5  22 -5.61956e-05
  1   2   5  23 -2.02529e-05
  1   2   5  24  1.31553e-04
  1   2   5  25 -5.00873e-05
  1   2   5  26  2.45194e-05
  1   2   5  27  2.88022e-05
  1   2   5  28 -1.13801e-05
  1   2   5  29 -1.02978e-05
  1   2   5  30  1.61339e-04
  1   2   5  31 -5.33398e-05
  1   2   5  32  1.42449e-04
  1   2   5  35  8.81711e-05
  1   2   5  36 -4.06146e-05
  1   2   5  37 -6.64716e-05
  1   2   5  42  1.93668e-04
  1   2   5  43 -6.54435e-05
  1   2   5  44 -7.06378e-05
  1   2   5  45  6.78126e-05
  1   2   5  46 -1.36708e-04
  1   2   5  47 -2.60663e-05
  1   2   5  48  2.38553e-04
  1   2   5  49  4.44485e-05
  1   2   5  50 -7.03318e-05
  1   2   5  51 -3.60022e-05
  1   2   5  52  4.29332e-05
  1   2   5  53 -1.27127e-04
  1   2   5  54 -3.39583e-04
  1   2   5  56  4.21372e-05
  1   2   5  57 -7.14705e-05
  1   2   5  59 -1.10855e-04
  1   2   5  61  6.51286e-05
  1   2   5  64  1.58071e-05
  1   2   5  66 -1.85633e-05
  1   2   5  67  1.45353e-05
  1   2   5  68 -4.55633e-05
  1   2   5  69 -1.31957e-05
  1   2   5  71 -1.01381e-04
  1   2   5  74 -1.49919e-05
  1   2   5  75  1.53793e-05
  1   2   5  76  1.81474e-05
  1   2   5  77  1.84187e-05
  1   2   5  79 -1.00576e-05
  1   2   5  80  3.15864e-05
  1   2   5  81 -1.14614e-05
  1   2   5  83 -5.92126e-05
  1   2   5  84 -4.45834e-05
  1   2   5  85  1.28675e-04
  1   2   5  87 -2.23646e-05
  1   2   5  88  1.94721e-05
  1   2   5  89  4.64938e-05
  1   2   5  90  1.47840e-04
  1   2   5  91  1.04288e-04
  1   2   5  92 -2.29257e-05
  1   2   5  93  5.76553e-05
  1   2   5  95 -3.48946e-05
  1   2   5  96  8.04156e-05
  1   2   5  97 -4.71897e-05
  1   2   5  98  2.69099e-05
  1   2   5  99 -1.31860e-04
  1   2   5 102  6.08524e-05
  1   2   5 103 -2.34126e-05
  1   2   5 105  1.10582e-05
  1   2   5 106 -3.94177e-05
  1   2   5 107  1.03118e-05
  1   2   5 108 -9.72729e-05
  1   2   5 110  1.17108e-05
  1   2   5 111  2.65858e-05
  1   2   5 112 -1.55587e-05
  1   2   5 114  1.55967e-05
  1   2   5 115  2.06900e-04
  1   2   5 116  2.21993e-04
  1   2   5 117 -1.07203e-04
  1   2   5 118 -1.27907e-05
  1   2   5 119  1.67189e-04
  1   2   5 120 -1.69799e-04
  1   2   5 121 -5.90604e-05
  1   2   5 122 -1.84711e-04
  1   2   5 123 -8.03479e-05
  1   2   5 124  5.85008e-05
  1   2   5 125  4.86875e-05
  1   2   5 126 -1.31654e-04
  1   2   5 127 -3.31968e-04
  1   2   5 128  1.76180e-05
  1   2   5 131  1.19288e-05
  1   2   5 136 -2.09610e-05
  1   2   6   9 -5.71136e-05
  1   2   6  10  2.15826e-05
  1   2   6  12  3.30586e-05
  1   2   6  13 -5.52312e-05
  1   2   6  14 -1.66738e-05
  1   2   6  15  1.02339e-04
  1   2   6  16  4.21539e-05
  1   2   6  17  6.34010e-05
  1   2   6  18  1.64907e-05
  1   2   6  19  1.02894e-04
  1   2   6  21 -5.90934e-05
  1   2   6  22  1.03612e-04
  1   2   6  23  3.68049e-05
  1   2   6  24 -1.34384e-04
  1   2   6  25  4.41887e-05
  1   2   6  26 -2.55581e-05
  1   2   6  27  3.00839e-05
  1   2   6  28 -6.94817e-05
  1   2   6  29  1.39377e-05
  1   2   6  30 -1.21899e-04
  1   2   6  31  1.03780e-04
  1   2   6  32 -1.57805e-04
  1   2   6  33  5.34809e-05
  1   2   6  34 -4.15587e-05
  1   2   6  35 -1.12244e-04
  1   2   6  36  9.27672e-05
  1   2   6  37  1.28631e-04
  1   2   6  38  3.53577e-05
  1   2   6  39  4.89776e-05
  1   2   6  42 -3.02200e-04
  1   2   6  43  1.40268e-04
  1   2   6  44  2.21909e-05
  1   2   6  45 -1.78723e-04
  1   2   6  46  2.27063e-04
  1   2   6  47 -1.41255e-05
  1   2   6  48 -2.92576e-04
  1   2   6  49 -1.13119e-04
  1   2   6  50 -3.67505e-05
  1   2   6  51 -5.35539e-05
  1   2   6  52  2.21686e-05
  1   2   6  53  2.31429e-04
  1   2   6  54 -1.71715e-04
  1   2   6  55 -1.39214e-04
  1   2   6  57  1.00625e-04
  1   2   6  58 -6.02567e-05
  1   2   6  59  9.35864e-05
  1   2   6  60 -5.15869e-05
  1   2   6  61 -5.65575e-05
  1   2   6  62 -1.81499e-05
  1   2   6  66 -1.93922e-05
  1   2   6  67 -2.99600e-05
  1   2   6  68  1.06989e-04
  1   2   6  69  4.80265e-05
  1   2   6  71  1.60113e-04
  1   2   6  72 -6.27509e-05
  1   2   6  73 -1.78750e-05
  1   2   6  76 -2.96779e-05
  1   2   6  79 -1.05537e-05
  1   2   6  80 -5.74752e-05
  1   2   6  83  1.09088e-04
  1   2   6  84  5.96290e-05
  1   2   6  85 -1.28394e-04
  1   2   6  86 -2.21774e-05
  1   2   6  87  4.52358e-05
  1   2   6  88 -2.44673e-05
  1   2   6  89 -5.27050e-05
  1   2   6  90 -2.17006e-04
  1   2   6  91 -1.79712e-04
  1   2   6  92  4.03231e-05
  1   2   6  93 -6.31883e-05
  1   2   6  95  5.69978e-05
  1   2   6  96 -7.13989e-05
  1   2   6  97  7.71880e-05
  1   2   6  98 -3.44483e-05
  1   2   6  99  1.79159e-04
  1   2   6 100 -1.48758e-05
  1   2   6 101 -3.01545e-05
  1   2   6 102 -7.85830e-05
  1   2   6 103  2.49778e-05
  1   2   6 104  2.31577e-05
  1   2   6 105  3.78065e-05
  1   2   6 106  2.58853e-05
  1   2   6 108  9.40556e-05
  1   2   6 110 -7.02973e-05
  1   2   6 111 -4.90008e-05
  1   2   6 112  2.23260e-05
  1   2   6 113  5.04677e-05
  1   2   6 114 -1.03951e-05
  1   2   6 115 -2.81775e-04
  1   2   6 116 -1.65410e-04
  1   2   6 117  1.85350e-04
  1   2   6 118  5.95664e-05
  1   2   6 119 -1.10842e-04
  1   2   6 120  2.43512e-04
  1   2   6 121  1.15083e-04
  1   2   6 122  2.59786e-04
  1   2   6 123  3.66826e-05
  1   2   6 124 -9.85416e-05
  1   2   6 125 -1.64301e-04
  1   2   6 126  1.08719e-04
  1   2   6 127  4.58621e-04
  1   2   6 128 -2.74783e-05
  1   2   6 129  1.18766e-05
  1   2   6 130  1.19818e-05
  1   2   6 131 -2.36007e-05
  1   2   6 134  1.61166e-05
  1   2   6 136  2.10567e-05
  1   2   7   9  1.64093e-05
  1   2   7  10  9.76309e-05
  1   2   7  11 -4.70840e-05
  1   2   7  12  1.48166e-05
  1   2   7  13  7.13045e-05
  1   2   7  14  5.29477e-05
  1   2   7  15  1.03259e-04
  1   2   7  16 -8.18961e-05
  1   2   7  17 -6.88583e-05
  1   2   7  18  5.15121e-05
  1   2   7  19 -1.33156e-05
  1   2   7  20  6.76919e-05
  1   2   7  21  1.09084e-04
  1   2   7  22  1.28932e-04
  1   2   7  23  1.17556e-04
  1   2   7  24  5.22250e-05
  1   2   7  25 -1.73956e-05
  1   2   7  26  7.43562e-05
  1   2   7  27 -4.44042e-05
  1   2   7  28  2.17436e-05
  1   2   7  29 -6.10479e-05
  1   2   7  30  5.19841e-05
  1   2   7  31 -3.88072e-05
  1   2   7  32 -8.84118e-05
  1   2   7  33 -3.15183e-05
  1   2   7  34  1.94444e-04
  1   2   7  35  9.79634e-05
  1   2   7  36 -1.09801e-05
  1   2   7  38  6.41289e-05
  1   2   7  39  1.66105e-05
  1   2   7  41  3.21343e-05
  1   2   7  42  2.15644e-04
  1   2   7  44  6.51932e-05
  1   2   7  45  5.16767e-05
  1   2   7  46 -1.95183e-04
  1   2   7  47  1.15121e-04
  1   2   7  48 -7.65343e-05
  1   2   7  49 -5.01146e-05
  1   2   7  50 -6.64418e-05
  1   2   7  51 -1.09275e-05
  1   2   7  52  2.10715e-04
  1   2   7  53  5.18670e-05
  1   2   7  54  3.23518e-04
  1   2   7  55 -2.00663e-04
  1   2   7  56 -6.80353e-05
  1   2   7  58  1.48309e-05
  1   2   7  59 -2.21706e-04
  1   2   7  60 -1.90388e-04
  1   2   7  61  2.16687e-05
  1   2   7  62  4.17749e-05
  1   2   7  63  2.62660e-05
  1   2   7  65 -6.14156e-05
  1   2   7  66  2.68683e-05
  1   2   7  67  2.16699e-05
  1   2   7  68 -2.17845e-05
  1   2   7  69 -1.40179e-04
  1   2   7  71 -2.40717e-05
  1   2   7  72  9.83165e-05
  1   2   7  74  2.46470e-05
  1   2   7  75  8.06769e-05
  1   2   7  76  6.88823e-05
  1   2   7  79  1.53711e-05
  1   2   7  80  5.14688e-05
  1   2   7  83 -7.88997e-05
  1   2   7  84  1.68679e-05
  1   2   7  85  4.10756e-05
  1   2   7  86  1.78073e-05
  1   2   7  87  1.17287e-04
  1   2   7  88  3.75242e-05
  1   2   7  89  3.06955e-05
  1   2   7  90  2.17847e-04
  1   2   7  91 -9.13320e-05
  1   2   7  92 -1.91740e-05
  1   2   7  93  7.38862e-05
  1   2   7  96  5.91108e-05
  1   2   7  97 -1.76108e-04
  1   2   7  98  1.54153e-04
  1   2   7  99 -6.24103e-05
  1   2   7 100 -9.22908e-05
  1   2   7 101  8.74998e-05
  1   2   7 102  1.11507e-04
  1   2   7 103  3.33117e-05
  1   2   7 104 -7.79787e-05
  1   2   7 106 -1.47837e-04
  1   2   7 108 -6.38205e-05
  1   2   7 109 -6.16913e-05
  1   2   7 110 -1.27042e-04
  1   2   7 111  5.18226e-05
  1   2   7 113  1.28643e-05
  1   2   7 114 -1.46210e-05
  1   2   7 115 -7.17517e-05
  1   2   7 116  6.89074e-05
  1   2   7 117  1.10668e-04
  1   2   7 118 -3.81174e-05
  1   2   7 119  4.07090e-05
  1   2   7 120 -1.90675e-04
  1   2   7 122 -3.10454e-04
  1   2   7 123  5.66628e-05
  1   2   7 124 -2.21728e-05
  1   2   7 125  3.81327e-05
  1   2   7 126 -7.66547e-05
  1   2   7 127 -3.73172e-04
  1   2   7 128  2.53120e-05
  1   2   7 129 -1.27178e-05
  1   2   7 130 -1.55829e-05
  1   2   7 132  1.18381e-05
  1   2   7 134 -5.80537e-05
  1   2   7 135  1.40161e-05
  1   2   8   9 -1.87923e-05
  1   2   8  10 -3.22463e-05
  1   2   8  11 -5.90796e-05
  1   2   8  12 -1.56388e-04
  1   2   8  13 -1.35815e-04
  1   2   8  14 -1.87700e-04
  1   2   8  15 -1.52597e-04
  1   2   8  16  5.67776e-05
  1   2   8  17  2.80443e-04
  1   2   8  18 -1.02230e-04
  1   2   8  19  1.81738e-04
  1   2   8  20 -6.42496e-05
  1   2   8  21  9.42218e-05
  1   2   8  22  1.65612e-04
  1   2   8  23 -1.60842e-04
  1   2   8  24 -6.96427e-05
  1   2   8  25  1.06445e-04
  1   2   8  26 -2.11818e-04
  1   2   8  27 -1.58928e-04
  1   2   8  28 -9.32315e-05
  1   2   8  29 -7.40691e-05
  1   2   8  30 -3.98236e-04
  1   2   8  31  1.44955e-04
  1   2   8  32  2.70909e-05
  1   2   8  34  6.21824e-05
  1   2   8  35 -1.87373e-05
  1   2   8  36 -2.27790e-04
  1   2   8  37 -2.10059e-04
  1   2   8  39 -5.74482e-05
  1   2   8  40 -9.65636e-05
  1   2   8  41  9.89327e-05
  1   2   8  43  2.08774e-04
  1   2   8  45  3.71555e-05
  1   2   8  46  2.30448e-05
  1   2   8  47  5.46991e-05
  1   2   8  48  4.63044e-04
  1   2   8  49  1.06603e-04
  1   2   8  50 -1.21197e-05
  1   2   8  51 -2.42435e-05
  1   2   8  52 -1.06695e-04
  1   2   8  53 -2.26860e-04
  1   2   8  54 -4.47339e-05
  1   2   8  55  8.35084e-05
  1   2   8  56  8.84744e-05
  1   2   8  57  8.49260e-05
  1   2   8  58 -3.11363e-05
  1   2   8  59 -1.54480e-05
  1   2   8  60  7.43502e-05
  1   2   8  61  1.91509e-04
  1   2   8  62 -3.05621e-04
  1   2   8  63 -1.44317e-04
  1   2   8  65 -1.29233e-04
  1   2   8  66 -2.22832e-05
  1   2   8  68 -9.03538e-05
  1   2   8  69  4.44862e-05
  1   2   8  70 -3.42622e-05
  1   2   8  71 -2.59382e-04
  1   2   8  72  9.71795e-05
  1   2   8  73 -3.13901e-05
  1   2   8  75 -1.93331e-05
  1   2   8  76  2.48651e-04
  1   2   8  77  7.13939e-05
  1   2   8  78  1.35323e-05
  1   2   8  80  3.97190e-04
  1   2   8  82  1.41822e-05
  1   2   8  83 -2.32183e-04
  1   2   8  84  8.86724e-05
  1   2   8  85  1.10264e-04
  1   2   8  86  2.34156e-05
  1   2   8  87  1.50650e-04
  1   2   8  89  1.77538e-05
  1   2   8  90  2.17614e-04
  1   2   8  91  3.31376e-04
  1   2   8  93 -2.71334e-05
  1   2   8  95  2.71084e-05
  1   2   8  96  2.59626e-05
  1   2   8  97 -5.94244e-05
  1   2   8  98  8.17992e-05
  1   2   8  99  9.49267e-05
  1   2   8 100  1.53907e-04
  1   2   8 101 -2.39307e-05
  1   2   8 102 -1.08616e-04
  1   2   8 103  3.12353e-05
  1   2   8 104  6.88848e-05
  1   2   8 105 -3.84669e-05
  1   2   8 106  1.33473e-04
  1   2   8 108 -2.65782e-05
  1   2   8 109  1.56702e-05
  1   2   8 110 -3.56188e-05
  1   2   8 111  1.10487e-05
  1   2   8 112 -1.84091e-05
  1   2   8 113 -1.11056e-04
  1   2   8 114 -3.59936e-05
  1   2   8 115  3.97314e-04
  1   2   8 116  4.97129e-05
  1   2   8 117 -5.00692e-04
  1   2   8 118 -3.28357e-04
  1   2   8 119  3.81837e-05
  1   2   8 120 -2.98140e-04
  1   2   8 121  3.35960e-05
  1   2   8 124 -1.39278e-04
  1   2   8 125  1.76733e-05
  1   2   8 126 -4.02515e-05
  1   2   8 127 -1.52004e-04
  1   2   8 128  1.55119e-04
  1   2   8 129 -7.81363e-05
  1   2   8 130 -1.89326e-05
  1   2   8 131 -1.52645e-05
  1   2   8 133  3.27898e-05
  1   2   8 134 -1.08856e-05
  1   2   8 137  1.07225e-05
  1   2   9  10 -3.50053e-05
  1   2   9  11 -1.85945e-05
  1   2   9  12 -7.55445e-05
  1   2   9  13 -1.08474e-04
  1   2   9  14 -2.15628e-04
  1   2   9  15 -1.67284e-04
  1   2   9  16  4.20052e-05
  1   2   9  17  3.66553e-04
  1   2   9  18 -7.28971e-05
  1   2   9  19  2.70288e-04
  1   2   9  20 -2.27343e-04
  1   2   9  21 -6.37312e-05
  1   2   9  22  4.20407e-04
  1   2   9  23 -6.46562e-05
  1   2   9  24 -4.78729e-04
  1   2   9  25  2.66352e-04
  1   2   9  26 -2.42115e-04
  1   2   9  27 -1.70190e-04
  1   2   9  28 -1.84847e-04
  1   2   9  29 -1.06646e-04
  1   2   9  30 -7.98164e-04
  1   2   9  31  5.42491e-04
  1   2   9  32 -2.17543e-04
  1   2   9  34  1.77620e-04
  1   2   9  35 -3.09194e-04
  1   2   9  36 -3.08170e-04
  1   2   9  37 -2.35468e-04
  1   2   9  38  2.21274e-05
  1   2   9  39 -1.56772e-04
  1   2   9  40 -2.33222e-05
  1   2   9  41 -2.37425e-05
  1   2   9  42 -8.26771e-05
  1   2   9  43  6.07585e-04
  1   2   9  47  1.38061e-04
  1   2   9  48  5.18329e-04
  1   2   9  49 -9.75965e-05
  1   2   9  50 -2.70936e-05
  1   2   9  51  3.45709e-05
  1   2   9  52 -2.71352e-05
  1   2   9  53 -2.77238e-04
  1   2   9  54  2.24052e-04
  1   2   9  55 -2.18910e-04
  1   2   9  56  9.41209e-05
  1   2   9  57  2.29259e-05
  1   2   9  58 -5.02319e-05
  1   2   9  59 -1.29608e-05
  1   2   9  60  6.11035e-05
  1   2   9  61  4.45704e-04
  1   2   9  62 -7.87334e-04
  1   2   9  63 -4.29434e-04
  1   2   9  64  9.64580e-05
  1   2   9  65 -2.33964e-04
  1   2   9  66 -2.73896e-05
  1   2   9  67 -2.47148e-05
  1   2   9  68  1.23164e-05
  1   2   9  69  1.86503e-04
  1   2   9  71 -3.11724e-04
  1   2   9  72  1.58292e-04
  1   2   9  74 -4.39747e-05
  1   2   9  75 -7.41544e-05
  1   2   9  76  6.06638e-04
  1   2   9  77  5.33800e-05
  1   2   9  78 -2.83172e-05
  1   2   9  79 -2.39173e-05
  1   2   9  80  6.93271e-04
  1   2   9  81  3.11184e-05
  1   2   9  82  2.04615e-05
  1   2   9  83 -2.55845e-04
  1   2   9  84 -3.65916e-05
  1   2   9  85  1.46643e-04
  1   2   9  87  5.32800e-04
  1   2   9  89  4.33527e-05
  1   2   9  90  1.31263e-04
  1   2   9  91  3.20426e-04
  1   2   9  93 -3.20958e-05
  1   2   9  95 -1.00442e-05
  1   2   9  96 -6.99984e-05
  1   2   9  97  2.39533e-04
  1   2   9  98  2.31369e-04
  1   2   9  99  3.20586e-04
  1   2   9 100 -9.18454e-05
  1   2   9 101 -2.35370e-05
  1   2   9 102  4.62493e-05
  1   2   9 103 -4.95555e-05
  1   2   9 104  2.04872e-04
  1   2   9 105 -6.92946e-05
  1   2   9 106  2.92434e-04
  1   2   9 107  1.35157e-05
  1   2   9 108  4.08865e-05
  1   2   9 109 -4.48189e-05
  1   2   9 112  1.41093e-05
  1   2   9 115  1.91515e-04
  1   2   9 116 -2.31407e-05
  1   2   9 117 -5.64908e-04
  1   2   9 118 -3.52849e-04
  1   2   9 119 -2.09904e-05
  1   2   9 120 -5.28866e-04
  1   2   9 122  1.96256e-04
  1   2   9 124  7.98037e-05
  1   2   9 125  2.38477e-05
  1   2   9 126  7.30576e-05
  1   2   9 127  7.39960e-05
  1   2   9 128  3.57796e-04
  1   2   9 129 -2.03373e-04
  1   2   9 130 -9.04977e-05
  1   2   9 131  1.27382e-05
  1   2   9 133  6.98179e-05
  1   2   9 134  3.28225e-05
  1   2   9 135 -1.06244e-05
  1   2   9 136 -1.21401e-05
  1   2  10  10 -9.55568e-05
  1   2  10  11  3.57419e-05
  1   2  10  13 -4.78080e-05
  1   2  10  16  4.04375e-05
  1   2  10  17  4.94715e-05
  1   2  10  20 -4.84607e-05
  1   2  10  21 -1.01389e-04
  1   2  10  22  8.78040e-05
  1   2  10  23  1.22890e-05
  1   2  10  24 -1.47351e-04
  1   2  10  25  4.27428e-05
  1   2  10  26  1.43646e-05
  1   2  10  28 -9.63863e-05
  1   2  10  30 -3.16781e-04
  1   2  10  31  1.84627e-04
  1   2  10  32 -1.42091e-04
  1   2  10  33 -1.19532e-05
  1   2  10  34  1.08421e-05
  1   2  10  35 -2.43583e-04
  1   2  10  36 -7.00693e-05
  1   2  10  37  2.02175e-05
  1   2  10  38  1.60969e-05
  1   2  10  39 -2.95632e-05
  1   2  10  40  2.03308e-05
  1   2  10  41 -8.53059e-05
  1   2  10  42 -3.66846e-05
  1   2  10  43  3.03521e-04
  1   2  10  44  1.45761e-05
  1   2  10  46  3.03564e-04
  1   2  10  47 -4.54148e-05
  1   2  10  48  4.84310e-05
  1   2  10  49 -1.49888e-04
  1   2  10  50 -6.48016e-05
  1   2  10  52 -1.01131e-04
  1   2  10  53 -1.55714e-05
  1   2  10  54  4.44902e-05
  1   2  10  56 -1.19555e-04
  1   2  10  57 -5.36869e-05
  1   2  10  59  6.98720e-05
  1   2  10  60  4.22663e-05
  1   2  10  61  1.56126e-04
  1   2  10  62 -1.55454e-04
  1   2  10  63 -1.36848e-04
  1   2  10  64  2.64978e-05
  1   2  10  65 -4.25397e-05
  1   2  10  66 -1.85059e-05
  1   2  10  67 -1.02371e-05
  1   2  10  68  2.06930e-05
  1   2  10  69  2.80597e-04
  1   2  10  70  1.29822e-05
  1   2  10  71 -7.25767e-05
  1   2  10  72 -3.95686e-05
  1   2  10  73  1.28386e-05
  1   2  10  74 -1.30153e-05
  1   2  10  75  2.37901e-05
  1   2  10  76  3.12929e-04
  1   2  10  77  4.23653e-05
  1   2  10  79 -1.70874e-05
  1   2  10  80  3.34716e-04
  1   2  10  83  1.55591e-04
  1   2  10  84 -9.81254e-05
  1   2  10  85  3.66720e-05
  1   2  10  86 -2.73953e-05
  1   2  10  87  2.62964e-04
  1   2  10  88 -1.40364e-05
  1   2  10  89  1.33967e-05
  1   2  10  90 -2.83393e-04
  1   2  10  91 -3.67657e-05
  1   2  10  92  1.56401e-05
  1   2  10  93 -3.14018e-05
  1   2  10  94  2.17264e-05
  1   2  10  95 -4.15990e-05
  1   2  10  96 -3.19461e-05
  1   2  10  97  1.09060e-04
  1   2  10  98  1.24431e-04
  1   2  10  99  2.45840e-04
  1   2  10 100 -7.47569e-05
  1   2  10 101  2.82232e-05
  1   2  10 102 -2.07625e-04
  1   2  10 103 -7.43306e-05
  1   2  10 104  1.02454e-04
  1   2  10 105 -1.77908e-05
  1   2  10 106  4.92163e-05
  1   2  10 107  1.11310e-05
  1   2  10 108  1.58067e-05
  1   2  10 109 -6.18900e-05
  1   2  10 110 -7.03225e-05
  1   2  10 111 -1.02025e-05
  1   2  10 112  1.76581e-05
  1   2  10 113  9.30143e-05
  1   2  10 114  3.42158e-05
  1   2  10 115 -2.48820e-04
  1   2  10 116 -1.83802e-04
  1   2  10 117  6.67337e-05
  1   2  10 118 -7.44879e-05
  1   2  10 119 -1.71429e-04
  1   2  10 120  2.13355e-04
  1   2  10 121 -1.35628e-04
  1   2  10 122  2.88767e-04
  1   2  10 123  4.10565e-05
  1   2  10 124  1.68560e-04
  1   2  10 126  1.52389e-04
  1   2  10 127  2.54961e-04
  1   2  10 128  9.58469e-05
  1   2  10 129 -5.09717e-05
  1   2  10 130 -2.78678e-05
  1   2  10 131  2.10809e-05
  1   2  10 134 -1.93022e-05
  1   2  10 136  1.23288e-05
  1   2  10 137 -1.32556e-05
  1   2  11   9  3.43944e-05
  1   2  11  10  1.24327e-04
  1   2  11  11  2.78437e-05
  1   2  11  12  3.18462e-04
  1   2  11  13  3.68504e-05
  1   2  11  14  4.94276e-05
  1   2  11  15 -1.03854e-04
  1   2  11  16 -1.37568e-04
  1   2  11  17  1.47077e-04
  1   2  11  18 -5.29682e-05
  1   2  11  19  2.76117e-04
  1   2  11  20  9.36899e-05
  1   2  11  21  7.80519e-05
  1   2  11  22 -9.79156e-05
  1   2  11  23  1.31673e-05
  1   2  11  24 -6.45272e-05
  1   2  11  25  3.59084e-05
  1   2  11  26 -1.08313e-04
  1   2  11  27 -4.67888e-05
  1   2  11  28 -2.37826e-05
  1   2  11  29 -3.77400e-05
  1   2  11  30 -1.41755e-04
  1   2  11  31  1.79835e-04
  1   2  11  32 -3.05491e-04
  1   2  11  34  1.20215e-04
  1   2  11  35 -7.79535e-04
  1   2  11  36 -5.17358e-05
  1   2  11  37 -1.03000e-04
  1   2  11  38 -1.09710e-04
  1   2  11  39 -1.75781e-05
  1   2  11  42 -2.53889e-05
  1   2  11  44  5.55716e-05
  1   2  11  45 -1.81201e-05
  1   2  11  46 -1.25715e-04
  1   2  11  47 -8.21341e-05
  1   2  11  48 -1.51818e-04
  1   2  11  49 -1.80781e-05
  1   2  11  50  2.15411e-05
  1   2  11  51 -2.40085e-05
  1   2  11  52  5.47803e-04
  1   2  11  53  9.43481e-05
  1   2  11  54  1.59670e-04
  1   2  11  55 -2.44573e-04
  1   2  11  56 -5.44346e-04
  1   2  11  59  6.37396e-05
  1   2  11  61  7.79886e-05
  1   2  11  62  4.69795e-05
  1   2  11  63 -2.04130e-04
  1   2  11  64  3.12063e-05
  1   2  11  65 -9.13717e-05
  1   2  11  68 -1.47942e-04
  1   2  11  69  2.95669e-04
  1   2  11  71 -3.47946e-04
  1   2  11  72  1.53537e-04
  1   2  11  74 -1.67418e-05
  1   2  11  75 -2.07598e-05
  1   2  11  76  3.66093e-04
  1   2  11  77  1.75203e-05
  1   2  11  80  2.14106e-04
  1   2  11  81  1.02914e-05
  1   2  11  83  3.48227e-04
  1   2  11  85  1.79996e-04
  1   2  11  87  8.79024e-04
  1   2  11  88  1.13673e-05
  1   2  11  89  2.53723e-05
  1   2  11  90  2.07544e-04
  1   2  11  91 -2.76230e-04
  1   2  11  92 -2.97925e-05
  1   2  11  93  3.74761e-04
  1   2  11  96  1.16162e-04
  1   2  11  97 -9.31641e-05
  1   2  11  98 -4.61668e-05
  1   2  11  99 -2.69338e-04
  1   2  11 100 -1.52582e-04
  1   2  11 101 -9.04944e-05
  1   2  11 102 -1.00617e-04
  1   2  11 103  1.95726e-05
  1   2  11 104 -2.07607e-04
  1   2  11 105  1.40239e-04
  1   2  11 106 -6.21501e-05
  1   2  11 107  2.53810e-05
  1   2  11 108 -1.83274e-04
  1   2  11 109 -1.27968e-04
  1   2  11 110  1.32398e-04
  1   2  11 111 -3.75701e-05
  1   2  11 112  1.46931e-05
  1   2  11 113  2.47479e-04
  1   2  11 115  2.78551e-04
  1   2  11 116  2.60076e-04
  1   2  11 117 -2.82541e-04
  1   2  11 118  3.84094e-04
  1   2  11 119  1.73078e-04
  1   2  11 120 -7.38602e-04
  1   2  11 121  3.30593e-05
  1   2  11 122 -2.47955e-04
  1   2  11 123 -2.81963e-04
  1   2  11 126 -1.18961e-04
  1   2  11 127 -1.56893e-04
  1   2  11 128  7.09144e-05
  1   2  11 129 -2.70880e-05
  1   2  11 130 -2.84034e-05
  1   2  11 132 -1.28834e-05
  1   2  11 133  1.24969e-05
  1   2  11 134  1.08610e-05
  1   2  11 139 -1.97123e-05
  1   2  11 141 -1.73580e-05
  1   2  12   9  8.32292e-05
  1   2  12  10  1.06701e-04
  1   2  12  11 -3.59912e-05
  1   2  12  12  1.60618e-04
  1   2  12  13 -2.42224e-05
  1   2  12  14 -1.65016e-05
  1   2  12  15 -4.77434e-05
  1   2  12  16  8.02642e-05
  1   2  12  18 -8.68656e-05
  1   2  12  19  5.47577e-05
  1   2  12  20  3.00899e-05
  1   2  12  22  1.64217e-04
  1   2  12  23 -1.55997e-05
  1   2  12  24  1.09932e-04
  1   2  12  25  2.62188e-04
  1   2  12  26  6.96336e-05
  1   2  12  27 -5.07795e-05
  1   2  12  28 -3.04867e-04
  1   2  12  29  2.79067e-04
  1   2  12  30 -3.01441e-04
  1   2  12  32  4.00820e-04
  1   2  12  34 -1.24577e-04
  1   2  12  35 -3.36099e-04
  1   2  12  36 -9.25116e-05
  1   2  12  37 -6.23733e-05
  1   2  12  38 -1.65036e-04
  1   2  12  39 -5.46288e-04
  1   2  12  40 -9.18967e-05
  1   2  12  41  7.55131e-05
  1   2  12  42  5.22102e-04
  1   2  12  43  4.65035e-05
  1   2  12  44 -4.37937e-05
  1   2  12  45  5.41548e-05
  1   2  12  46 -6.70356e-05
  1   2  12  47 -1.36314e-04
  1   2  12  48 -1.65179e-03
  1   2  12  49 -1.34015e-04
  1   2  12  50 -5.10994e-05
  1   2  12  51 -3.49000e-05
  1   2  12  52 -2.39161e-04
  1   2  12  53  1.70597e-04
  1   2  12  54 -1.58221e-04
  1   2  12  55  9.91163e-05
  1   2  12  56 -1.19685e-04
  1   2  12  57  6.33068e-05
  1   2  12  58 -4.78052e-05
  1   2  12  59  1.81074e-05
  1   2  12  60  3.02083e-04
  1   2  12  61 -1.10340e-04
  1   2  12  62 -1.74829e-05
  1   2  12  63  1.80075e-04
  1   2  12  64  5.45934e-05
  1   2  12  65  6.40983e-05
  1   2  12  66 -1.23176e-04
  1   2  12  67  1.03589e-04
  1   2  12  68  1.88653e-04
  1   2  12  69 -3.66260e-04
  1   2  12  70  2.52826e-05
  1   2  12  71  5.85799e-05
  1   2  12  72  2.40692e-04
  1   2  12  73  3.30287e-05
  1   2  12  74 -2.95296e-05
  1   2  12  75  3.58763e-04
  1   2  12  76  6.36868e-05
  1   2  12  77 -1.87296e-05
  1   2  12  78 -3.10830e-05
  1   2  12  79 -1.11449e-04
  1   2  12  80  5.10922e-05
  1   2  12  82  1.69220e-05
  1   2  12  83  1.35884e-04
  1   2  12  84  1.64388e-04
  1   2  12  85 -4.25732e-04
  1   2  12  86  1.10431e-04
  1   2  12  87  2.04324e-04
  1   2  12  88  3.90291e-05
  1   2  12  89 -7.04044e-05
  1   2  12  90 -2.66017e-04
  1   2  12  91 -4.17092e-04
  1   2  12  92  9.65386e-05
  1   2  12  93 -2.56656e-04
  1   2  12  94 -6.05254e-05
  1   2  12  95 -6.44779e-05
  1   2  12  96  2.62738e-05
  1   2  12  97  1.56415e-04
  1   2  12  98  4.19486e-04
  1   2  12  99 -2.35097e-04
  1   2  12 100 -4.53438e-04
  1   2  12 101  7.48569e-04
  1   2  12 102 -4.31930e-05
  1   2  12 103  5.06873e-05
  1   2  12 104  1.48823e-04
  1   2  12 105 -6.45600e-04
  1   2  12 106 -4.99621e-04
  1   2  12 107 -1.37971e-04
  1   2  12 108  1.14015e-04
  1   2  12 109 -3.53395e-04
  1   2  12 110  3.97309e-05
  1   2  12 111  6.03390e-04
  1   2  12 112 -1.47129e-04
  1   2  12 113 -7.68982e-05
  1   2  12 114 -1.88479e-05
  1   2  12 115 -9.75148e-04
  1   2  12 116 -4.88094e-04
  1   2  12 117  1.30059e-03
  1   2  12 118 -5.90498e-04
  1   2  12 119 -2.17429e-04
  1   2  12 120 -1.14365e-04
  1   2  12 121 -2.60613e-04
  1   2  12 122 -1.46682e-03
  1   2  12 123  1.94234e-03
  1   2  12 124 -3.26119e-04
  1   2  12 125 -2.55305e-05
  1   2  12 126  3.31786e-05
  1   2  12 127 -4.86297e-05
  1   2  12 128  3.73617e-05
  1   2  12 129 -3.01119e-05
  1   2  12 130 -3.53603e-05
  1   2  12 131 -1.05696e-04
  1   2  12 132  1.96165e-04
  1   2  12 133 -1.41510e-04
  1   2  12 134 -5.37950e-05
  1   2  12 135  2.50482e-05
  1   2  12 136 -2.97103e-05
  1   2  12 137 -5.19451e-05
  1   2  12 138  1.65312e-05
  1   2  12 139  6.56856e-05
  1   2  12 140  4.50236e-05
  1   2  12 141  1.42451e-04
  1   2  13   9  1.62645e-04
  1   2  13  10  1.58650e-04
  1   2  13  12  2.53010e-04
  1   2  13  13 -7.15474e-05
  1   2  13  14 -2.02281e-04
  1   2  13  15 -2.22882e-04
  1   2  13  16 -2.46943e-05
  1   2  13  17  5.26497e-04
  1   2  13  18 -2.36875e-04
  1   2  13  19  7.90383e-04
  1   2  13  20  1.49367e-04
  1   2  13  21  4.87603e-04
  1   2  13  22  3.10109e-04
  1   2  13  23 -2.85804e-04
  1   2  13  24 -4.11272e-04
  1   2  13  25  3.61111e-04
  1   2  13  26 -8.16528e-04
  1   2  13  27 -4.81777e-04
  1   2  13  28 -1.44760e-04
  1   2  13  29 -4.03719e-04
  1   2  13  30 -1.47427e-03
  1   2  13  31  3.83249e-04
  1   2  13  32 -9.42780e-04
  1   2  13  33  7.21290e-05
  1   2  13  34 -2.97068e-04
  1   2  13  35 -9.26649e-05
  1   2  13  36 -3.96200e-04
  1   2  13  37 -2.27124e-04
  1   2  13  38 -4.23732e-04
  1   2  13  39 -1.41968e-05
  1   2  13  40 -1.27020e-04
  1   2  13  41  1.59194e-04
  1   2  13  42 -2.64484e-04
  1   2  13  43  5.22994e-04
  1   2  13  44  2.16432e-04
  1   2  13  45  1.08734e-04
  1   2  13  46 -3.56862e-04
  1   2  13  47 -1.68277e-04
  1   2  13  48 -2.05191e-03
  1   2  13  49  4.95725e-05
  1   2  13  51 -1.19002e-04
  1   2  13  52  4.44975e-04
  1   2  13  53  4.06375e-04
  1   2  13  54 -4.96580e-05
  1   2  13  55 -2.29685e-04
  1   2  13  56  1.37162e-03
  1   2  13  57  1.68001e-04
  1   2  13  58 -1.86410e-04
  1   2  13  60  1.30389e-04
  1   2  13  61  6.80400e-05
  1   2  13  62 -5.98130e-04
  1   2  13  63 -5.65402e-04
  1   2  13  64  1.73525e-04
  1   2  13  65 -2.86333e-04
  1   2  13  66  4.24463e-05
  1   2  13  67 -1.54719e-04
  1   2  13  68 -2.28938e-05
  1   2  13  69 -2.16325e-03
  1   2  13  70  2.25174e-05
  1   2  13  71 -5.83201e-04
  1   2  13  72  3.76624e-04
  1   2  13  73  2.53918e-05
  1   2  13  74 -3.74682e-05
  1   2  13  76  8.29189e-04
  1   2  13  77  1.59277e-04
  1   2  13  78 -9.19467e-05
  1   2  13  79 -3.03707e-05
  1   2  13  80  5.31808e-04
  1   2  13  81  1.43289e-05
  1   2  13  82  5.31314e-05
  1   2  13  83 -1.88114e-03
  1   2  13  84  4.54195e-04
  1   2  13  85  2.01963e-04
  1   2  13  86  3.11205e-04
  1   2  13  87 -1.38730e-04
  1   2  13  88 -2.20753e-04
  1   2  13  89 -5.44754e-05
  1   2  13  90  1.19507e-04
  1   2  13  91 -5.95397e-04
  1   2  13  92  3.12862e-05
  1   2  13  93  4.28305e-04
  1   2  13  94 -1.29426e-04
  1   2  13  95 -2.36328e-04
  1   2  13  96  1.27667e-03
  1   2  13  97  1.13556e-04
  1   2  13  98 -1.32183e-04
  1   2  13  99 -1.49123e-04
  1   2  13 100 -4.37502e-05
  1   2  13 101 -2.03532e-04
  1   2  13 102  1.18314e-04
  1   2  13 103  6.78621e-05
  1   2  13 104 -4.54546e-04
  1   2  13 105 -2.21483e-04
  1   2  13 106 -2.96717e-05
  1   2  13 107 -3.48376e-04
  1   2  13 108 -3.88361e-04
  1   2  13 109 -2.90652e-04
  1   2  13 110 -6.25439e-04
  1   2  13 111  1.50614e-04
  1   2  13 112 -5.10232e-04
  1   2  13 113  4.13748e-04
  1   2  13 114  5.24401e-05
  1   2  13 115 -1.13495e-03
  1   2  13 116 -8.60467e-04
  1   2  13 117  1.66056e-03
  1   2  13 118 -1.03173e-03
  1   2  13 119 -4.48336e-04
  1   2  13 120 -2.14054e-03
  1   2  13 121 -1.23678e-03
  1   2  13 122  3.27615e-04
  1   2  13 123 -6.47454e-04
  1   2  13 124 -7.69157e-04
  1   2  13 125 -7.70398e-05
  1   2  13 126 -1.34422e-04
  1   2  13 127 -7.52302e-04
  1   2  13 128  1.74486e-04
  1   2  13 129 -1.43840e-04
  1   2  13 130 -1.60896e-04
  1   2  13 131 -1.22040e-04
  1   2  13 132 -1.67821e-04
  1   2  13 133 -1.99524e-04
  1   2  13 134 -2.22087e-04
  1   2  13 135  9.28162e-05
  1   2  13 136 -1.87547e-04
  1   2  13 137  2.21902e-05
  1   2  13 138  1.30519e-05
  1   2  13 140  1.11826e-04
  1   2  13 141  1.71629e-04
  1   2  14  10 -1.64274e-04
  1   2  14  11 -1.57264e-04
  1   2  14  12 -2.05486e-04
  1   2  14  13  2.65892e-04
  1   2  14  14 -6.86936e-05
  1   2  14  15 -1.42743e-04
  1   2  14  16  1.05617e-04
  1   2  14  17  1.25841e-04
  1   2  14  18 -6.59464e-05
  1   2  14  19 -1.99858e-04
  1   2  14  20  3.65716e-05
  1   2  14  21  1.63529e-04
  1   2  14  22  1.33556e-04
  1   2  14  24 -1.38365e-04
  1   2  14  25  3.42370e-04
  1   2  14  26 -1.62601e-04
  1   2  14  27 -1.05332e-04
  1   2  14  28 -1.99084e-04
  1   2  14  30  4.73596e-04
  1   2  14  31  7.17510e-05
  1   2  14  32 -6.89721e-04
  1   2  14  33 -1.75870e-04
  1   2  14  34 -6.39685e-05
  1   2  14  35  6.05737e-04
  1   2  14  36 -1.43964e-04
  1   2  14  37  2.38962e-05
  1   2  14  38 -3.83244e-05
  1   2  14  39  6.91185e-04
  1   2  14  40 -1.19257e-04
  1   2  14  41  5.05285e-05
  1   2  14  42 -7.77143e-04
  1   2  14  43  8.95824e-05
  1   2  14  44  1.45191e-04
  1   2  14  45  2.14099e-04
  1   2  14  46  1.56501e-05
  1   2  14  47  3.39544e-04
  1   2  14  48  1.75399e-03
  1   2  14  49  1.59308e-04
  1   2  14  50 -1.42732e-04
  1   2  14  51 -2.24518e-04
  1   2  14  52  5.22282e-04
  1   2  14  53 -1.00153e-04
  1   2  14  54 -6.10448e-05
  1   2  14  55  2.93654e-04
  1   2  14  56  2.55430e-04
  1   2  14  57  9.36957e-05
  1   2  14  58 -1.21003e-04
  1   2  14  59 -9.54936e-05
  1   2  14  60  1.45226e-04
  1   2  14  61  2.05532e-04
  1   2  14  62 -1.54489e-05
  1   2  14  63 -3.14515e-04
  1   2  14  64  1.01983e-04
  1   2  14  65 -1.39114e-04
  1   2  14  66  1.45689e-04
  1   2  14  67 -1.18137e-04
  1   2  14  68 -5.79847e-04
  1   2  14  69  5.15849e-04
  1   2  14  70 -2.21251e-04
  1   2  14  71 -2.67651e-04
  1   2  14  72 -2.60677e-04
  1   2  14  73  1.15219e-04
  1   2  14  74  1.66923e-04
  1   2  14  75 -3.28926e-04
  1   2  14  76  1.72650e-04
  1   2  14  78 -1.50325e-04
  1   2  14  79  1.78692e-04
  1   2  14  80  1.61194e-04
  1   2  14  81  1.92083e-04
  1   2  14  82  1.29555e-04
  1   2  14  83 -2.61465e-04
  1   2  14  85 -1.53865e-04
  1   2  14  86  8.48283e-05
  1   2  14  87 -4.20768e-04
  1   2  14  88 -6.71798e-05
  1   2  14  89 -1.79336e-04
  1   2  14  90  4.81998e-05
  1   2  14  91  2.59141e-04
  1   2  14  92 -1.47429e-04
  1   2  14  93  1.50767e-04
  1   2  14  94 -1.16293e-04
  1   2  14  95 -2.21588e-04
  1   2  14  96 -2.66088e-04
  1   2  14  97  4.88818e-05
  1   2  14  98 -6.50304e-04
  1   2  14  99  6.35957e-04
  1   2  14 100  4.97266e-04
  1   2  14 101  1.84417e-04
  1   2  14 102 -1.65442e-04
  1   2  14 103 -3.11831e-04
  1   2  14 104 -2.90992e-04
  1   2  14 105 -2.54761e-04
  1   2  14 106  5.28939e-04
  1   2  14 107 -1.90258e-04
  1   2  14 108  3.87714e-05
  1   2  14 109  5.75885e-04
  1   2  14 110  4.89151e-05
  1   2  14 111  3.08846e-04
  1   2  14 112 -8.98876e-05
  1   2  14 113  3.30872e-04
  1   2  14 114  2.51227e-04
  1   2  14 115  9.43714e-04
  1   2  14 116 -7.71784e-04
  1   2  14 117 -2.08198e-03
  1   2  14 118  1.22300e-03
  1   2  14 119 -5.57313e-04
  1   2  14 120  6.49212e-04
  1   2  14 121 -2.72615e-05
  1   2  14 122  2.16217e-03
  1   2  14 123  9.91618e-04
  1   2  14 124  1.76715e-04
  1   2  14 125  2.56249e-04
  1   2  14 126 -3.79592e-05
  1   2  14 127  2.46301e-05
  1   2  14 128 -1.93152e-04
  1   2  14 129 -9.32798e-05
  1   2  14 130 -9.18795e-05
  1   2  14 131 -1.31394e-04
  1   2  14 132 -2.90061e-05
  1   2  14 133  1.13344e-04
  1   2  14 135  8.15760e-05
  1   2  14 136 -1.43888e-04
  1   2  14 137  2.02812e-04
  1   2  14 138  1.78268e-04
  1   2  14 139 -1.45690e-04
  1   2  14 140  1.60495e-04
  1   2  14 141  1.71217e-04
  1   2  15   9 -9.81442e-05
  1   2  15  10 -1.13720e-05
  1   2  15  11  3.48262e-05
  1   2  15  12 -3.60099e-05
  1   2  15  13 -1.16796e-04
  1   2  15  14  1.35344e-04
  1   2  15  15  9.26228e-05
  1   2  15  16 -1.93425e-04
  1   2  15  17 -2.62325e-04
  1   2  15  18  2.05010e-04
  1   2  15  19 -1.18618e-04
  1   2  15  20 -1.61207e-04
  1   2  15  21  1.37021e-04
  1   2  15  22 -1.75654e-04
  1   2  15  23  2.63264e-04
  1   2  15  24  4.26769e-04
  1   2  15  25 -4.69800e-05
  1   2  15  26  9.29167e-05
  1   2  15  27  2.83518e-04
  1   2  15  28  4.42152e-04
  1   2  15  29 -3.33353e-04
  1   2  15  30 -1.65901e-04
  1   2  15  31  1.62376e-04
  1   2  15  32  6.81049e-04
  1   2  15  33  9.69373e-05
  1   2  15  34 -5.97785e-05
  1   2  15  35  7.99663e-05
  1   2  15  36 -1.00533e-05
  1   2  15  37 -2.31673e-04
  1   2  15  38 -6.56529e-05
  1   2  15  39 -4.24705e-04
  1   2  15  40 -9.56859e-05
  1   2  15  41 -2.56792e-04
  1   2  15  42 -9.74592e-04
  1   2  15  43  3.38284e-05
  1   2  15  44 -3.30714e-05
  1   2  15  45 -5.77786e-04
  1   2  15  46  1.09440e-03
  1   2  15  47 -1.24455e-04
  1   2  15  48 -7.02897e-04
  1   2  15  49 -2.29123e-04
  1   2  15  51  1.65801e-04
  1   2  15  52 -2.79178e-04
  1   2  15  53 -1.94691e-04
  1   2  15  54  1.31450e-04
  1   2  15  55 -4.45048e-05
  1   2  15  56  4.66491e-04
  1   2  15  57  1.25655e-04
  1   2  15  58 -3.14117e-05
  1   2  15  59 -6.04908e-04
  1   2  15  60 -2.27349e-05
  1   2  15  61  4.11547e-04
  1   2  15  62 -4.53214e-04
  1   2  15  63 -3.92746e-04
  1   2  15  65 -3.57007e-04
  1   2  15  66  3.93683e-05
  1   2  15  67 -2.32483e-04
  1   2  15  68 -9.87119e-05
  1   2  15  69  1.29571e-03
  1   2  15  70 -2.94089e-05
  1   2  15  71 -3.09350e-04
  1   2  15  72  5.02051e-04
  1   2  15  73 -1.69735e-05
  1   2  15  74 -5.02655e-05
  1   2  15  75  4.78325e-04
  1   2  15  76  3.99558e-04
  1   2  15  77  2.55697e-05
  1   2  15  78  1.43686e-04
  1   2  15  79 -1.31522e-04
  1   2  15  80  3.97636e-04
  1   2  15  81 -7.55200e-05
  1   2  15  82  6.91946e-05
  1   2  15  83 -5.97666e-04
  1   2  15  84 -3.37323e-05
  1   2  15  85 -3.57802e-04
  1   2  15  86 -5.64852e-05
  1   2  15  87 -4.29748e-04
  1   2  15  88 -3.85435e-04
  1   2  15  90 -3.42879e-04
  1   2  15  91  1.40084e-04
  1   2  15  92  2.22571e-04
  1   2  15  93 -1.30832e-04
  1   2  15  94  2.33861e-05
  1   2  15  95 -1.35545e-04
  1   2  15  96 -1.23985e-03
  1   2  15  97  4.71386e-04
  1   2  15  98  4.50711e-04
  1   2  15  99 -7.40859e-04
  1   2  15 100 -7.08450e-04
  1   2  15 101 -1.12638e-04
  1   2  15 102  8.08839e-04
  1   2  15 104  3.85767e-04
  1   2  15 105  1.46550e-03
  1   2  15 106  7.93010e-05
  1   2  15 107 -1.85198e-04
  1   2  15 108  3.83993e-04
  1   2  15 109 -9.30947e-05
  1   2  15 110  2.91602e-04
  1   2  15 111  4.49585e-04
  1   2  15 112 -2.05168e-04
  1   2  15 113  3.19582e-04
  1   2  15 114  1.88295e-04
  1   2  15 115 -3.39964e-04
  1   2  15 116 -1.24122e-03
  1   2  15 117  2.81613e-04
  1   2  15 118 -9.84174e-05
  1   2  15 119  5.45624e-05
  1   2  15 120 -7.74118e-04
  1   2  15 121 -4.21721e-04
  1   2  15 122  5.95218e-04
  1   2  15 123 -7.76017e-05
  1   2  15 124 -6.44026e-05
  1   2  15 125 -3.78350e-04
  1   2  15 126 -3.38535e-04
  1   2  15 127  3.06279e-04
  1   2  15 128  7.12792e-05
  1   2  15 129 -7.36355e-05
  1   2  15 130 -6.80545e-05
  1   2  15 132 -1.21028e-04
  1   2  15 133 -2.20884e-05
  1   2  15 134  1.08947e-04
  1   2  15 135  1.39904e-04
  1   2  15 136 -3.99173e-04
  1   2  15 137 -2.58357e-04
  1   2  15 138  3.23608e-05
  1   2  15 139  1.68775e-04
  1   2  15 140  4.39120e-05
  1   2  15 141  4.00629e-04
  1   2  16   9  9.90007e-05
  1   2  16  10  1.75824e-04
  1   2  16  11  4.60732e-05
  1   2  16  12  2.57066e-04
  1   2  16  13  1.03646e-04
  1   2  16  14  1.08890e-04
  1   2  16  15  1.01305e-05
  1   2  16  16 -1.19935e-04
  1   2  16  17 -1.79527e-05
  1   2  16  19  1.01439e-04
  1   2  16  20  1.49121e-04
  1   2  16  21  1.37812e-04
  1   2  16  22 -2.41380e-04
  1   2  16  23 -1.80523e-04
  1   2  16  24  2.28384e-04
  1   2  16  25  1.86957e-05
  1   2  16  26 -1.82025e-04
  1   2  16  27 -3.17289e-05
  1   2  16  28  3.99395e-05
  1   2  16  30  2.06430e-04
  1   2  16  31  3.96641e-05
  1   2  16  32 -4.19908e-04
  1   2  16  34  1.19111e-04
  1   2  16  35 -1.58624e-04
  1   2  16  36 -1.49674e-04
  1   2  16  37 -3.92684e-05
  1   2  16  38 -1.57737e-04
  1   2  16  39  6.16446e-05
  1   2  16  40 -2.47900e-05
  1   2  16  41 -1.26379e-05
  1   2  16  42 -1.72645e-05
  1   2  16  43 -2.64121e-05
  1   2  16  44  3.02638e-05
  1   2  16  45  4.72781e-05
  1   2  16  46 -6.78136e-05
  1   2  16  47 -9.30799e-05
  1   2  16  48  3.88318e-04
  1   2  16  49  7.82393e-05
  1   2  16  50  5.43388e-05
  1   2  16  51 -3.99593e-05
  1   2  16  52  7.41529e-04
  1   2  16  53 -9.40972e-05
  1   2  16  54 -1.57368e-04
  1   2  16  55  9.75952e-05
  1   2  16  56  2.91762e-04
  1   2  16  57 -2.94401e-05
  1   2  16  58  2.39885e-05
  1   2  16  59  7.79080e-05
  1   2  16  60  6.58067e-05
  1   2  16  61 -2.60733e-05
  1   2  16  62 -1.03632e-04
  1   2  16  63 -9.77947e-05
  1   2  16  65 -5.23144e-05
  1   2  16  66 -1.22041e-05
  1   2  16  68 -2.74385e-04
  1   2  16  69 -4.98748e-04
  1   2  16  70  1.77734e-05
  1   2  16  71 -3.47246e-04
  1   2  16  72  6.85252e-05
  1   2  16  74 -1.63695e-05
  1   2  16  75 -7.60939e-05
  1   2  16  76  3.58058e-04
  1   2  16  77  2.37542e-05
  1   2  16  78  1.03765e-05
  1   2  16  79 -1.46356e-05
  1   2  16  80  3.33856e-04
  1   2  16  83 -5.47074e-04
  1   2  16  84 -3.59847e-05
  1   2  16  85 -1.07871e-04
  1   2  16  86 -1.34215e-05
  1   2  16  88  3.73981e-05
  1   2  16  89 -7.18106e-05
  1   2  16  90 -1.29172e-04
  1   2  16  91 -1.27122e-04
  1   2  16  93  2.66387e-04
  1   2  16  94  2.18045e-05
  1   2  16  95 -1.38098e-05
  1   2  16  96 -1.71193e-04
  1   2  16  97  1.98167e-04
  1   2  16  98 -4.50163e-04
  1   2  16  99 -3.76419e-04
  1   2  16 100  3.74422e-04
  1   2  16 101  8.81480e-05
  1   2  16 102  5.84932e-05
  1   2  16 103  1.25533e-04
  1   2  16 104 -5.57312e-04
  1   2  16 105 -1.16307e-04
  1   2  16 106  1.77541e-04
  1   2  16 107  1.06252e-05
  1   2  16 108  7.59561e-05
  1   2  16 109 -1.62638e-04
  1   2  16 110 -1.00389e-04
  1   2  16 111  2.52744e-05
  1   2  16 112  2.59533e-05
  1   2  16 113  1.90566e-04
  1   2  16 115  1.98366e-04
  1   2  16 116 -2.52544e-04
  1   2  16 117 -2.31817e-04
  1   2  16 118  2.61410e-04
  1   2  16 119 -4.39673e-04
  1   2  16 120 -5.74997e-04
  1   2  16 121  3.46074e-05
  1   2  16 122  2.46606e-04
  1   2  16 123  2.65187e-04
  1   2  16 124  7.61653e-05
  1   2  16 125  5.23058e-05
  1   2  16 126  3.82687e-05
  1   2  16 127 -1.74446e-04
  1   2  16 128  1.31271e-04
  1   2  16 130 -4.57736e-05
  1   2  16 131  1.10335e-05
  1   2  16 132  3.37836e-05
  1   2  16 133 -3.01272e-05
  1   2  16 134  3.62674e-05
  1   2  16 135 -1.60680e-05
  1   2  16 141 -5.34421e-05
  1   3   4   9 -1.78611e-04
  1   3   4  10 -1.38336e-05
  1   3   4  11  4.07315e-05
  1   3   4  12 -5.32730e-05
  1   3   4  13  2.71440e-05
  1   3   4  14  7.59072e-05
  1   3   4  15  2.19839e-04
  1   3   4  16 -2.98764e-04
  1   3   4  17 -2.02462e-04
  1   3   4  18  3.17021e-04
  1   3   4  19 -3.03846e-04
  1   3   4  20 -6.02181e-05
  1   3   4  21 -1.16090e-04
  1   3   4  22 -1.82363e-04
  1   3   4  23  1.70632e-04
  1   3   4  24  5.34808e-04
  1   3   4  25 -4.61917e-05
  1   3   4  26  2.75455e-04
  1   3   4  27  3.08895e-04
  1   3   4  28  4.05944e-04
  1   3   4  29 -1.07708e-04
  1   3   4  30  6.03758e-04
  1   3   4  31 -1.37992e-04
  1   3   4  32  4.99704e-04
  1   3   4  33  1.24186e-04
  1   3   4  34  9.65087e-05
  1   3   4  35  1.36893e-04
  1   3   4  36 -1.21674e-04
  1   3   4  37 -5.80505e-05
  1   3   4  38 -1.67315e-04
  1   3   4  39  1.22228e-04
  1   3   4  40 -3.53731e-05
  1   3   4  41 -3.82447e-05
  1   3   4  42  7.95275e-04
  1   3   4  43 -1.97633e-05
  1   3   4  45 -3.85896e-04
  1   3   4  46 -7.77850e-04
  1   3   4  47  2.35438e-05
  1   3   4  48  3.69111e-04
  1   3   4  49 -8.36631e-05
  1   3   4  50  1.23881e-04
  1   3   4  52  3.03035e-04
  1   3   4  53 -1.87625e-04
  1   3   4  54  2.51549e-04
  1   3   4  55 -4.24971e-04
  1   3   4  56  6.70616e-05
  1   3   4  57  1.87759e-04
  1   3   4  58 -9.40718e-05
  1   3   4  59 -3.76377e-04
  1   3   4  60 -3.33986e-04
  1   3   4  61  2.07372e-04
  1   3   4  62 -1.27749e-04
  1   3   4  64  4.18195e-05
  1   3   4  65 -6.46974e-05
  1   3   4  66  1.38117e-04
  1   3   4  67 -3.92647e-05
  1   3   4  68 -2.41497e-04
  1   3   4  69  6.96452e-05
  1   3   4  70 -1.12333e-05
  1   3   4  71 -6.84908e-05
  1   3   4  72  1.18285e-04
  1   3   4  74  4.90160e-05
  1   3   4  75  1.16392e-04
  1   3   4  76  4.60707e-05
  1   3   4  77 -1.22947e-05
  1   3   4  79  4.56640e-05
  1   3   4  80  1.25317e-04
  1   3   4  82 -1.29257e-05
  1   3   4  83 -2.44795e-04
  1   3   4  84  8.91933e-05
  1   3   4  85 -3.67960e-04
  1   3   4  86 -6.37166e-05
  1   3   4  87  3.85148e-05
  1   3   4  88  1.47609e-04
  1   3   4  89 -3.25024e-05
  1   3   4  90  1.08396e-04
  1   3   4  91  5.00766e-05
  1   3   4  92  6.23425e-05
  1   3   4  93  1.58837e-04
  1   3   4  94  1.92342e-05
  1   3   4  95  7.01481e-05
  1   3   4  96 -3.47270e-04
  1   3   4  97  2.28583e-04
  1   3   4  98  1.19889e-04
  1   3   4  99 -2.01636e-04
  1   3   4 100 -4.36100e-04
  1   3   4 101 -1.47468e-04
  1   3   4 102  4.11167e-04
  1   3   4 103  1.33913e-04
  1   3   4 104  2.26428e-05
  1   3   4 105 -2.59325e-05
  1   3   4 106  1.11645e-04
  1   3   4 107 -5.52760e-05
  1   3   4 108  5.28993e-04
  1   3   4 109 -6.80250e-05
  1   3   4 110  6.27603e-05
  1   3   4 111 -4.66539e-05
  1   3   4 112  1.91528e-05
  1   3   4 113  1.73507e-04
  1   3   4 114 -1.17051e-05
  1   3   4 115 -1.07529e-04
  1   3   4 116 -7.18023e-04
  1   3   4 117 -2.89836e-05
  1   3   4 118  1.63565e-04
  1   3   4 119 -4.58963e-04
  1   3   4 120 -2.39960e-05
  1   3   4 121  1.07368e-04
  1   3   4 122  2.05455e-04
  1   3   4 123  1.33785e-04
  1   3   4 124 -1.53908e-04
  1   3   4 125 -2.90244e-04
  1   3   4 126 -2.56829e-04
  1   3   4 127 -1.65441e-03
  1   3   4 128  5.28043e-05
  1   3   4 129 -1.07013e-05
  1   3   4 130 -4.00336e-05
  1   3   4 131 -3.32283e-05
  1   3   4 133  2.73195e-05
  1   3   4 134  2.34441e-05
  1   3   4 137 -1.71406e-05
  1   3   4 139  2.91863e-05
  1   3   4 141  2.09491e-05
  1   3   5   9  8.41735e-05
  1   3   5  11  3.04547e-05
  1   3   5  13 -9.16210e-05
  1   3   5  14  3.03143e-04
  1   3   5  15  4.01931e-04
  1   3   5  16  2.25219e-04
  1   3   5  17  3.91795e-04
  1   3   5  19 -2.62120e-04
  1   3   5  20  1.88838e-04
  1   3   5  21 -2.90688e-05
  1   3   5  22 -6.04261e-05
  1   3   5  23  6.57215e-05
  1   3   5  24  1.04925e-04
  1   3   5  25  1.85740e-05
  1   3   5  26  2.91910e-05
  1   3   5  27  1.89259e-05
  1   3   5  28 -9.73204e-05
  1   3   5  29 -1.85975e-04
  1   3   5  30  2.26300e-04
  1   3   5  31 -6.61974e-05
  1   3   5  32  7.62078e-05
  1   3   5  33  1.23191e-05
  1   3   5  34  3.28503e-05
  1   3   5  35  7.72897e-05
  1   3   5  36 -2.03742e-05
  1   3   5  37 -4.57751e-05
  1   3   5  38  1.00888e-04
  1   3   5  42  2.55103e-04
  1   3   5  43 -1.03350e-04
  1   3   5  44 -2.61509e-05
  1   3   5  45  2.56451e-04
  1   3   5  46 -2.07494e-04
  1   3   5  47 -2.03413e-04
  1   3   5  48  1.81662e-04
  1   3   5  50 -2.29533e-04
  1   3   5  51 -1.47066e-04
  1   3   5  52  1.18917e-04
  1   3   5  53 -1.05353e-04
  1   3   5  54 -1.08254e-03
  1   3   5  55 -4.95034e-04
  1   3   5  56  7.83327e-05
  1   3   5  57 -2.70273e-04
  1   3   5  59 -1.36356e-04
  1   3   5  60 -8.12931e-05
  1   3   5  61  1.15164e-04
  1   3   5  62 -7.85550e-05
  1   3   5  64  2.09688e-05
  1   3   5  65 -2.17754e-05
  1   3   5  66  2.11644e-05
  1   3   5  68 -7.35643e-05
  1   3   5  69  5.06775e-05
  1   3   5  70 -3.00321e-05
  1   3   5  71 -4.28799e-05
  1   3   5  72  3.73002e-05
  1   3   5  73 -1.19354e-05
  1   3   5  75  1.66539e-05
  1   3   5  76  1.82826e-05
  1   3   5  78  1.00842e-05
  1   3   5  80  3.29220e-05
  1   3   5  81 -3.51972e-05
  1   3   5  83 -5.95659e-05
  1   3   5  84 -1.70327e-04
  1   3   5  85 -3.14732e-05
  1   3   5  86  1.71305e-05
  1   3   5  88  3.62281e-05
  1   3   5  89  8.79067e-05
  1   3   5  90  5.55250e-05
  1   3   5  91  3.45709e-05
  1   3   5  93  4.07967e-05
  1   3   5  94  1.08504e-05
  1   3   5  95 -1.25848e-04
  1   3   5  96 -4.88951e-05
  1   3   5  97  7.26582e-05
  1   3   5  99 -9.25307e-05
  1   3   5 100 -8.62554e-05
  1   3   5 102  1.48933e-04
  1   3   5 103 -1.43785e-04
  1   3   5 104  2.11299e-05
  1   3   5 105 -1.94826e-05
  1   3   5 106 -2.43193e-05
  1   3   5 107 -3.68651e-05
  1   3   5 108  4.44136e-05
  1   3   5 112 -4.34926e-05
  1   3   5 113  4.21559e-05
  1   3   5 114  5.80215e-05
  1   3   5 115  6.00239e-05
  1   3   5 116 -8.91191e-05
  1   3   5 117 -8.97102e-05
  1   3   5 118  6.97552e-05
  1   3   5 119 -6.04863e-05
  1   3   5 120 -4.93260e-05
  1   3   5 121 -1.93044e-04
  1   3   5 123  1.38647e-05
  1   3   5 124  2.20797e-04
  1   3   5 125  1.78486e-04
  1   3   5 126 -7.09529e-05
  1   3   5 127 -4.24472e-04
  1   3   5 128  1.37714e-05
  1   3   5 131  3.75860e-05
  1   3   5 132  1.02233e-05
  1   3   5 133  2.56163e-05
  1   3   5 134  1.78435e-05
  1   3   5 135 -3.27160e-05
  1   3   5 136 -3.29096e-05
  1   3   5 137  1.48060e-05
  1   3   6   9 -1.38381e-04
  1   3   6  10 -5.58348e-05
  1   3   6  11 -4.97740e-05
  1   3   6  12 -2.09255e-05
  1   3   6  13 -2.22360e-04
  1   3   6  14  1.08494e-04
  1   3   6  15  1.23871e-04
  1   3   6  16  1.98310e-04
  1   3   6  17  1.57372e-04
  1   3   6  18 -9.34644e-05
  1   3   6  19  2.73635e-04
  1   3   6  20 -1.08705e-05
  1   3   6  22  1.86500e-04
  1   3   6  23 -1.34855e-04
  1   3   6  24 -4.90692e-05
  1   3   6  25 -2.94033e-05
  1   3   6  26 -4.48493e-05
  1   3   6  27  2.05190e-04
  1   3   6  28 -4.77018e-05
  1   3   6  29  7.49583e-05
  1   3   6  30 -5.50159e-05
  1   3   6  31  1.00674e-04
  1   3   6  32 -2.51240e-05
  1   3   6  33  2.39198e-05
  1   3   6  34 -1.26131e-04
  1   3   6  36 -2.37063e-05
  1   3   6  37  2.79277e-05
  1   3   6  38 -1.07050e-04
  1   3   6  39  1.30319e-04
  1   3   6  40 -2.87722e-05
  1   3   6  41 -3.83776e-05
  1   3   6  42 -2.72924e-04
  1   3   6  43  1.71786e-04
  1   3   6  44  5.41400e-05
  1   3   6  45 -6.95347e-04
  1   3   6  46  2.56060e-04
  1   3   6  47  1.14125e-04
  1   3   6  48 -2.50584e-04
  1   3   6  49 -1.59828e-05
  1   3   6  50 -1.36084e-04
  1   3   6  51 -1.56593e-04
  1   3   6  52  3.65743e-05
  1   3   6  53  1.21787e-04
  1   3   6  54 -6.66937e-04
  1   3   6  55 -1.85869e-04
  1   3   6  57  3.94194e-04
  1   3   6  58 -2.13128e-04
  1   3   6  59  1.10916e-04
  1   3   6  60  4.89071e-05
  1   3   6  61 -3.65004e-05
  1   3   6  62  1.38378e-05
  1   3   6  63 -3.95507e-05
  1   3   6  64  7.16276e-05
  1   3   6  65  3.26024e-05
  1   3   6  66 -2.96840e-05
  1   3   6  67 -1.17132e-05
  1   3   6  68  9.99288e-05
  1   3   6  70  3.72375e-05
  1   3   6  71  2.10692e-05
  1   3   6  72 -6.81693e-05
  1   3   6  73 -3.65769e-05
  1   3   6  74 -1.29221e-05
  1   3   6  75  6.96525e-05
  1   3   6  76 -1.96662e-05
  1   3   6  77  5.55340e-05
  1   3   6  78  1.83553e-05
  1   3   6  79 -1.65749e-05
  1   3   6  80 -3.16663e-05
  1   3   6  81 -2.13027e-05
  1   3   6  83  5.10512e-05
  1   3   6  84  2.30810e-04
  1   3   6  85 -2.73940e-05
  1   3   6  86 -1.09645e-04
  1   3   6  88 -3.38187e-05
  1   3   6  89 -7.92656e-05
  1   3   6  90 -5.79227e-05
  1   3   6  91 -6.38808e-05
  1   3   6  92  2.11863e-05
  1   3   6  93 -5.63080e-05
  1   3   6  94  3.67759e-05
  1   3   6  95  2.09192e-04
  1   3   6  97 -1.17282e-05
  1   3   6  98 -2.50379e-05
  1   3   6  99  9.58047e-05
  1   3   6 100  7.16099e-05
  1   3   6 101 -2.23914e-05
  1   3   6 102 -1.12774e-04
  1   3   6 103  1.94575e-04
  1   3   6 104  3.00193e-05
  1   3   6 105  5.68635e-05
  1   3   6 106 -1.54265e-05
  1   3   6 107  8.16002e-05
  1   3   6 108  5.18731e-05
  1   3   6 109  2.24142e-05
  1   3   6 110 -1.33394e-04
  1   3   6 111 -2.17350e-05
  1   3   6 112  7.05078e-05
  1   3   6 114 -4.74869e-05
  1   3   6 115 -1.23081e-04
  1   3   6 116  1.75339e-05
  1   3   6 117  1.34707e-04
  1   3   6 118 -6.54704e-05
  1   3   6 119  2.43597e-05
  1   3   6 120  8.89487e-05
  1   3   6 121  3.20680e-04
  1   3   6 122  6.02441e-05
  1   3   6 123  1.00589e-05
  1   3   6 124 -3.74870e-04
  1   3   6 125 -6.31765e-04
  1   3   6 126  7.45208e-05
  1   3   6 127  4.03827e-04
  1   3   6 128 -1.30086e-05
  1   3   6 130  1.08041e-05
  1   3   6 131 -8.48013e-05
  1   3   6 132 -1.96022e-05
  1   3   6 133  1.43532e-05
  1   3   6 134  1.73205e-05
  1   3   6 135  2.77729e-05
  1   3   6 136  2.79845e-05
  1   3   6 137  1.01934e-05
  1   3   6 138 -1.94782e-05
  1   3   7   9 -1.21526e-05
  1   3   7  10  1.29397e-04
  1   3   7  11  1.94480e-05
  1   3   7  12 -2.84047e-04
  1   3   7  13 -4.57480e-05
  1   3   7  14 -2.87784e-04
  1   3   7  15  5.48027e-05
  1   3   7  16  4.03556e-04
  1   3   7  17 -1.74925e-04
  1   3   7  18 -4.67510e-04
  1   3   7  19  1.39158e-04
  1   3   7  20  6.67095e-05
  1   3   7  21  2.47557e-04
  1   3   7  22 -5.60444e-05
  1   3   7  23  5.05876e-05
  1   3   7  24  1.48349e-04
  1   3   7  25 -2.32045e-04
  1   3   7  26 -1.25485e-04
  1   3   7  28 -7.60225e-05
  1   3   7  29  1.80689e-05
  1   3   7  30 -1.82357e-04
  1   3   7  31  4.30609e-05
  1   3   7  33 -1.60353e-04
  1   3   7  34  5.11943e-05
  1   3   7  35  4.17076e-05
  1   3   7  36  1.06439e-04
  1   3   7  37  2.32493e-04
  1   3   7  38  7.70221e-05
  1   3   7  39  5.94677e-05
  1   3   7  40 -2.02123e-04
  1   3   7  41  2.21949e-05
  1   3   7  42 -1.48610e-04
  1   3   7  43  1.34405e-04
  1   3   7  44 -6.98763e-05
  1   3   7  45 -1.00899e-05
  1   3   7  46  1.06886e-04
  1   3   7  47 -6.31272e-05
  1   3   7  48  2.44457e-04
  1   3   7  49  1.71413e-04
  1   3   7  50  2.67920e-05
  1   3   7  52 -1.04640e-04
  1   3   7  53  8.59927e-05
  1   3   7  54 -5.62566e-04
  1   3   7  55  9.67685e-04
  1   3   7  56  2.06821e-05
  1   3   7  59  4.27793e-04
  1   3   7  60  6.31586e-04
  1   3   7  63  2.56959e-04
  1   3   7  64  2.10987e-05
  1   3   7  65 -1.48561e-04
  1   3   7  66 -8.27754e-05
  1   3   7  67  1.28249e-04
  1   3   7  68  1.69307e-05
  1   3   7  69 -3.86018e-05
  1   3   7  71  1.41730e-04
  1   3   7  72  1.83898e-05
  1   3   7  74  5.80417e-05
  1   3   7  75 -1.08232e-04
  1   3   7  77  7.34722e-05
  1   3   7  80 -1.00234e-04
  1   3   7  82  5.77148e-05
  1   3   7  83  1.18814e-04
  1   3   7  84 -2.08816e-05
  1   3   7  85  4.41890e-04
  1   3   7  88 -2.39112e-05
  1   3   7  89  9.21446e-05
  1   3   7  90  3.72975e-04
  1   3   7  92 -1.23282e-04
  1   3   7  93 -3.57720e-05
  1   3   7  96  3.50570e-04
  1   3   7  97 -2.59345e-04
  1   3   7  98  1.24260e-04
  1   3   7  99 -1.73731e-04
  1   3   7 100  8.63704e-05
  1   3   7 101  3.10336e-04
  1   3   7 102 -3.40491e-04
  1   3   7 103 -5.95481e-05
  1   3   7 104  1.19027e-04
  1   3   7 105  7.53432e-05
  1   3   7 106 -1.58650e-04
  1   3   7 107  7.22893e-05
  1   3   7 108 -4.82531e-04
  1   3   7 110  1.31380e-04
  1   3   7 111  2.10437e-04
  1   3   7 113 -1.36797e-04
  1   3   7 114  1.75623e-05
  1   3   7 115  2.56023e-04
  1   3   7 116  7.52327e-04
  1   3   7 117 -1.63107e-04
  1   3   7 118  4.18478e-05
  1   3   7 119  5.76733e-04
  1   3   7 120 -2.04911e-04
  1   3   7 121 -1.93508e-05
  1   3   7 122 -8.69865e-04
  1   3   7 123  1.34188e-04
  1   3   7 124  2.85137e-05
  1   3   7 125 -2.45636e-05
  1   3   7 126 -9.48163e-05
  1   3   7 127  1.93311e-04
  1   3   7 128 -1.75540e-05
  1   3   7 130  1.71165e-05
  1   3   7 132  4.03186e-05
  1   3   7 133  1.80618e-05
  1   3   7 135  2.31856e-05
  1   3   7 136 -4.38214e-05
  1   3   7 137  1.07746e-05
  1   3   7 139 -2.43897e-05
  1   3   7 141  1.17960e-05
  1   3   8   9 -5.11104e-05
  1   3   8  11 -4.28963e-05
  1   3   8  12 -8.67713e-05
  1   3   8  13  2.52772e-05
  1   3   8  14 -2.55540e-05
  1   3   8  15 -4.04021e-05
  1   3   8  16  4.35084e-04
  1   3   8  17 -2.96039e-04
  1   3   8  18 -3.98577e-04
  1   3   8  19  1.09649e-04
  1   3   8  20  1.43668e-04
  1   3   8  21  1.00946e-04
  1   3   8  22 -3.55195e-05
  1   3   8  23 -1.15850e-05
  1   3   8  24  1.65743e-05
  1   3   8  25 -3.00312e-04
  1   3   8  26 -4.73997e-05
  1   3   8  27 -3.78826e-05
  1   3   8  28 -7.02150e-05
  1   3   8  29  1.19876e-04
  1   3   8  33 -4.74828e-05
  1   3   8  34 -7.16758e-05
  1   3   8  35 -1.58184e-04
  1   3   8  36  1.73054e-04
  1   3   8  37  1.21808e-04
  1   3   8  38  9.98521e-05
  1   3   8  39  4.45157e-05
  1   3   8  40 -4.40089e-05
  1   3   8  41  1.73920e-04
  1   3   8  42 -1.95780e-04
  1   3   8  43  3.85551e-05
  1   3   8  44 -6.34430e-05
  1   3   8  45 -8.64312e-05
  1   3   8  46  2.31317e-04
  1   3   8  47  5.58503e-05
  1   3   8  48 -3.02276e-05
  1   3   8  49  1.23411e-04
  1   3   8  50  8.16748e-05
  1   3   8  51 -5.85000e-05
  1   3   8  52 -8.08517e-05
  1   3   8  53  6.32574e-05
  1   3   8  54 -4.66012e-04
  1   3   8  55  8.29291e-04
  1   3   8  56 -2.43064e-04
  1   3   8  57  2.29584e-04
  1   3   8  58 -7.90348e-05
  1   3   8  59  4.35543e-04
  1   3   8  60  4.61036e-04
  1   3   8  61 -1.31990e-04
  1   3   8  62  1.51962e-04
  1   3   8  63  1.96439e-04
  1   3   8  64 -4.15606e-05
  1   3   8  65  1.79515e-05
  1   3   8  66 -9.02333e-05
  1   3   8  67  5.16119e-05
  1   3   8  68  1.42225e-04
  1   3   8  69  1.43077e-04
  1   3   8  70 -2.91921e-05
  1   3   8  71  1.35245e-04
  1   3   8  72 -1.26214e-04
  1   3   8  73 -5.28549e-05
  1   3   8  74 -1.88006e-05
  1   3   8  75 -8.62399e-05
  1   3   8  76 -7.70484e-05
  1   3   8  77  3.34595e-05
  1   3   8  79 -2.85226e-05
  1   3   8  80 -1.85193e-04
  1   3   8  81  1.77281e-05
  1   3   8  82  1.84946e-05
  1   3   8  83  4.11493e-04
  1   3   8  84  2.44949e-04
  1   3   8  85  3.35723e-04
  1   3   8  86  3.38083e-05
  1   3   8  87  1.09829e-04
  1   3   8  88 -6.00930e-05
  1   3   8  89 -6.07766e-05
  1   3   8  90  2.24232e-04
  1   3   8  91 -1.15257e-04
  1   3   8  92 -4.98171e-05
  1   3   8  93 -4.56520e-05
  1   3   8  94 -2.52375e-05
  1   3   8  95  1.42618e-04
  1   3   8  96  3.14513e-04
  1   3   8  97 -2.00047e-04
  1   3   8  98  3.23738e-05
  1   3   8  99 -1.06736e-04
  1   3   8 100  8.55352e-05
  1   3   8 101  9.62869e-05
  1   3   8 102 -2.09846e-04
  1   3   8 103  1.54004e-04
  1   3   8 104  6.56682e-05
  1   3   8 105  2.78762e-04
  1   3   8 106 -1.90989e-04
  1   3   8 107  1.02429e-04
  1   3   8 108 -2.78075e-04
  1   3   8 109 -2.07710e-05
  1   3   8 110  6.38274e-05
  1   3   8 111  4.15514e-05
  1   3   8 112  2.88557e-05
  1   3   8 113 -8.16161e-05
  1   3   8 114 -1.11410e-04
  1   3   8 115  5.43246e-05
  1   3   8 116  8.76587e-04
  1   3   8 117  1.37062e-04
  1   3   8 118  5.77538e-05
  1   3   8 119  7.34214e-04
  1   3   8 120 -1.44815e-05
  1   3   8 121  2.95841e-04
  1   3   8 122 -7.63458e-04
  1   3   8 123 -2.45696e-04
  1   3   8 124 -3.68629e-04
  1   3   8 125 -1.11313e-04
  1   3   8 126 -6.05561e-05
  1   3   8 127  4.90731e-04
  1   3   8 128 -7.12983e-05
  1   3   8 129  2.61649e-05
  1   3   8 130  2.14207e-05
  1   3   8 131 -5.31962e-05
  1   3   8 132 -2.64539e-05
  1   3   8 134  1.99450e-05
  1   3   8 135  3.68501e-05
  1   3   8 136 -2.56910e-05
  1   3   8 138 -1.74583e-05
  1   3   8 139 -2.85904e-05
  1   3   8 141 -1.09564e-05
  1   3   9  11  1.02715e-05
  1   3   9  12  9.42787e-05
  1   3   9  13  3.88394e-05
  1   3   9  14  9.06650e-05
  1   3   9  15  6.09171e-05
  1   3   9  16 -1.25547e-04
  1   3   9  18  1.19372e-04
  1   3   9  19 -7.45274e-05
  1   3   9  20  2.81205e-05
  1   3   9  21 -2.45544e-05
  1   3   9  22 -1.29110e-04
  1   3   9  23  1.56769e-05
  1   3   9  24  1.22904e-04
  1   3   9  25 -4.36791e-05
  1   3   9  26  7.78167e-05
  1   3   9  27  5.94565e-05
  1   3   9  28  8.38326e-05
  1   3   9  30  2.24928e-04
  1   3   9  31 -1.78556e-04
  1   3   9  32  1.23107e-04
  1   3   9  33  3.27462e-05
  1   3   9  34 -5.81993e-05
  1   3   9  35 -2.16344e-04
  1   3   9  36  9.63620e-05
  1   3   9  37  7.07890e-05
  1   3   9  38  1.08632e-05
  1   3   9  39  6.74305e-05
  1   3   9  40  3.73177e-05
  1   3   9  41 -3.83483e-05
  1   3   9  42  4.62270e-05
  1   3   9  43 -2.52761e-04
  1   3   9  45 -1.31079e-05
  1   3   9  46 -1.22237e-04
  1   3   9  47 -5.40940e-05
  1   3   9  48 -2.48687e-04
  1   3   9  49 -6.83779e-05
  1   3   9  51  1.13470e-05
  1   3   9  53  9.45539e-05
  1   3   9  54  1.33738e-04
  1   3   9  55 -1.57834e-04
  1   3   9  56 -3.58830e-04
  1   3   9  57 -4.18924e-05
  1   3   9  58  2.18024e-05
  1   3   9  59 -1.12132e-04
  1   3   9  60 -1.05391e-04
  1   3   9  61 -9.95232e-05
  1   3   9  62  1.55140e-04
  1   3   9  63  8.74844e-05
  1   3   9  64 -3.19219e-05
  1   3   9  65  6.67621e-05
  1   3   9  66  4.42483e-05
  1   3   9  68  2.61743e-05
  1   3   9  69  2.87003e-04
  1   3   9  71  1.15372e-04
  1   3   9  72 -9.22992e-05
  1   3   9  74  1.35052e-05
  1   3   9  75  4.00689e-05
  1   3   9  76 -2.23830e-04
  1   3   9  77 -4.25099e-05
  1   3   9  79  2.08923e-05
  1   3   9  80 -2.40723e-04
  1   3   9  82 -1.55132e-05
  1   3   9  83  3.58136e-04
  1   3   9  84 -3.37839e-05
  1   3   9  85 -9.19601e-05
  1   3   9  86 -1.10204e-05
  1   3   9  87  2.26515e-04
  1   3   9  88  5.14842e-05
  1   3   9  89 -1.81782e-05
  1   3   9  90 -6.39800e-05
  1   3   9  91 -5.12828e-05
  1   3   9  92  1.16307e-05
  1   3   9  93 -1.48544e-05
  1   3   9  95 -2.44410e-05
  1   3   9  96 -3.91072e-05
  1   3   9  97 -4.89240e-05
  1   3   9  98 -5.96810e-05
  1   3   9  99 -1.23678e-04
  1   3   9 100  1.03303e-05
  1   3   9 101 -2.48991e-05
  1   3   9 102  1.42236e-04
  1   3   9 104 -5.44751e-05
  1   3   9 105  1.96889e-05
  1   3   9 106  1.06943e-05
  1   3   9 107 -2.57495e-05
  1   3   9 108  7.25003e-05
  1   3   9 109  1.71440e-05
  1   3   9 110 -1.20170e-05
  1   3   9 113  3.88933e-05
  1   3   9 114  1.94166e-05
  1   3   9 115 -1.52343e-04
  1   3   9 117  1.39512e-04
  1   3   9 118  5.70367e-05
  1   3   9 120  1.14048e-04
  1   3   9 121 -4.69266e-05
  1   3   9 122 -9.78242e-05
  1   3   9 124  6.89126e-05
  1   3   9 126 -1.49059e-05
  1   3   9 127 -1.12955e-04
  1   3   9 128 -9.88177e-05
  1   3   9 129  5.57975e-05
  1   3   9 130  1.71910e-05
  1   3   9 133 -2.99358e-05
  1   3  10   9  6.88689e-05
  1   3  10  10  1.74374e-05
  1   3  10  11  3.27146e-05
  1   3  10  12  7.15915e-05
  1   3  10  13  1.61087e-05
  1   3  10  14  5.40843e-05
  1   3  10  15  6.70922e-05
  1   3  10  16 -3.20563e-04
  1   3  10  17  2.40145e-04
  1   3  10  18  3.79547e-04
  1   3  10  19 -1.59654e-04
  1   3  10  20 -7.10338e-05
  1   3  10  21 -6.16996e-05
  1   3  10  22 -4.20775e-05
  1   3  10  24 -1.41224e-05
  1   3  10  25  3.22532e-04
  1   3  10  27  1.91644e-05
  1   3  10  28  2.26972e-05
  1   3  10  29 -8.71467e-05
  1   3  10  30  1.17670e-04
  1   3  10  31 -9.88849e-05
  1   3  10  32  6.23227e-05
  1   3  10  33  2.41332e-05
  1   3  10  35 -2.51710e-05
  1   3  10  36 -5.87349e-05
  1   3  10  37 -6.77721e-05
  1   3  10  38 -4.98643e-05
  1   3  10  39 -8.77169e-05
  1   3  10  40  1.79664e-05
  1   3  10  41 -2.19428e-04
  1   3  10  42  1.73669e-04
  1   3  10  43 -1.13905e-04
  1   3  10  44 -2.31559e-05
  1   3  10  45  9.81032e-05
  1   3  10  46 -1.72704e-04
  1   3  10  47 -9.07934e-05
  1   3  10  48 -9.11471e-05
  1   3  10  49 -4.24300e-05
  1   3  10  50 -8.53444e-05
  1   3  10  51  4.40689e-05
  1   3  10  52  2.54692e-05
  1   3  10  53 -4.97645e-05
  1   3  10  54  2.56394e-04
  1   3  10  55 -5.93999e-04
  1   3  10  57 -2.42227e-04
  1   3  10  58  8.21033e-05
  1   3  10  59 -4.06266e-04
  1   3  10  60 -4.05357e-04
  1   3  10  62 -5.82950e-05
  1   3  10  63 -4.82097e-05
  1   3  10  65  4.57222e-05
  1   3  10  66  4.75957e-05
  1   3  10  67 -3.30814e-05
  1   3  10  68 -5.02202e-05
  1   3  10  69  2.50801e-05
  1   3  10  70  1.04268e-05
  1   3  10  71 -3.06493e-05
  1   3  10  72  5.98204e-05
  1   3  10  73  4.44087e-05
  1   3  10  74  1.05669e-05
  1   3  10  75  3.53007e-05
  1   3  10  76 -5.93971e-05
  1   3  10  77 -3.92315e-05
  1   3  10  79  2.02552e-05
  1   3  10  80 -1.21093e-05
  1   3  10  81 -1.54587e-05
  1   3  10  82 -1.35799e-05
  1   3  10  83 -5.15866e-05
  1   3  10  84 -2.59617e-04
  1   3  10  85 -2.92673e-04
  1   3  10  86 -5.57618e-05
  1   3  10  88  2.72094e-05
  1   3  10  89  5.41489e-05
  1   3  10  90 -3.11081e-04
  1   3  10  91  5.54550e-05
  1   3  10  92  3.16649e-05
  1   3  10  93 -2.15259e-05
  1   3  10  94  4.24464e-05
  1   3  10  95 -1.57232e-04
  1   3  10  96 -2.50875e-04
  1   3  10  97  1.53504e-04
  1   3  10  98 -1.02954e-04
  1   3  10  99  6.28699e-05
  1   3  10 100 -1.10491e-05
  1   3  10 101 -3.24331e-05
  1   3  10 102  2.52193e-04
  1   3  10 103 -1.85036e-04
  1   3  10 104 -8.67905e-05
  1   3  10 105 -3.16016e-04
  1   3  10 106  7.62517e-05
  1   3  10 107 -4.56137e-05
  1   3  10 108  1.25557e-04
  1   3  10 109  3.50918e-05
  1   3  10 110 -2.05780e-05
  1   3  10 111 -2.49929e-05
  1   3  10 112  1.45695e-05
  1   3  10 114  1.15171e-04
  1   3  10 115 -8.09723e-05
  1   3  10 116 -6.40779e-04
  1   3  10 117  1.83468e-05
  1   3  10 118 -5.42764e-05
  1   3  10 119 -5.58795e-04
  1   3  10 120  1.19856e-04
  1   3  10 121 -3.37957e-04
  1   3  10 122  5.18814e-04
  1   3  10 123  2.25951e-04
  1   3  10 124  4.94716e-04
  1   3  10 125  1.22558e-04
  1   3  10 126  2.45501e-05
  1   3  10 127 -2.61490e-04
  1   3  10 128 -1.15421e-05
  1   3  10 129  1.31087e-05
  1   3  10 131  6.55381e-05
  1   3  10 132  2.92397e-05
  1   3  10 133 -1.18792e-05
  1   3  10 135 -4.08383e-05
  1   3  10 136  1.30541e-05
  1   3  10 138  1.92155e-05
  1   3  10 139  2.18401e-05
  1   3  11  10  1.19752e-04
  1   3  11  12 -1.99026e-05
  1   3  11  13  3.03262e-05
  1   3  11  14  1.34887e-04
  1   3  11  15  3.73024e-04
  1   3  11  16 -2.50012e-04
  1   3  11  17 -3.63696e-05
  1   3  11  18  3.43392e-04
  1   3  11  19 -2.70221e-04
  1   3  11  20 -1.39902e-05
  1   3  11  21 -1.81998e-04
  1   3  11  22  9.36057e-05
  1   3  11  23  1.95055e-04
  1   3  11  24  1.63314e-04
  1   3  11  25 -6.76215e-05
  1   3  11  26  4.82305e-04
  1   3  11  27  2.36873e-04
  1   3  11  28  1.79797e-04
  1   3  11  29 -1.52392e-05
  1   3  11  30  2.67932e-04
  1   3  11  31 -3.21095e-04
  1   3  11  32 -2.52152e-04
  1   3  11  33  9.07225e-05
  1   3  11  34  2.31340e-04
  1   3  11  35 -2.23343e-04
  1   3  11  36 -1.95767e-04
  1   3  11  37 -1.34858e-05
  1   3  11  38 -5.72029e-05
  1   3  11  39 -1.77431e-04
  1   3  11  40  9.98897e-05
  1   3  11  41 -7.47419e-05
  1   3  11  42 -1.88310e-05
  1   3  11  43  2.29475e-04
  1   3  11  44  2.73192e-04
  1   3  11  45 -9.72448e-05
  1   3  11  46  1.74296e-04
  1   3  11  47 -4.15833e-05
  1   3  11  48  1.14257e-04
  1   3  11  50  4.64335e-05
  1   3  11  51 -1.12496e-05
  1   3  11  52  6.64810e-04
  1   3  11  53  1.38662e-04
  1   3  11  54  2.23902e-04
  1   3  11  55 -7.43081e-04
  1   3  11  56 -2.51262e-04
  1   3  11  57 -2.98211e-05
  1   3  11  59 -2.62864e-04
  1   3  11  60 -4.99128e-04
  1   3  11  61 -2.97681e-04
  1   3  11  62 -9.41973e-05
  1   3  11  63 -5.06916e-05
  1   3  11  65  1.52032e-05
  1   3  11  66  1.39057e-04
  1   3  11  67 -6.18896e-05
  1   3  11  68 -1.22737e-04
  1   3  11  69  3.44859e-04
  1   3  11  72  2.65430e-04
  1   3  11  74  3.55812e-05
  1   3  11  75  1.77800e-04
  1   3  11  77 -5.96085e-05
  1   3  11  79  3.02472e-05
  1   3  11  80  1.98329e-04
  1   3  11  82 -2.76563e-05
  1   3  11  83  2.94633e-04
  1   3  11  84 -4.93744e-05
  1   3  11  85 -3.91794e-04
  1   3  11  86 -2.45343e-05
  1   3  11  87  1.17576e-04
  1   3  11  88  9.03747e-05
  1   3  11  89  1.43964e-05
  1   3  11  90 -1.19853e-04
  1   3  11  91 -1.20712e-04
  1   3  11  92  5.96791e-05
  1   3  11  93  2.05102e-04
  1   3  11  94  1.03527e-05
  1   3  11  96 -1.90907e-04
  1   3  11  97  8.11830e-05
  1   3  11  98 -3.02914e-04
  1   3  11  99  1.16651e-04
  1   3  11 100  2.85540e-04
  1   3  11 101 -1.17209e-04
  1   3  11 102 -1.65880e-05
  1   3  11 103  1.43305e-05
  1   3  11 104 -1.69267e-04
  1   3  11 105 -1.08676e-04
  1   3  11 106  1.72930e-04
  1   3  11 108  2.66964e-04
  1   3  11 109  2.39327e-05
  1   3  11 110 -2.47918e-04
  1   3  11 111 -7.02292e-05
  1   3  11 112  1.14586e-05
  1   3  11 113  1.04827e-04
  1   3  11 114  3.59564e-05
  1   3  11 115 -1.49365e-04
  1   3  11 116 -4.04497e-04
  1   3  11 117  2.39376e-04
  1   3  11 118  1.29172e-04
  1   3  11 119 -2.24282e-04
  1   3  11 120  2.83964e-04
  1   3  11 121  8.87146e-05
  1   3  11 122  5.39388e-04
  1   3  11 123  1.19651e-04
  1   3  11 124  3.54834e-05
  1   3  11 125 -5.92419e-05
  1   3  11 126  1.91332e-04
  1   3  11 127  4.67375e-05
  1   3  11 128 -8.04507e-05
  1   3  11 129  3.80004e-05
  1   3  11 134 -3.30921e-05
  1   3  11 136  1.47174e-05
  1   3  12   9  4.66998e-05
  1   3  12  10 -1.70323e-05
  1   3  12  11  4.22571e-05
  1   3  12  12 -9.13487e-05
  1   3  12  13  5.63568e-05
  1   3  12  14  5.19034e-05
  1   3  12  15  4.40405e-05
  1   3  12  16  3.01844e-04
  1   3  12  17 -2.58058e-03
  1   3  12  18  1.87489e-03
  1   3  12  19 -2.30372e-03
  1   3  12  20  1.99533e-05
  1   3  12  21  1.47163e-04
  1   3  12  23  2.78620e-04
  1   3  12  24  3.91092e-04
  1   3  12  25  2.26130e-03
  1   3  12  26 -1.44214e-04
  1   3  12  27 -8.32165e-05
  1   3  12  28 -2.27479e-04
  1   3  12  29  4.64936e-04
  1   3  12  30  2.43626e-03
  1   3  12  31 -4.99976e-05
  1   3  12  32 -7.52799e-05
  1   3  12  33 -1.36748e-04
  1   3  12  34  1.10969e-04
  1   3  12  35  1.21680e-04
  1   3  12  36  7.85010e-05
  1   3  12  37  2.22807e-05
  1   3  12  38  2.16240e-05
  1   3  12  39  2.49201e-04
  1   3  12  41  2.97328e-04
  1   3  12  42  2.16758e-03
  1   3  12  43  1.48729e-05
  1   3  12  44 -2.31390e-03
  1   3  12  45  4.30655e-05
  1   3  12  46 -2.29404e-03
  1   3  12  47  1.72120e-04
  1   3  12  48 -1.48535e-03
  1   3  12  49  1.44579e-04
  1   3  12  50  4.46226e-05
  1   3  12  52  2.10471e-04
  1   3  12  53 -1.50881e-04
  1   3  12  54 -3.31851e-04
  1   3  12  55  8.38109e-04
  1   3  12  57  5.64629e-05
  1   3  12  58  4.21552e-05
  1   3  12  59  2.15233e-04
  1   3  12  60  6.80028e-04
  1   3  12  61  4.72485e-05
  1   3  12  62  4.48269e-05
  1   3  12  64  7.85272e-05
  1   3  12  65 -8.89815e-05
  1   3  12  66 -1.35987e-04
  1   3  12  67  2.62386e-04
  1   3  12  68 -5.90906e-05
  1   3  12  69  1.35118e-04
  1   3  12  70  1.58323e-05
  1   3  12  71  3.92375e-05
  1   3  12  72 -7.91169e-05
  1   3  12  75 -1.12720e-04
  1   3  12  76 -2.69194e-05
  1   3  12  78 -4.20366e-05
  1   3  12  79  4.35366e-05
  1   3  12  80 -1.95849e-05
  1   3  12  82 -4.24130e-05
  1   3  12  83 -1.45744e-05
  1   3  12  84 -2.48982e-05
  1   3  12  85 -2.18085e-03
  1   3  12  86 -6.39136e-05
  1   3  12  87  2.37735e-05
  1   3  12  88  1.61640e-04
  1   3  12  90 -1.83379e-03
  1   3  12  91  1.24617e-04
  1   3  12  93  1.97607e-04
  1   3  12  94 -1.05135e-05
  1   3  12  95  3.33914e-04
  1   3  12  96 -2.18051e-03
  1   3  12  97  2.06502e-03
  1   3  12  98 -9.07140e-05
  1   3  12  99  2.19085e-03
  1   3  12 100 -2.15667e-03
  1   3  12 101  1.03652e-03
  1   3  12 102  1.59463e-03
  1   3  12 103  3.03528e-04
  1   3  12 104 -6.54322e-05
  1   3  12 105 -2.98651e-03
  1   3  12 106 -9.73942e-05
  1   3  12 107  2.59932e-04
  1   3  12 108  1.74872e-03
  1   3  12 109  7.73362e-05
  1   3  12 110 -3.29879e-05
  1   3  12 111  8.12362e-04
  1   3  12 112  2.68833e-04
  1   3  12 113  6.02753e-05
  1   3  12 114 -2.18935e-04
  1   3  12 115 -1.83476e-03
  1   3  12 116 -2.46361e-03
  1   3  12 117  1.70789e-03
  1   3  12 118  3.58337e-04
  1   3  12 119 -2.77035e-03
  1   3  12 120  2.09125e-03
  1   3  12 121 -1.41461e-03
  1   3  12 122  2.18231e-03
  1   3  12 123  4.89689e-03
  1   3  12 124 -2.34693e-04
  1   3  12 125  7.92565e-05
  1   3  12 126 -1.20183e-04
  1   3  12 127 -2.51360e-03
  1   3  12 129  1.29760e-05
  1   3  12 131 -5.21507e-05
  1   3  12 132  3.24214e-04
  1   3  12 133  8.50634e-05
  1   3  12 135  8.53423e-05
  1   3  12 136  3.96873e-05
  1   3  12 137  2.40781e-05
  1   3  12 138 -1.77542e-05
  1   3  12 139  5.82449e-05
  1   3  12 140 -6.47116e-05
  1   3  12 141  1.12086e-04
  1   3  13   9 -2.99105e-05
  1   3  13  10  9.14350e-05
  1   3  13  11  1.20827e-05
  1   3  13  12 -8.71591e-05
  1   3  13  13 -4.97267e-05
  1   3  13  14  2.45640e-05
  1   3  13  15  6.59581e-05
  1   3  13  16  2.89797e-05
  1   3  13  17  3.31387e-05
  1   3  13  18 -2.68754e-04
  1   3  13  19  5.33040e-05
  1   3  13  20 -1.08226e-04
  1   3  13  21 -8.26424e-05
  1   3  13  22 -2.49374e-05
  1   3  13  23  2.10550e-04
  1   3  13  24 -2.04389e-05
  1   3  13  25 -4.98293e-04
  1   3  13  26  2.62587e-04
  1   3  13  27  1.94215e-04
  1   3  13  28  1.66350e-04
  1   3  13  29 -2.79310e-05
  1   3  13  30 -7.86372e-05
  1   3  13  31 -1.27452e-04
  1   3  13  32  1.41381e-04
  1   3  13  33 -2.03881e-05
  1   3  13  34  3.92070e-04
  1   3  13  35  3.12712e-04
  1   3  13  36  2.57853e-05
  1   3  13  37  5.31907e-05
  1   3  13  38  8.39584e-05
  1   3  13  40  2.52877e-05
  1   3  13  41  8.73694e-05
  1   3  13  42 -1.84593e-04
  1   3  13  43  9.67419e-05
  1   3  13  44  2.50308e-04
  1   3  13  45 -1.23223e-04
  1   3  13  46  2.80373e-04
  1   3  13  47  8.31626e-05
  1   3  13  48  1.09890e-03
  1   3  13  49  9.24639e-05
  1   3  13  50  6.46081e-05
  1   3  13  51  4.32694e-05
  1   3  13  52  2.54642e-04
  1   3  13  53 -1.69066e-04
  1   3  13  54  8.16265e-05
  1   3  13  55  1.05616e-04
  1   3  13  56  1.61448e-04
  1   3  13  57  2.13767e-05
  1   3  13  58  4.19025e-05
  1   3  13  59  1.24274e-04
  1   3  13  60 -2.25718e-05
  1   3  13  61  1.21274e-04
  1   3  13  62 -6.10344e-05
  1   3  13  63  2.08229e-05
  1   3  13  66  3.10898e-05
  1   3  13  67 -1.94166e-05
  1   3  13  68 -1.94703e-05
  1   3  13  69  2.22459e-04
  1   3  13  70  3.01183e-05
  1   3  13  71  1.55093e-04
  1   3  13  74  1.61272e-05
  1   3  13  75  7.99061e-05
  1   3  13  76 -9.99063e-05
  1   3  13  77  4.16965e-05
  1   3  13  78  3.67405e-05
  1   3  13  80  1.18228e-05
  1   3  13  81 -1.17483e-05
  1   3  13  83 -5.37016e-05
  1   3  13  84 -1.01767e-04
  1   3  13  85  3.53085e-04
  1   3  13  86 -7.21038e-05
  1   3  13  87 -1.28538e-04
  1   3  13  88  7.89359e-05
  1   3  13  89  5.77582e-05
  1   3  13  90  5.68922e-04
  1   3  13  91  1.82476e-04
  1   3  13  93  1.21567e-04
  1   3  13  95  2.00129e-04
  1   3  13  96 -1.86093e-04
  1   3  13  97 -3.57837e-04
  1   3  13  98  6.42992e-05
  1   3  13  99 -1.25749e-04
  1   3  13 100  2.25976e-04
  1   3  13 101 -2.54746e-04
  1   3  13 102 -2.29968e-04
  1   3  13 103  1.39401e-04
  1   3  13 104  5.33660e-05
  1   3  13 105  6.84894e-04
  1   3  13 106  3.97067e-05
  1   3  13 107  1.16344e-04
  1   3  13 108 -6.26980e-05
  1   3  13 109 -1.87862e-05
  1   3  13 110  7.21270e-05
  1   3  13 111 -3.17774e-04
  1   3  13 112  1.64364e-04
  1   3  13 114 -5.14885e-05
  1   3  13 115  6.75243e-04
  1   3  13 116  5.60144e-04
  1   3  13 117 -8.37336e-04
  1   3  13 118  2.70151e-04
  1   3  13 119  4.53652e-04
  1   3  13 120 -1.75976e-04
  1   3  13 121  9.13322e-04
  1   3  13 122 -8.01481e-05
  1   3  13 123 -8.83007e-04
  1   3  13 124 -7.11672e-05
  1   3  13 125 -2.03232e-05
  1   3  13 126 -1.45721e-05
  1   3  13 127  3.21158e-04
  1   3  13 128  8.07795e-05
  1   3  13 129 -2.09695e-05
  1   3  13 130  1.42530e-05
  1   3  13 131  1.45502e-05
  1   3  13 132 -3.54248e-05
  1   3  13 133  3.79836e-05
  1   3  13 134  3.17845e-05
  1   3  13 136  1.01672e-04
  1   3  13 138 -2.21615e-05
  1   3  13 139 -1.96349e-05
  1   3  13 140 -5.07654e-05
  1   3  13 141 -1.08612e-04
  1   3  14  10 -3.00898e-05
  1   3  14  11 -3.27891e-05
  1   3  14  12  3.70049e-04
  1   3  14  13  2.51630e-05
  1   3  14  14  1.17085e-04
  1   3  14  15  1.71440e-04
  1   3  14  16  6.13849e-04
  1   3  14  17 -5.60122e-05
  1   3  14  18  1.07545e-03
  1   3  14  19 -4.48584e-04
  1   3  14  20 -6.17607e-05
  1   3  14  21 -3.21620e-04
  1   3  14  22  1.31622e-04
  1   3  14  23  2.92792e-04
  1   3  14  24  3.05260e-04
  1   3  14  25  1.06818e-03
  1   3  14  26  2.14654e-04
  1   3  14  27  1.33305e-04
  1   3  14  28 -2.32160e-04
  1   3  14  29  2.71128e-04
  1   3  14  30  4.35246e-04
  1   3  14  31  1.16793e-05
  1   3  14  32  1.55083e-04
  1   3  14  33  1.12062e-04
  1   3  14  34  1.45155e-04
  1   3  14  35 -1.14981e-04
  1   3  14  36 -2.29878e-05
  1   3  14  37 -2.07683e-04
  1   3  14  39 -3.72082e-04
  1   3  14  40  9.56940e-05
  1   3  14  41 -2.65377e-04
  1   3  14  42  9.94244e-04
  1   3  14  43 -2.76071e-05
  1   3  14  44 -2.00900e-04
  1   3  14  45 -2.06211e-04
  1   3  14  46 -7.08495e-04
  1   3  14  47 -1.56422e-04
  1   3  14  48 -1.03338e-03
  1   3  14  49 -5.22257e-04
  1   3  14  50  3.19569e-05
  1   3  14  51  2.13360e-05
  1   3  14  52  1.22317e-04
  1   3  14  53  1.85222e-04
  1   3  14  54 -6.07689e-04
  1   3  14  55  2.91141e-04
  1   3  14  56 -2.41766e-05
  1   3  14  59 -6.60394e-04
  1   3  14  60  8.27859e-04
  1   3  14  61  1.24976e-04
  1   3  14  62 -1.01174e-04
  1   3  14  63 -2.28479e-05
  1   3  14  64 -7.46236e-05
  1   3  14  65 -3.84413e-05
  1   3  14  66  7.99644e-05
  1   3  14  67  1.24635e-04
  1   3  14  68  1.28134e-05
  1   3  14  69 -2.82355e-04
  1   3  14  70 -9.79094e-05
  1   3  14  71 -4.88449e-05
  1   3  14  72  2.62575e-04
  1   3  14  73 -5.19105e-05
  1   3  14  74  4.11292e-05
  1   3  14  75  2.23048e-04
  1   3  14  76  9.25364e-05
  1   3  14  77 -3.33677e-05
  1   3  14  78  4.22485e-05
  1   3  14  79  5.33218e-05
  1   3  14  80  1.45838e-04
  1   3  14  82 -7.21576e-05
  1   3  14  83 -2.08922e-04
  1   3  14  84 -8.51466e-05
  1   3  14  85 -1.19545e-03
  1   3  14  86 -5.03483e-05
  1   3  14  87 -2.49348e-05
  1   3  14  88  3.28366e-04
  1   3  14  89 -4.68252e-05
  1   3  14  90 -7.51230e-04
  1   3  14  91 -1.10723e-04
  1   3  14  92  1.13229e-04
  1   3  14  93 -7.70874e-05
  1   3  14  94  2.71292e-05
  1   3  14  95 -2.00173e-04
  1   3  14  96 -7.26689e-04
  1   3  14  97  5.63578e-04
  1   3  14  98  2.48748e-04
  1   3  14  99  1.72598e-04
  1   3  14 100 -7.76719e-04
  1   3  14 101  9.61416e-04
  1   3  14 102  3.70849e-04
  1   3  14 103 -1.81093e-04
  1   3  14 104  1.48785e-05
  1   3  14 105 -1.39418e-03
  1   3  14 106 -3.22106e-04
  1   3  14 107 -1.78230e-04
  1   3  14 108  5.30616e-04
  1   3  14 109 -2.07743e-04
  1   3  14 110 -1.77576e-05
  1   3  14 111  7.42597e-04
  1   3  14 112 -1.23950e-04
  1   3  14 113  9.27333e-05
  1   3  14 114  1.42491e-04
  1   3  14 115 -6.99061e-04
  1   3  14 116 -1.25328e-03
  1   3  14 117  8.96404e-04
  1   3  14 118 -2.99641e-04
  1   3  14 119  2.10940e-04
  1   3  14 120  2.33993e-04
  1   3  14 121 -8.56482e-04
  1   3  14 122 -6.31885e-04
  1   3  14 123  3.27066e-03
  1   3  14 124  1.71742e-04
  1   3  14 125 -7.76162e-05
  1   3  14 127 -1.28116e-03
  1   3  14 128  7.95406e-05
  1   3  14 129 -3.71361e-05
  1   3  14 130 -3.25987e-05
  1   3  14 131 -7.08368e-05
  1   3  14 132  3.20212e-04
  1   3  14 133 -7.35926e-05
  1   3  14 134 -3.93034e-05
  1   3  14 135 -2.52189e-05
  1   3  14 137 -5.22979e-05
  1   3  14 138  2.96164e-05
  1   3  14 139  6.51323e-05
  1   3  14 140  3.52080e-05
  1   3  14 141  1.47261e-04
  1   3  15   9  8.05442e-05
  1   3  15  10 -3.28169e-05
  1   3  15  11  3.88910e-05
  1   3  15  12  1.42241e-04
  1   3  15  13  8.03442e-05
  1   3  15  14  4.88391e-05
  1   3  15  15  3.84817e-05
  1   3  15  16 -6.51902e-04
  1   3  15  17  1.65909e-03
  1   3  15  18 -4.92433e-04
  1   3  15  19  9.14120e-04
  1   3  15  20  3.30060e-05
  1   3  15  21 -1.38382e-04
  1   3  15  22  4.96403e-05
  1   3  15  23  6.34111e-05
  1   3  15  24  1.60764e-04
  1   3  15  25 -2.62496e-04
  1   3  15  27  1.02567e-05
  1   3  15  28 -2.92511e-04
  1   3  15  29  4.64629e-04
  1   3  15  30 -7.97727e-04
  1   3  15  31 -2.04716e-04
  1   3  15  32 -6.88103e-05
  1   3  15  33 -4.24690e-05
  1   3  15  34  5.64118e-05
  1   3  15  35 -9.19591e-05
  1   3  15  36  2.59927e-05
  1   3  15  37  2.20356e-05
  1   3  15  38 -5.42576e-05
  1   3  15  39  1.26233e-04
  1   3  15  40  6.67634e-05
  1   3  15  41 -2.92127e-05
  1   3  15  42 -3.70314e-04
  1   3  15  43 -1.77945e-04
  1   3  15  44  1.14167e-03
  1   3  15  45  1.92578e-04
  1   3  15  46  3.58284e-04
  1   3  15  47  2.17525e-05
  1   3  15  48  1.24960e-03
  1   3  15  49 -6.71452e-05
  1   3  15  50 -5.19004e-05
  1   3  15  51 -1.02130e-05
  1   3  15  52  1.79858e-04
  1   3  15  53  2.73642e-05
  1   3  15  54  6.41731e-04
  1   3  15  55 -7.41107e-04
  1   3  15  56 -3.25817e-04
  1   3  15  57 -2.64633e-04
  1   3  15  58  1.41168e-04
  1   3  15  59 -5.43712e-04
  1   3  15  60 -4.74174e-04
  1   3  15  61 -1.05327e-04
  1   3  15  62  1.75253e-04
  1   3  15  63  1.77114e-04
  1   3  15  64  5.61240e-05
  1   3  15  65  1.32801e-04
  1   3  15  66 -6.40810e-05
  1   3  15  67  2.54659e-04
  1   3  15  68  2.31189e-05
  1   3  15  69 -4.14717e-04
  1   3  15  70  4.68906e-05
  1   3  15  71  1.50655e-04
  1   3  15  72 -1.67903e-04
  1   3  15  73  1.35729e-05
  1   3  15  74  2.51304e-05
  1   3  15  75 -1.09406e-04
  1   3  15  76 -2.42696e-04
  1   3  15  77 -1.01714e-04
  1   3  15  78 -9.67755e-05
  1   3  15  79  6.39825e-05
  1   3  15  80 -1.86705e-04
  1   3  15  81  1.92614e-05
  1   3  15  82 -6.06706e-05
  1   3  15  83  2.81846e-04
  1   3  15  84 -3.41591e-04
  1   3  15  85  7.78801e-04
  1   3  15  86 -1.43409e-04
  1   3  15  87  2.88561e-04
  1   3  15  88  2.83244e-04
  1   3  15  89  5.70552e-05
  1   3  15  90  5.94742e-04
  1   3  15  91 -1.69336e-05
  1   3  15  92 -9.71217e-05
  1   3  15  93  4.67344e-05
  1   3  15  94  3.14766e-05
  1   3  15  95  1.60394e-04
  1   3  15  96  1.36150e-03
  1   3  15  97 -1.12935e-03
  1   3  15  98 -1.94585e-04
  1   3  15  99 -8.95457e-04
  1   3  15 100  1.23243e-03
  1   3  15 101  8.20975e-04
  1   3  15 102 -1.57186e-03
  1   3  15 103 -2.13737e-05
  1   3  15 104 -2.00549e-04
  1   3  15 105 -7.81333e-04
  1   3  15 106 -7.75178e-05
  1   3  15 107  2.27353e-04
  1   3  15 108 -1.62737e-03
  1   3  15 110 -3.89211e-05
  1   3  15 111  4.88298e-04
  1   3  15 112  3.60903e-04
  1   3  15 113 -9.30436e-05
  1   3  15 114 -9.51951e-05
  1   3  15 115  1.18274e-03
  1   3  15 117 -1.42836e-03
  1   3  15 118  1.49326e-04
  1   3  15 119 -4.94102e-04
  1   3  15 120 -7.45401e-04
  1   3  15 121  1.10562e-03
  1   3  15 122 -5.94535e-04
  1   3  15 123  1.18705e-03
  1   3  15 124  4.92004e-04
  1   3  15 125  2.52398e-04
  1   3  15 126  9.76950e-05
  1   3  15 127  2.33009e-04
  1   3  15 128 -1.85066e-05
  1   3  15 129  3.32525e-05
  1   3  15 130  1.70969e-05
  1   3  15 131  4.81095e-05
  1   3  15 132  3.19877e-04
  1   3  15 133  5.36933e-05
  1   3  15 134 -2.15925e-05
  1   3  15 135 -1.67100e-05
  1   3  15 136  1.82627e-04
  1   3  15 137  9.22869e-05
  1   3  15 140 -7.06614e-05
  1   3  15 141 -2.47345e-05
  1   3  16   9 -6.60188e-05
  1   3  16  10 -1.76883e-04
  1   3  16  11 -1.77421e-05
  1   3  16  12 -1.20698e-04
  1   3  16  13 -2.23833e-05
  1   3  16  14 -3.57575e-05
  1   3  16  15 -4.26149e-05
  1   3  16  18  1.43028e-04
  1   3  16  19 -1.09468e-04
  1   3  16  20 -3.17863e-05
  1   3  16  21 -6.96420e-05
  1   3  16  22  2.65338e-05
  1   3  16  23 -3.59911e-05
  1   3  16  25  1.76058e-04
  1   3  16  26  1.76607e-05
  1   3  16  27 -3.01220e-05
  1   3  16  28 -9.59557e-05
  1   3  16  29  1.17256e-04
  1   3  16  30  1.26948e-04
  1   3  16  32  3.54063e-04
  1   3  16  34 -2.27611e-04
  1   3  16  35  2.71058e-04
  1   3  16  36  1.43205e-04
  1   3  16  37  2.05196e-05
  1   3  16  38  8.27545e-05
  1   3  16  39 -2.54611e-05
  1   3  16  41 -2.22251e-05
  1   3  16  42  7.51254e-05
  1   3  16  43 -1.49204e-04
  1   3  16  44 -1.62768e-04
  1   3  16  45  2.17070e-05
  1   3  16  46 -3.04596e-05
  1   3  16  47  5.71650e-05
  1   3  16  48 -2.74865e-04
  1   3  16  49 -6.80451e-05
  1   3  16  50 -5.57054e-05
  1   3  16  51  2.30098e-05
  1   3  16  52 -6.70694e-04
  1   3  16  53  1.43603e-05
  1   3  16  54 -7.29340e-05
  1   3  16  55  3.24991e-05
  1   3  16  56 -1.06333e-04
  1   3  16  59 -5.26472e-05
  1   3  16  60  1.00289e-05
  1   3  16  61 -5.91932e-05
  1   3  16  62  1.46602e-04
  1   3  16  63  1.41606e-04
  1   3  16  65  4.62514e-05
  1   3  16  66 -3.65760e-05
  1   3  16  67  4.40661e-05
  1   3  16  68  1.40964e-04
  1   3  16  69  1.44936e-04
  1   3  16  70 -1.35089e-05
  1   3  16  71  1.77356e-04
  1   3  16  72 -1.41446e-04
  1   3  16  75 -6.16692e-05
  1   3  16  76 -2.56161e-04
  1   3  16  80 -2.58395e-04
  1   3  16  82 -1.10181e-05
  1   3  16  83  2.78649e-04
  1   3  16  84  1.11741e-05
  1   3  16  87 -2.30121e-04
  1   3  16  90 -1.90931e-04
  1   3  16  91  1.11773e-04
  1   3  16  92 -1.83135e-05
  1   3  16  93 -3.17003e-04
  1   3  16  96  6.88339e-05
  1   3  16  97 -2.41790e-05
  1   3  16  98  2.00195e-04
  1   3  16  99  1.57198e-04
  1   3  16 100 -1.48863e-04
  1   3  16 101  1.77373e-04
  1   3  16 102  1.97235e-05
  1   3  16 103 -7.48359e-05
  1   3  16 104  2.85035e-04
  1   3  16 105 -2.42682e-04
  1   3  16 106 -1.50143e-04
  1   3  16 108 -1.63087e-04
  1   3  16 109  1.07691e-04
  1   3  16 110  6.52291e-05
  1   3  16 111  1.29632e-04
  1   3  16 113 -2.20334e-04
  1   3  16 115 -1.97269e-04
  1   3  16 116  4.48779e-04
  1   3  16 117  2.97966e-04
  1   3  16 118 -2.35788e-04
  1   3  16 119  4.29000e-04
  1   3  16 120  4.93381e-04
  1   3  16 121 -2.39510e-04
  1   3  16 122 -5.15218e-04
  1   3  16 123  3.09728e-04
  1   3  16 124  5.82349e-05
  1   3  16 125 -1.72469e-05
  1   3  16 126 -4.47627e-05
  1   3  16 127  4.68776e-05
  1   3  16 128 -9.60560e-05
  1   3  16 129  2.31424e-05
  1   3  16 130  2.94610e-05
  1   3  16 132  2.29258e-05
  1   3  16 136 -2.81687e-05
  1   3  16 141  1.49168e-05
  1   4   5   9  9.91085e-05
  1   4   5  10  1.44886e-04
  1   4   5  13 -5.05477e-05
  1   4   5  14 -8.43054e-05
  1   4   5  15  2.47193e-04
  1   4   5  16 -7.97586e-05
  1   4   5  17  3.92338e-04
  1   4   5  18 -9.21552e-05
  1   4   5  19  1.74089e-04
  1   4   5  21 -1.10717e-04
  1   4   5  22  1.02448e-04
  1   4   5  23 -8.76075e-05
  1   4   5  24 -3.88169e-04
  1   4   5  25  1.73625e-04
  1   4   5  26 -1.26249e-04
  1   4   5  27 -1.32015e-04
  1   4   5  28 -2.10406e-04
  1   4   5  29 -4.27730e-05
  1   4   5  30 -4.09364e-04
  1   4   5  31  1.31806e-04
  1   4   5  32 -3.64286e-04
  1   4   5  34 -1.06536e-04
  1   4   5  35 -1.56409e-04
  1   4   5  36  9.66116e-05
  1   4   5  37  8.11588e-05
  1   4   5  38  8.34616e-05
  1   4   5  39 -5.34423e-05
  1   4   5  40  6.38928e-05
  1   4   5  41  1.48885e-05
  1   4   5  42 -5.24117e-04
  1   4   5  43 -2.76676e-05
  1   4   5  44  3.21754e-04
  1   4   5  45  1.62510e-04
  1   4   5  46  4.96043e-04
  1   4   5  47 -9.70912e-05
  1   4   5  48 -4.03884e-04
  1   4   5  49 -1.35930e-04
  1   4   5  50 -7.83814e-05
  1   4   5  51 -5.51233e-05
  1   4   5  52 -2.35282e-04
  1   4   5  53  1.26685e-04
  1   4   5  54 -3.49190e-04
  1   4   5  55 -6.62447e-04
  1   4   5  56 -6.82294e-05
  1   4   5  57 -1.06371e-04
  1   4   5  59  2.15154e-04
  1   4   5  60 -7.94216e-05
  1   4   5  61 -1.10006e-04
  1   4   5  62  2.18893e-05
  1   4   5  64  1.31340e-05
  1   4   5  65  3.17804e-05
  1   4   5  66  1.10311e-04
  1   4   5  68  1.38804e-04
  1   4   5  69  2.91763e-05
  1   4   5  70  2.44608e-05
  1   4   5  71  1.38808e-04
  1   4   5  72 -7.17168e-05
  1   4   5  74  5.63713e-05
  1   4   5  75 -9.64745e-05
  1   4   5  76 -5.46989e-05
  1   4   5  77 -3.00840e-05
  1   4   5  79  7.42987e-05
  1   4   5  80 -1.01755e-04
  1   4   5  81 -2.10129e-05
  1   4   5  82 -3.98203e-05
  1   4   5  83  1.53802e-04
  1   4   5  84 -2.93751e-05
  1   4   5  85 -1.53509e-04
  1   4   5  86  2.35277e-05
  1   4   5  87 -3.25043e-05
  1   4   5  88 -3.75189e-05
  1   4   5  89 -3.60946e-05
  1   4   5  90 -3.09666e-04
  1   4   5  91 -1.19452e-04
  1   4   5  92  4.74199e-05
  1   4   5  93 -2.37522e-04
  1   4   5  95 -2.05975e-05
  1   4   5  96 -4.57593e-05
  1   4   5  97  2.93427e-05
  1   4   5  98 -1.11400e-04
  1   4   5  99  1.84241e-04
  1   4   5 100  2.15421e-04
  1   4   5 102 -2.07790e-04
  1   4   5 103 -8.23523e-05
  1   4   5 104  5.07617e-05
  1   4   5 105  3.21276e-05
  1   4   5 108  1.42958e-05
  1   4   5 109  3.07068e-05
  1   4   5 110  1.63432e-05
  1   4   5 111 -7.83940e-05
  1   4   5 113 -9.59637e-05
  1   4   5 115 -1.67538e-04
  1   4   5 116 -1.88455e-04
  1   4   5 117  1.13363e-04
  1   4   5 118 -8.41595e-05
  1   4   5 119 -1.34456e-04
  1   4   5 120  2.34189e-04
  1   4   5 122  1.53969e-04
  1   4   5 124  4.35047e-05
  1   4   5 125  8.01024e-05
  1   4   5 126  4.04027e-04
  1   4   5 127  1.06398e-03
  1   4   5 128 -4.31973e-05
  1   4   5 129  1.45495e-05
  1   4   5 130  3.32623e-05
  1   4   5 134  4.98305e-05
  1   4   5 135 -2.80267e-05
  1   4   5 141 -1.18220e-05
  1   4   6   9 -7.19903e-05
  1   4   6  10  4.27863e-05
  1   4   6  11 -3.32403e-05
  1   4   6  12 -1.75229e-04
  1   4   6  13 -3.08110e-05
  1   4   6  14  1.61011e-04
  1   4   6  15  1.35966e-04
  1   4   6  16  6.68734e-05
  1   4   6  17 -1.36080e-04
  1   4   6  18 -1.33097e-04
  1   4   6  19 -1.37213e-04
  1   4   6  20  5.52356e-05
  1   4   6  21  2.11866e-04
  1   4   6  22 -1.08682e-04
  1   4   6  23 -1.16104e-05
  1   4   6  24  3.78745e-04
  1   4   6  25 -2.06346e-04
  1   4   6  26  1.25753e-04
  1   4   6  27  2.11119e-04
  1   4   6  28  2.36045e-04
  1   4   6  29 -1.42092e-04
  1   4   6  30  3.83958e-04
  1   4   6  31 -1.99468e-04
  1   4   6  32  3.48684e-04
  1   4   6  33 -2.58823e-04
  1   4   6  34  1.49630e-04
  1   4   6  35  2.79787e-04
  1   4   6  36 -1.73745e-04
  1   4   6  37 -1.50839e-04
  1   4   6  38 -1.01808e-04
  1   4   6  39  9.52594e-05
  1   4   6  40 -5.03969e-05
  1   4   6  41 -3.95986e-05
  1   4   6  42  6.86081e-04
  1   4   6  43 -1.07051e-04
  1   4   6  44  8.23112e-05
  1   4   6  45 -3.01757e-04
  1   4   6  46 -4.85381e-04
  1   4   6  47  1.15594e-04
  1   4   6  48  5.26855e-04
  1   4   6  49  2.53174e-04
  1   4   6  50 -4.69042e-05
  1   4   6  51 -5.82856e-05
  1   4   6  52  2.43692e-04
  1   4   6  53 -3.41820e-04
  1   4   6  54 -3.44122e-04
  1   4   6  55  2.06951e-04
  1   4   6  56  1.50400e-05
  1   4   6  57  1.37024e-04
  1   4   6  58 -7.84110e-05
  1   4   6  59 -1.32857e-04
  1   4   6  60  2.60281e-04
  1   4   6  61  1.42110e-04
  1   4   6  62 -1.01895e-05
  1   4   6  63  2.92150e-05
  1   4   6  64  4.61408e-05
  1   4   6  65 -4.68264e-05
  1   4   6  66  6.58849e-05
  1   4   6  67  9.63087e-05
  1   4   6  68 -2.24828e-04
  1   4   6  69 -6.88332e-05
  1   4   6  70 -2.13711e-05
  1   4   6  71 -2.14495e-04
  1   4   6  72  1.60982e-04
  1   4   6  74  4.41203e-05
  1   4   6  75  8.33976e-05
  1   4   6  76  7.88552e-05
  1   4   6  77  2.63339e-05
  1   4   6  79  4.08467e-05
  1   4   6  80  1.27489e-04
  1   4   6  81 -1.25259e-05
  1   4   6  82  1.03669e-05
  1   4   6  83 -2.03975e-04
  1   4   6  84  5.66656e-05
  1   4   6  85  2.78372e-04
  1   4   6  86 -6.02667e-05
  1   4   6  87  2.70861e-05
  1   4   6  88  5.52176e-05
  1   4   6  89  8.99914e-05
  1   4   6  90  5.34267e-04
  1   4   6  91  1.95727e-04
  1   4   6  92 -1.40287e-04
  1   4   6  93  2.26082e-04
  1   4   6  94  2.06414e-05
  1   4   6  95  4.67703e-05
  1   4   6  96  1.48808e-04
  1   4   6  97 -1.22310e-04
  1   4   6  98  1.30958e-04
  1   4   6  99 -3.30249e-04
  1   4   6 100 -1.42415e-04
  1   4   6 101  1.99689e-04
  1   4   6 102  1.50443e-04
  1   4   6 103  9.72649e-05
  1   4   6 104 -2.90557e-05
  1   4   6 105 -1.97515e-04
  1   4   6 106 -1.00474e-04
  1   4   6 107  5.33751e-05
  1   4   6 108 -2.39878e-04
  1   4   6 109 -2.78232e-05
  1   4   6 110  2.91017e-05
  1   4   6 111  1.87173e-04
  1   4   6 114  1.47549e-05
  1   4   6 115  3.24785e-04
  1   4   6 116  3.02077e-04
  1   4   6 117 -3.01100e-04
  1   4   6 118  4.38162e-05
  1   4   6 119  1.70753e-04
  1   4   6 120 -3.94939e-04
  1   4   6 121  4.43837e-05
  1   4   6 122 -5.28619e-04
  1   4   6 123  1.45582e-04
  1   4   6 124 -9.92486e-05
  1   4   6 125 -2.56960e-04
  1   4   6 126 -2.15490e-04
  1   4   6 127 -1.07649e-03
  1   4   6 128  5.17319e-05
  1   4   6 129 -1.83473e-05
  1   4   6 130 -2.68892e-05
  1   4   6 131 -3.15151e-05
  1   4   6 132  2.38150e-05
  1   4   6 133  4.29108e-05
  1   4   6 135  2.28155e-05
  1   4   6 136 -3.46200e-05
  1   4   6 137  2.30767e-05
  1   4   6 141  2.06171e-05
  1   4   7  10  3.96801e-05
  1   4   7  11 -1.15201e-05
  1   4   7  12  3.76543e-05
  1   4   7  13 -2.27350e-05
  1   4   7  14 -8.71944e-05
  1   4   7  15  1.28191e-04
  1   4   7  16 -2.99633e-04
  1   4   7  17  1.86261e-04
  1   4   7  18  1.88490e-04
  1   4   7  19  1.33403e-04
  1   4   7  21 -7.09671e-05
  1   4   7  22  1.32044e-04
  1   4   7  23  4.18239e-05
  1   4   7  24 -1.27948e-05
  1   4   7  25  8.62771e-05
  1   4   7  26  8.74470e-05
  1   4   7  27  2.37037e-05
  1   4   7  29 -3.43270e-05
  1   4   7  30 -1.03594e-04
  1   4   7  31  5.52207e-05
  1   4   7  32 -1.50081e-04
  1   4   7  33  1.82765e-05
  1   4   7  34  7.21739e-05
  1   4   7  35  1.71884e-05
  1   4   7  36  2.81774e-05
  1   4   7  37  4.64222e-05
  1   4   7  38  2.00301e-05
  1   4   7  39  1.55477e-05
  1   4   7  40  1.30201e-05
  1   4   7  41 -2.23727e-05
  1   4   7  42 -1.16277e-04
  1   4   7  43  3.55961e-05
  1   4   7  44  1.79307e-04
  1   4   7  45 -2.51679e-05
  1   4   7  46  6.74637e-05
  1   4   7  47  1.73525e-05
  1   4   7  48 -6.56379e-05
  1   4   7  49 -2.24320e-04
  1   4   7  50 -1.78824e-05
  1   4   7  51 -1.14220e-05
  1   4   7  52  5.98189e-05
  1   4   7  53  1.91304e-04
  1   4   7  54  3.23154e-04
  1   4   7  55  2.71815e-04
  1   4   7  56 -6.33333e-05
  1   4   7  57 -2.61226e-05
  1   4   7  59 -1.89561e-04
  1   4   7  60 -3.27034e-04
  1   4   7  62 -2.01907e-05
  1   4   7  63  3.59399e-05
  1   4   7  64  1.41029e-05
  1   4   7  65 -5.82031e-05
  1   4   7  66  7.79624e-05
  1   4   7  68 -1.68082e-05
  1   4   7  69 -5.71692e-05
  1   4   7  70 -1.17407e-05
  1   4   7  71  5.45020e-05
  1   4   7  72  7.56846e-05
  1   4   7  74  5.56752e-05
  1   4   7  76  1.43822e-05
  1   4   7  79  3.70356e-05
  1   4   7  80 -1.19835e-05
  1   4   7  83 -2.48109e-05
  1   4   7  84 -2.92272e-05
  1   4   7  85 -3.82392e-05
  1   4   7  87  3.28961e-05
  1   4   7  88  6.44976e-05
  1   4   7  89  1.03727e-05
  1   4   7  91 -5.87482e-05
  1   4   7  93 -5.57884e-05
  1   4   7  95 -1.09981e-05
  1   4   7  96  3.36428e-05
  1   4   7  97 -1.03724e-04
  1   4   7  98  4.45639e-05
  1   4   7 100  5.45775e-05
  1   4   7 101  7.76725e-05
  1   4   7 102 -5.68834e-05
  1   4   7 103 -1.63847e-05
  1   4   7 105 -1.56489e-05
  1   4   7 106 -4.98444e-05
  1   4   7 107  1.10979e-05
  1   4   7 108 -6.19891e-05
  1   4   7 110 -3.66933e-05
  1   4   7 111  5.06309e-05
  1   4   7 113 -1.16107e-05
  1   4   7 114  3.11006e-05
  1   4   7 115  1.33117e-05
  1   4   7 116  1.45143e-05
  1   4   7 117  4.79670e-05
  1   4   7 118 -6.28348e-05
  1   4   7 119  2.50832e-05
  1   4   7 120 -4.48098e-05
  1   4   7 121 -2.70914e-05
  1   4   7 122 -7.08111e-05
  1   4   7 123  1.44764e-04
  1   4   7 124  3.01817e-05
  1   4   7 126  3.43839e-05
  1   4   7 127  2.19661e-05
  1   4   7 129 -1.12907e-05
  1   4   7 132  1.69128e-05
  1   4   7 134 -1.95567e-05
  1   4   7 139 -1.23194e-05
  1   4   8   9 -1.44151e-05
  1   4   8  10 -2.01001e-05
  1   4   8  11 -1.90144e-05
  1   4   8  12 -1.51365e-04
  1   4   8  14  4.60137e-05
  1   4   8  15 -1.67130e-04
  1   4   8  16  1.00188e-03
  1   4   8  17 -8.05975e-04
  1   4   8  18 -3.81819e-04
  1   4   8  19 -1.02409e-04
  1   4   8  20  2.75040e-05
  1   4   8  21  2.23145e-04
  1   4   8  22 -7.17954e-05
  1   4   8  23 -7.91077e-05
  1   4   8  24  5.84983e-05
  1   4   8  25 -1.48622e-04
  1   4   8  26 -1.69365e-04
  1   4   8  27 -7.93445e-05
  1   4   8  28  4.08115e-05
  1   4   8  30  8.15761e-05
  1   4   8  31 -7.19690e-05
  1   4   8  32  1.64677e-04
  1   4   8  33 -1.28024e-04
  1   4   8  34 -3.01969e-05
  1   4   8  35  1.05965e-04
  1   4   8  36 -1.50022e-04
  1   4   8  37 -7.40895e-05
  1   4   8  38 -5.93987e-05
  1   4   8  40 -8.08390e-05
  1   4   8  41  1.08889e-04
  1   4   8  42  7.55387e-04
  1   4   8  44 -7.39402e-04
  1   4   8  46 -7.06406e-04
  1   4   8  47  5.08889e-05
  1   4   8  48  9.39494e-05
  1   4   8  49  9.53278e-04
  1   4   8  50 -1.55279e-05
  1   4   8  51 -1.38246e-05
  1   4   8  53 -2.31011e-04
  1   4   8  54 -4.26084e-04
  1   4   8  55  2.06246e-04
  1   4   8  56  1.95358e-04
  1   4   8  57  1.20440e-04
  1   4   8  58 -3.53872e-05
  1   4   8  59  2.51695e-04
  1   4   8  60  1.09044e-03
  1   4   8  61  1.93829e-05
  1   4   8  63 -6.42645e-05
  1   4   8  64  1.49818e-05
  1   4   8  65  2.18984e-05
  1   4   8  66 -9.35457e-05
  1   4   8  67  1.47176e-05
  1   4   8  68 -7.37234e-05
  1   4   8  69 -5.16920e-05
  1   4   8  71 -1.34994e-04
  1   4   8  72 -1.43297e-05
  1   4   8  74 -4.59051e-05
  1   4   8  76  4.68200e-05
  1   4   8  77  1.81105e-05
  1   4   8  79 -3.60789e-05
  1   4   8  80  1.08738e-04
  1   4   8  82  1.98742e-05
  1   4   8  83 -1.46752e-04
  1   4   8  84  1.27443e-04
  1   4   8  85  1.02638e-04
  1   4   8  86  2.51943e-05
  1   4   8  87 -5.52061e-05
  1   4   8  88 -9.17918e-05
  1   4   8  89 -2.50483e-05
  1   4   8  90  1.40517e-04
  1   4   8  91  1.09240e-04
  1   4   8  92 -5.10187e-05
  1   4   8  93  1.29314e-04
  1   4   8  95  5.25072e-05
  1   4   8  96 -2.98126e-05
  1   4   8  97  8.78234e-05
  1   4   8 100 -7.98687e-05
  1   4   8 101 -2.40082e-05
  1   4   8 102  3.30350e-05
  1   4   8 103  1.12274e-04
  1   4   8 104 -2.48014e-05
  1   4   8 105 -5.22434e-05
  1   4   8 106  6.67067e-05
  1   4   8 107  2.49235e-05
  1   4   8 108  3.46701e-05
  1   4   8 110 -3.65977e-05
  1   4   8 113  1.95948e-05
  1   4   8 114 -6.68797e-05
  1   4   8 116 -3.57229e-05
  1   4   8 117 -1.16136e-04
  1   4   8 118  3.47403e-05
  1   4   8 119 -7.79929e-05
  1   4   8 120 -7.14803e-05
  1   4   8 121  7.52164e-05
  1   4   8 122  2.08433e-05
  1   4   8 123 -4.29480e-05
  1   4   8 124 -1.72158e-04
  1   4   8 125 -2.45645e-05
  1   4   8 126 -2.18825e-05
  1   4   8 127 -6.38576e-04
  1   4   8 128  3.34367e-05
  1   4   8 129 -1.01519e-05
  1   4   8 130 -1.20830e-05
  1   4   8 131 -2.45932e-05
  1   4   8 132 -1.45747e-05
  1   4   8 134 -1.24332e-05
  1   4   8 137  1.55483e-05
  1   4   8 139  1.37776e-05
  1   4   9   9  8.50483e-05
  1   4   9  10 -7.11943e-05
  1   4   9  11  1.11726e-05
  1   4   9  12  2.95349e-05
  1   4   9  13 -1.02521e-05
  1   4   9  14 -1.23914e-04
  1   4   9  15 -6.69689e-05
  1   4   9  16 -1.11963e-03
  1   4   9  17  9.72862e-04
  1   4   9  18  5.43503e-05
  1   4   9  19  1.62358e-04
  1   4   9  20  6.48066e-05
  1   4   9  21  6.98695e-05
  1   4   9  22 -6.36826e-05
  1   4   9  23  5.39185e-05
  1   4   9  24  6.68134e-05
  1   4   9  25 -2.68898e-05
  1   4   9  26 -9.60624e-05
  1   4   9  27 -9.41090e-05
  1   4   9  29 -1.16297e-05
  1   4   9  30 -2.46407e-05
  1   4   9  31  3.80757e-05
  1   4   9  32 -9.96233e-05
  1   4   9  33 -5.96798e-05
  1   4   9  34  1.90901e-05
  1   4   9  35 -1.12767e-04
  1   4   9  36  7.92671e-05
  1   4   9  37  1.02281e-04
  1   4   9  38 -3.84217e-05
  1   4   9  39  1.07258e-04
  1   4   9  40 -6.95954e-05
  1   4   9  42 -9.50021e-04
  1   4   9  44  1.05022e-03
  1   4   9  45  7.51149e-05
  1   4   9  46  9.15184e-04
  1   4   9  47 -5.39427e-05
  1   4   9  48  1.89059e-04
  1   4   9  49 -1.00211e-03
  1   4   9  50  9.07514e-05
  1   4   9  51 -7.53486e-05
  1   4   9  52  2.37888e-05
  1   4   9  53  9.39256e-05
  1   4   9  54  1.10099e-04
  1   4   9  55 -6.89388e-04
  1   4   9  56  4.02709e-05
  1   4   9  58  8.47033e-05
  1   4   9  59 -9.10537e-05
  1   4   9  60 -1.13988e-03
  1   4   9  61  1.15931e-04
  1   4   9  62  6.99615e-05
  1   4   9  63  5.66793e-05
  1   4   9  64 -5.33450e-05
  1   4   9  65 -3.55667e-05
  1   4   9  66  1.63694e-05
  1   4   9  68 -3.97928e-05
  1   4   9  69 -7.61257e-05
  1   4   9  70  1.66086e-05
  1   4   9  71  3.62108e-05
  1   4   9  72  2.82855e-05
  1   4   9  73  1.13122e-05
  1   4   9  74  9.75654e-05
  1   4   9  75 -1.03435e-04
  1   4   9  76 -2.30657e-05
  1   4   9  77  1.02948e-04
  1   4   9  78  8.64364e-05
  1   4   9  80 -4.17513e-05
  1   4   9  81 -9.16984e-05
  1   4   9  83 -5.33070e-05
  1   4   9  85  3.73096e-05
  1   4   9  87 -5.93621e-05
  1   4   9  89  1.70424e-05
  1   4   9  90  8.33693e-05
  1   4   9  91 -4.79620e-05
  1   4   9  93 -4.26225e-05
  1   4   9  95  1.12522e-05
  1   4   9  96  1.11286e-04
  1   4   9  97 -9.67411e-05
  1   4   9  98  3.80686e-05
  1   4   9  99 -1.33235e-04
  1   4   9 100  4.72405e-05
  1   4   9 101  1.36039e-05
  1   4   9 102 -1.28619e-04
  1   4   9 105  5.38647e-05
  1   4   9 106 -3.22901e-05
  1   4   9 108 -1.26184e-04
  1   4   9 109 -7.27355e-05
  1   4   9 110  1.87985e-05
  1   4   9 113  2.99513e-05
  1   4   9 115  1.59661e-04
  1   4   9 116  1.26184e-04
  1   4   9 117 -8.74116e-05
  1   4   9 118  1.92033e-04
  1   4   9 119  1.57153e-04
  1   4   9 120 -1.81373e-04
  1   4   9 121  1.16968e-05
  1   4   9 122 -5.96957e-05
  1   4   9 123 -3.13000e-05
  1   4   9 124 -1.17182e-04
  1   4   9 126 -9.90827e-05
  1   4   9 127  6.68467e-04
  1   4   9 128 -4.09125e-05
  1   4   9 129  5.43681e-05
  1   4   9 130  7.37747e-05
  1   4   9 133  2.03708e-05
  1   4  10  10  3.45842e-05
  1   4  10  11  2.83570e-05
  1   4  10  12  1.58018e-04
  1   4  10  13 -1.74611e-05
  1   4  10  14  1.86822e-05
  1   4  10  15  1.13116e-04
  1   4  10  16  1.61925e-03
  1   4  10  17 -1.75470e-03
  1   4  10  18  2.06899e-04
  1   4  10  19  1.71582e-04
  1   4  10  21 -9.38082e-05
  1   4  10  23  5.27871e-05
  1   4  10  25  4.10079e-05
  1   4  10  26  8.19999e-05
  1   4  10  27  6.45119e-05
  1   4  10  30 -5.17799e-05
  1   4  10  31  7.70342e-05
  1   4  10  32 -1.42779e-04
  1   4  10  33  1.00487e-04
  1   4  10  34  1.08485e-05
  1   4  10  35 -1.89250e-04
  1   4  10  36  1.98334e-04
  1   4  10  37  8.06464e-05
  1   4  10  39  1.87241e-04
  1   4  10  40  3.22751e-05
  1   4  10  41 -1.04553e-04
  1   4  10  42  1.72224e-03
  1   4  10  43 -1.82667e-04
  1   4  10  44 -1.77897e-03
  1   4  10  45 -3.41612e-05
  1   4  10  46 -1.92386e-03
  1   4  10  47 -5.98658e-05
  1   4  10  48 -9.47409e-05
  1   4  10  49  1.69174e-03
  1   4  10  50 -1.20393e-05
  1   4  10  51  1.46064e-05
  1   4  10  52  3.58987e-05
  1   4  10  53  2.39162e-04
  1   4  10  54  2.48262e-04
  1   4  10  55  2.05715e-03
  1   4  10  56 -2.66206e-04
  1   4  10  57 -1.07250e-04
  1   4  10  58  3.31842e-05
  1   4  10  59 -9.41998e-05
  1   4  10  60  1.65693e-03
  1   4  10  61  1.07712e-05
  1   4  10  62  1.29505e-04
  1   4  10  63  5.77917e-05
  1   4  10  66  6.62977e-05
  1   4  10  69  1.27288e-04
  1   4  10  71  4.30637e-05
  1   4  10  72 -4.89566e-05
  1   4  10  73  1.45476e-05
  1   4  10  74  1.61301e-05
  1   4  10  76 -1.23570e-04
  1   4  10  79  1.73462e-05
  1   4  10  80 -1.62334e-04
  1   4  10  83  1.94466e-04
  1   4  10  84 -1.21000e-04
  1   4  10  85  9.51629e-05
  1   4  10  86 -3.09228e-05
  1   4  10  87  1.97216e-04
  1   4  10  88  5.62360e-05
  1   4  10  89  5.25218e-05
  1   4  10  90  1.88815e-05
  1   4  10  91 -1.43106e-04
  1   4  10  92  1.96843e-05
  1   4  10  94  1.18789e-05
  1   4  10  95 -3.71642e-05
  1   4  10  96  1.57076e-04
  1   4  10  97 -1.68420e-04
  1   4  10  98  4.42831e-05
  1   4  10  99 -1.87929e-04
  1   4  10 100 -2.48804e-05
  1   4  10 101 -5.14312e-05
  1   4  10 102 -4.90552e-05
  1   4  10 103 -8.36059e-05
  1   4  10 105  1.07377e-04
  1   4  10 107  1.70022e-05
  1   4  10 108 -1.36175e-04
  1   4  10 110  1.70178e-05
  1   4  10 111 -3.83740e-05
  1   4  10 112  1.94808e-05
  1   4  10 113  4.92922e-05
  1   4  10 114  5.93044e-05
  1   4  10 115  7.14782e-05
  1   4  10 116  1.95906e-04
  1   4  10 117 -3.90464e-05
  1   4  10 118  9.88278e-05
  1   4  10 119  2.11921e-04
  1   4  10 120 -9.53951e-05
  1   4  10 121 -6.78660e-05
  1   4  10 122 -1.21425e-04
  1   4  10 123 -2.65003e-04
  1   4  10 124  1.83925e-04
  1   4  10 126 -7.81834e-05
  1   4  10 127 -1.89986e-03
  1   4  10 128 -1.28994e-05
  1   4  10 131  2.99142e-05
  1   4  10 132 -1.14171e-05
  1   4  10 137 -1.04391e-05
  1   4  10 139 -1.95992e-05
  1   4  10 141 -1.14737e-05
  1   4  11   9  2.03209e-05
  1   4  11  10 -2.30380e-04
  1   4  11  11 -2.20684e-05
  1   4  11  12 -3.19285e-04
  1   4  11  13 -1.49811e-04
  1   4  11  14 -1.89898e-04
  1   4  11  15 -4.06844e-05
  1   4  11  16 -7.98797e-05
  1   4  11  17  2.80028e-04
  1   4  11  18  1.95940e-04
  1   4  11  19  9.46561e-05
  1   4  11  20 -2.58814e-04
  1   4  11  21 -2.38111e-04
  1   4  11  22  6.45555e-04
  1   4  11  23 -8.41386e-05
  1   4  11  24 -9.30853e-05
  1   4  11  25  1.04298e-04
  1   4  11  26  2.95938e-04
  1   4  11  27  7.19175e-05
  1   4  11  28 -5.64126e-05
  1   4  11  29  2.46329e-05
  1   4  11  30 -2.75030e-04
  1   4  11  31  2.69481e-04
  1   4  11  32  3.78260e-05
  1   4  11  33  2.14713e-05
  1   4  11  34 -3.59692e-05
  1   4  11  35  1.14802e-03
  1   4  11  36 -5.84109e-05
  1   4  11  37 -1.60828e-04
  1   4  11  38  6.22800e-05
  1   4  11  39 -2.90101e-05
  1   4  11  40  3.99811e-05
  1   4  11  41 -4.97290e-05
  1   4  11  42  2.62981e-04
  1   4  11  43  4.38519e-04
  1   4  11  44 -4.36817e-05
  1   4  11  45 -1.51916e-05
  1   4  11  46 -2.45187e-04
  1   4  11  47  1.68638e-04
  1   4  11  48  4.98641e-04
  1   4  11  49 -2.60880e-04
  1   4  11  50 -2.93300e-05
  1   4  11  51  2.53054e-05
  1   4  11  52 -6.49581e-04
  1   4  11  53 -4.04081e-04
  1   4  11  54  2.94357e-04
  1   4  11  55 -5.28154e-04
  1   4  11  56  5.56416e-04
  1   4  11  58 -2.19631e-05
  1   4  11  59 -1.64816e-04
  1   4  11  60 -2.46574e-05
  1   4  11  61  3.12885e-04
  1   4  11  62 -4.96840e-04
  1   4  11  63 -3.87751e-05
  1   4  11  64  5.26033e-05
  1   4  11  65 -6.49031e-05
  1   4  11  66  6.92079e-05
  1   4  11  68  1.30833e-04
  1   4  11  69 -6.36859e-04
  1   4  11  71  1.97510e-05
  1   4  11  72  1.89603e-04
  1   4  11  73  2.26068e-05
  1   4  11  74  3.22216e-05
  1   4  11  75  4.84207e-05
  1   4  11  76  1.64465e-04
  1   4  11  77 -1.35540e-05
  1   4  11  79  2.68124e-05
  1   4  11  80  2.43062e-04
  1   4  11  83 -8.05668e-04
  1   4  11  84 -3.92382e-05
  1   4  11  85  1.29714e-04
  1   4  11  86 -1.75463e-05
  1   4  11  87 -9.37110e-04
  1   4  11  88  7.46718e-05
  1   4  11  89  2.13860e-05
  1   4  11  90  6.40075e-05
  1   4  11  91  5.83492e-04
  1   4  11  92  3.72267e-05
  1   4  11  93 -5.91053e-04
  1   4  11  96  8.75966e-05
  1   4  11  97 -1.59494e-04
  1   4  11  98  3.18295e-04
  1   4  11  99  1.72485e-04
  1   4  11 100  2.20797e-04
  1   4  11 101  1.38609e-04
  1   4  11 102  1.61629e-04
  1   4  11 103 -2.14990e-05
  1   4  11 104  3.04856e-04
  1   4  11 105 -4.85120e-05
  1   4  11 106 -4.37946e-05
  1   4  11 107  3.38042e-05
  1   4  11 108 -1.30332e-04
  1   4  11 109  2.70204e-05
  1   4  11 110 -4.33143e-05
  1   4  11 111  5.39370e-05
  1   4  11 113 -4.53303e-04
  1   4  11 114  1.16811e-05
  1   4  11 115  3.12967e-04
  1   4  11 116  1.47568e-04
  1   4  11 117 -2.82069e-04
  1   4  11 118 -1.08856e-03
  1   4  11 119  9.88749e-05
  1   4  11 120  5.14995e-05
  1   4  11 122 -1.82580e-04
  1   4  11 123  8.06142e-05
  1   4  11 124  3.72540e-05
  1   4  11 125 -4.76417e-05
  1   4  11 126 -1.04523e-04
  1   4  11 127 -4.06649e-04
  1   4  11 128  1.54853e-04
  1   4  11 129 -9.47788e-05
  1   4  11 130 -1.13056e-05
  1   4  11 132  1.38095e-05
  1   4  11 133  5.42566e-05
  1   4  11 136 -1.38729e-05
  1   4  12   9  1.32475e-05
  1   4  12  10  4.97004e-05
  1   4  12  11 -5.08621e-05
  1   4  12  13 -1.69625e-05
  1   4  12  14  2.41428e-05
  1   4  12  15 -8.07409e-05
  1   4  12  16  1.05074e-04
  1   4  12  17  6.71077e-05
  1   4  12  18 -7.70549e-05
  1   4  12  19 -2.08814e-05
  1   4  12  20  2.97958e-05
  1   4  12  21  1.47988e-05
  1   4  12  22 -3.95651e-05
  1   4  12  23 -1.39286e-04
  1   4  12  24 -3.21559e-04
  1   4  12  25 -2.54782e-04
  1   4  12  26  1.30616e-05
  1   4  12  27 -7.51489e-05
  1   4  12  28  1.08026e-04
  1   4  12  29 -3.25295e-04
  1   4  12  30 -1.51063e-04
  1   4  12  31 -1.04009e-04
  1   4  12  33 -1.30846e-05
  1   4  12  34  2.45767e-05
  1   4  12  35 -4.99585e-05
  1   4  12  36 -4.91182e-05
  1   4  12  37  5.59539e-05
  1   4  12  38  1.33118e-04
  1   4  12  39 -1.40358e-04
  1   4  12  40  1.26326e-05
  1   4  12  42 -4.26956e-05
  1   4  12  43 -2.85790e-05
  1   4  12  45 -4.08941e-05
  1   4  12  46  1.41741e-04
  1   4  12  47 -1.19323e-04
  1   4  12  48 -4.00749e-04
  1   4  12  49  3.70237e-05
  1   4  12  52 -1.84223e-04
  1   4  12  53  4.02312e-05
  1   4  12  54 -1.27108e-04
  1   4  12  55  1.23781e-04
  1   4  12  56  1.40064e-04
  1   4  12  57 -1.15482e-05
  1   4  12  58 -1.06637e-05
  1   4  12  59  1.97024e-04
  1   4  12  60 -1.63282e-04
  1   4  12  61 -1.13910e-05
  1   4  12  62 -7.60769e-05
  1   4  12  63 -2.30479e-05
  1   4  12  64 -8.73946e-05
  1   4  12  65  8.45290e-05
  1   4  12  66  3.38380e-05
  1   4  12  67 -1.45669e-04
  1   4  12  68  9.45239e-05
  1   4  12  69 -1.46717e-04
  1   4  12  70 -7.03111e-05
  1   4  12  71  4.88507e-05
  1   4  12  72 -5.16647e-05
  1   4  12  73 -3.46932e-05
  1   4  12  74 -3.63795e-05
  1   4  12  75 -2.72166e-05
  1   4  12  76 -6.84342e-05
  1   4  12  79 -1.67233e-05
  1   4  12  80 -8.39002e-05
  1   4  12  81  2.85502e-05
  1   4  12  82  3.94304e-05
  1   4  12  83 -8.15263e-05
  1   4  12  84 -6.77110e-05
  1   4  12  85  3.50670e-04
  1   4  12  86 -5.23569e-05
  1   4  12  87  2.98488e-05
  1   4  12  88 -1.55418e-04
  1   4  12  89  3.57458e-05
  1   4  12  90  4.14264e-05
  1   4  12  91 -1.24383e-04
  1   4  12  92 -1.04307e-04
  1   4  12  93 -3.14547e-05
  1   4  12  94  3.63396e-05
  1   4  12  95  6.26081e-05
  1   4  12  96 -8.90065e-05
  1   4  12  98  7.38989e-05
  1   4  12  99  7.28329e-05
  1   4  12 100 -4.19405e-05
  1   4  12 101 -8.98360e-04
  1   4  12 102  4.58641e-04
  1   4  12 103  4.18225e-05
  1   4  12 104  3.64833e-05
  1   4  12 105  9.15928e-04
  1   4  12 106  1.41100e-05
  1   4  12 107  8.86445e-05
  1   4  12 108  2.07062e-04
  1   4  12 109 -9.09076e-05
  1   4  12 110 -8.17151e-05
  1   4  12 111 -7.69484e-04
  1   4  12 112  1.01307e-04
  1   4  12 113 -3.18080e-05
  1   4  12 114 -2.04558e-05
  1   4  12 115 -3.16217e-04
  1   4  12 116  2.58081e-04
  1   4  12 117  5.12132e-04
  1   4  12 118 -2.71280e-04
  1   4  12 119  5.03586e-05
  1   4  12 120 -1.20186e-04
  1   4  12 121  1.20084e-04
  1   4  12 122  1.62590e-04
  1   4  12 123 -2.61174e-03
  1   4  12 124  1.76031e-04
  1   4  12 125  2.60288e-05
  1   4  12 126  4.52693e-05
  1   4  12 127  4.69258e-04
  1   4  12 129 -1.98383e-05
  1   4  12 130 -1.76803e-05
  1   4  12 131  7.86519e-05
  1   4  12 132 -2.63111e-04
  1   4  12 133 -7.10559e-05
  1   4  12 134 -2.15345e-05
  1   4  12 135 -2.59707e-05
  1   4  12 136  8.32049e-05
  1   4  12 137  2.99449e-05
  1   4  12 139 -5.77954e-05
  1   4  12 140 -2.90126e-05
  1   4  12 141 -1.58480e-04
  1   4  13   9 -4.10985e-05
  1   4  13  10 -1.05715e-04
  1   4  13  11 -4.11210e-05
  1   4  13  12 -1.54912e-04
  1   4  13  13  1.22269e-04
  1   4  13  14  1.07681e-04
  1   4  13  15  5.75111e-05
  1   4  13  16  5.04130e-05
  1   4  13  17 -1.29419e-04
  1   4  13  18  1.16096e-05
  1   4  13  19 -2.72167e-04
  1   4  13  20  1.06215e-04
  1   4  13  22  8.07380e-05
  1   4  13  23  4.55761e-05
  1   4  13  24  3.51537e-04
  1   4  13  25 -1.27236e-04
  1   4  13  26  2.28628e-04
  1   4  13  27  1.36232e-04
  1   4  13  28  2.99414e-05
  1   4  13  30  3.57270e-04
  1   4  13  31 -1.93938e-04
  1   4  13  32 -6.90216e-05
  1   4  13  33  6.90210e-05
  1   4  13  34 -3.28614e-04
  1   4  13  35 -2.53148e-04
  1   4  13  36  2.90472e-04
  1   4  13  37  1.97659e-04
  1   4  13  38  8.02567e-05
  1   4  13  39  5.08955e-04
  1   4  13  40  2.73173e-05
  1   4  13  41 -1.65863e-04
  1   4  13  42 -1.97408e-04
  1   4  13  43 -5.27439e-04
  1   4  13  44  1.08373e-05
  1   4  13  45 -1.58872e-05
  1   4  13  46 -1.52645e-04
  1   4  13  47 -1.89270e-05
  1   4  13  48 -5.83618e-04
  1   4  13  49 -4.04108e-05
  1   4  13  50 -4.98650e-05
  1   4  13  51 -1.67025e-05
  1   4  13  52 -7.29501e-04
  1   4  13  53  3.57912e-04
  1   4  13  54 -1.14698e-04
  1   4  13  55  4.85820e-05
  1   4  13  56 -6.02774e-04
  1   4  13  57 -3.99930e-05
  1   4  13  60  1.96550e-05
  1   4  13  61 -1.36259e-04
  1   4  13  62  4.02192e-04
  1   4  13  63  1.28905e-04
  1   4  13  64 -7.19688e-05
  1   4  13  65  5.53615e-05
  1   4  13  66  1.20222e-05
  1   4  13  68  3.27769e-05
  1   4  13  69  5.24644e-04
  1   4  13  70 -8.72849e-05
  1   4  13  71  2.73482e-04
  1   4  13  72 -1.54594e-04
  1   4  13  73 -2.76906e-05
  1   4  13  75  1.93988e-05
  1   4  13  76 -5.80714e-04
  1   4  13  77 -1.24854e-04
  1   4  13  78 -2.80397e-05
  1   4  13  80 -7.02040e-04
  1   4  13  81  2.97337e-05
  1   4  13  83  6.67298e-04
  1   4  13  85  4.32285e-05
  1   4  13  86  1.57968e-05
  1   4  13  87  2.62655e-04
  1   4  13  88 -4.10430e-05
  1   4  13  89 -1.80129e-05
  1   4  13  90 -1.16532e-04
  1   4  13  91 -6.94672e-05
  1   4  13  92  3.56306e-05
  1   4  13  93 -2.21508e-04
  1   4  13  95 -2.33493e-04
  1   4  13  96  4.95414e-04
  1   4  13  97 -9.48704e-05
  1   4  13  98 -6.97652e-05
  1   4  13  99 -1.97829e-05
  1   4  13 100  2.03827e-04
  1   4  13 101  2.10123e-04
  1   4  13 102  2.48817e-04
  1   4  13 103 -1.77695e-04
  1   4  13 104 -8.07135e-05
  1   4  13 105 -2.16915e-04
  1   4  13 106 -1.10559e-04
  1   4  13 107 -1.31662e-04
  1   4  13 108 -2.08204e-04
  1   4  13 109  2.41678e-04
  1   4  13 110 -1.80051e-04
  1   4  13 111  2.02064e-04
  1   4  13 112 -1.73203e-04
  1   4  13 113 -1.54161e-04
  1   4  13 114  1.20668e-04
  1   4  13 115 -6.45351e-04
  1   4  13 116 -2.15262e-04
  1   4  13 117  8.41199e-04
  1   4  13 118 -3.15691e-04
  1   4  13 119 -7.28981e-05
  1   4  13 120  4.95159e-04
  1   4  13 121 -5.97073e-04
  1   4  13 122  3.10728e-04
  1   4  13 123  2.61765e-04
  1   4  13 124  2.15650e-04
  1   4  13 126 -1.80945e-04
  1   4  13 127 -4.45650e-04
  1   4  13 128 -2.49993e-04
  1   4  13 129  8.30600e-05
  1   4  13 130  3.30731e-05
  1   4  13 133 -5.49035e-05
  1   4  13 134 -1.00041e-04
  1   4  13 135  1.87114e-05
  1   4  13 136 -1.02741e-04
  1   4  13 137  3.87510e-05
  1   4  13 138  2.22044e-05
  1   4  13 139  1.24069e-05
  1   4  13 140  4.29036e-05
  1   4  13 141  9.34303e-05
  1   4  14   9  2.25135e-05
  1   4  14  10 -1.76857e-04
  1   4  14  11  1.26065e-05
  1   4  14  12 -8.44858e-05
  1   4  14  13  1.44269e-05
  1   4  14  14  4.39611e-05
  1   4  14  15  1.86506e-04
  1   4  14  16  5.11529e-04
  1   4  14  17 -7.99829e-05
  1   4  14  18  4.92482e-04
  1   4  14  19 -2.11465e-04
  1   4  14  20 -1.02834e-04
  1   4  14  21 -2.15034e-04
  1   4  14  22  4.33015e-05
  1   4  14  23  5.14253e-05
  1   4  14  24  2.44531e-04
  1   4  14  25  1.34062e-04
  1   4  14  26  4.99983e-04
  1   4  14  27  3.01639e-04
  1   4  14  28  2.80179e-04
  1   4  14  29  1.49751e-04
  1   4  14  30  6.70033e-04
  1   4  14  31  3.20546e-05
  1   4  14  32  1.43622e-04
  1   4  14  33 -2.62951e-05
  1   4  14  34 -2.02067e-04
  1   4  14  35  6.72075e-05
  1   4  14  36  1.21620e-04
  1   4  14  37  1.66032e-04
  1   4  14  38 -2.31905e-04
  1   4  14  39  3.61164e-04
  1   4  14  40  9.67057e-05
  1   4  14  41  2.27066e-04
  1   4  14  42 -1.25465e-04
  1   4  14  43 -1.92132e-04
  1   4  14  44  1.94698e-04
  1   4  14  45 -7.77623e-05
  1   4  14  46 -1.98319e-04
  1   4  14  47  3.50850e-04
  1   4  14  48  6.33828e-04
  1   4  14  49 -2.82238e-04
  1   4  14  50 -3.96012e-05
  1   4  14  52 -9.26016e-05
  1   4  14  53  1.22120e-04
  1   4  14  54 -6.43068e-04
  1   4  14  55  2.42168e-04
  1   4  14  56 -6.45273e-04
  1   4  14  57  2.04573e-04
  1   4  14  58 -1.71110e-04
  1   4  14  59 -4.65143e-04
  1   4  14  60  5.03395e-04
  1   4  14  61  3.47976e-05
  1   4  14  62  3.85881e-04
  1   4  14  63  1.08697e-04
  1   4  14  64  2.02040e-04
  1   4  14  65  6.19244e-05
  1   4  14  66  2.08897e-04
  1   4  14  67 -8.15662e-05
  1   4  14  68 -2.87658e-04
  1   4  14  69  8.35776e-04
  1   4  14  70  7.33908e-05
  1   4  14  71  1.10510e-04
  1   4  14  72 -6.36025e-05
  1   4  14  73  1.93425e-04
  1   4  14  74  1.58046e-04
  1   4  14  75  1.44820e-04
  1   4  14  76 -2.62512e-04
  1   4  14  77  6.32468e-05
  1   4  14  78 -6.38235e-05
  1   4  14  79  1.25954e-04
  1   4  14  80 -2.76692e-04
  1   4  14  81  3.23821e-05
  1   4  14  82  8.76066e-05
  1   4  14  83  6.96957e-04
  1   4  14  84  3.14592e-04
  1   4  14  85 -4.38945e-04
  1   4  14  86  2.07824e-04
  1   4  14  87 -3.16940e-05
  1   4  14  88 -1.67255e-05
  1   4  14  89 -2.31274e-04
  1   4  14  90 -3.32175e-04
  1   4  14  91  1.67016e-04
  1   4  14  92 -4.13185e-05
  1   4  14  93 -2.73611e-04
  1   4  14  94 -1.56373e-04
  1   4  14  96 -1.92221e-04
  1   4  14  97 -1.99463e-05
  1   4  14  98 -1.00893e-04
  1   4  14  99 -2.26052e-05
  1   4  14 100  1.42796e-04
  1   4  14 101 -1.27395e-05
  1   4  14 102  8.24845e-05
  1   4  14 103  2.15396e-04
  1   4  14 104  1.14489e-04
  1   4  14 105 -2.35148e-04
  1   4  14 106  1.94517e-04
  1   4  14 107 -1.36922e-04
  1   4  14 108  2.19758e-04
  1   4  14 109  3.86333e-04
  1   4  14 110  1.21807e-04
  1   4  14 111  1.88470e-04
  1   4  14 112 -2.33748e-04
  1   4  14 113  5.22861e-05
  1   4  14 114  9.11181e-05
  1   4  14 115  3.59210e-04
  1   4  14 116 -6.46055e-04
  1   4  14 117 -6.47246e-04
  1   4  14 118  4.12201e-04
  1   4  14 119  5.55915e-04
  1   4  14 120  9.50454e-04
  1   4  14 121 -1.64593e-04
  1   4  14 122  4.92319e-04
  1   4  14 123  5.84098e-04
  1   4  14 124 -7.19345e-04
  1   4  14 125 -1.55258e-04
  1   4  14 126 -6.17943e-05
  1   4  14 127 -4.60594e-04
  1   4  14 128 -2.21811e-04
  1   4  14 130 -2.42689e-05
  1   4  14 131 -2.13133e-04
  1   4  14 132 -4.36718e-05
  1   4  14 133  1.12444e-05
  1   4  14 134  5.31856e-05
  1   4  14 135  5.81010e-05
  1   4  14 136 -9.42531e-05
  1   4  14 137  2.41386e-05
  1   4  14 138  8.96409e-05
  1   4  14 139 -6.68316e-05
  1   4  14 140  1.30005e-04
  1   4  14 141  1.16621e-04
  1   4  15   9 -1.60576e-05
  1   4  15  10 -6.30649e-05
  1   4  15  11 -1.17644e-05
  1   4  15  12  1.28453e-04
  1   4  15  13 -2.43718e-05
  1   4  15  14 -3.83430e-05
  1   4  15  15 -3.25881e-05
  1   4  15  16 -1.26587e-04
  1   4  15  17  1.79847e-04
  1   4  15  18  4.90658e-05
  1   4  15  19  1.11451e-04
  1   4  15  20 -1.41572e-04
  1   4  15  21  1.12679e-05
  1   4  15  22  9.49290e-05
  1   4  15  23  2.40907e-04
  1   4  15  24  2.62271e-04
  1   4  15  25  5.01293e-04
  1   4  15  26 -2.20414e-04
  1   4  15  27 -1.02547e-04
  1   4  15  28 -4.85311e-04
  1   4  15  29  4.30275e-04
  1   4  15  30 -4.19357e-04
  1   4  15  31  2.98225e-04
  1   4  15  32 -1.45293e-04
  1   4  15  33  5.85718e-05
  1   4  15  34 -2.40099e-05
  1   4  15  35  4.86589e-05
  1   4  15  36  3.22445e-05
  1   4  15  37 -1.78699e-04
  1   4  15  38  1.57676e-05
  1   4  15  39 -1.75914e-04
  1   4  15  40 -1.30949e-04
  1   4  15  41 -5.68252e-04
  1   4  15  42 -5.05722e-04
  1   4  15  43  1.59636e-04
  1   4  15  44  3.46852e-05
  1   4  15  45 -1.31106e-04
  1   4  15  46  5.96338e-04
  1   4  15  47 -2.01647e-04
  1   4  15  48 -1.64319e-04
  1   4  15  49 -2.27772e-04
  1   4  15  50 -8.29924e-05
  1   4  15  51  5.09238e-05
  1   4  15  52 -7.46127e-05
  1   4  15  53  9.37810e-05
  1   4  15  54  1.10777e-04
  1   4  15  55 -3.24024e-04
  1   4  15  56  3.11225e-04
  1   4  15  57 -1.17224e-04
  1   4  15  58 -2.99312e-05
  1   4  15  59 -2.66611e-04
  1   4  15  60  2.51176e-04
  1   4  15  61  1.31196e-04
  1   4  15  62 -2.55562e-04
  1   4  15  63 -1.66803e-04
  1   4  15  64 -5.04651e-05
  1   4  15  65 -2.49229e-04
  1   4  15  66 -1.17629e-04
  1   4  15  67  1.93104e-04
  1   4  15  68 -6.31281e-05
  1   4  15  69  1.71329e-04
  1   4  15  70 -1.14095e-04
  1   4  15  71 -1.89513e-04
  1   4  15  72  1.91717e-04
  1   4  15  73 -4.33982e-05
  1   4  15  74 -1.52884e-05
  1   4  15  75  5.31717e-05
  1   4  15  76  3.38602e-04
  1   4  15  77  3.89554e-05
  1   4  15  78  6.92050e-05
  1   4  15  79 -2.57247e-05
  1   4  15  80  2.97973e-04
  1   4  15  81 -2.77691e-05
  1   4  15  82 -3.97136e-05
  1   4  15  83 -3.78641e-04
  1   4  15  84 -1.81610e-04
  1   4  15  85 -3.72078e-04
  1   4  15  86 -6.09478e-05
  1   4  15  87 -3.03991e-04
  1   4  15  88  1.33554e-04
  1   4  15  89  6.51761e-05
  1   4  15  90 -1.46151e-04
  1   4  15  91 -3.11521e-05
  1   4  15  92  1.29354e-04
  1   4  15  93 -3.60440e-05
  1   4  15  94  1.33870e-04
  1   4  15  95 -3.94557e-04
  1   4  15  96 -4.15974e-04
  1   4  15  97  8.97409e-05
  1   4  15  98  1.49659e-04
  1   4  15  99 -1.40169e-04
  1   4  15 100 -1.78595e-04
  1   4  15 101  1.37710e-03
  1   4  15 102 -4.50625e-04
  1   4  15 103 -3.00308e-04
  1   4  15 104  8.17115e-05
  1   4  15 105 -5.60165e-04
  1   4  15 106 -1.95824e-04
  1   4  15 107 -3.87542e-05
  1   4  15 108 -3.41824e-04
  1   4  15 110  1.98360e-05
  1   4  15 111  1.19318e-03
  1   4  15 112 -1.73637e-04
  1   4  15 113  1.22601e-04
  1   4  15 114  3.05703e-04
  1   4  15 115 -2.60315e-04
  1   4  15 116 -7.59980e-04
  1   4  15 117  3.12757e-04
  1   4  15 118 -9.37385e-05
  1   4  15 119 -3.33950e-04
  1   4  15 120 -2.29443e-04
  1   4  15 121 -7.75881e-04
  1   4  15 122 -6.97708e-05
  1   4  15 123  3.61233e-03
  1   4  15 124  7.25870e-04
  1   4  15 125 -8.72490e-05
  1   4  15 126 -9.14011e-05
  1   4  15 127  3.61623e-04
  1   4  15 128  3.08330e-05
  1   4  15 129 -3.34740e-05
  1   4  15 130 -2.19927e-05
  1   4  15 131 -1.98390e-05
  1   4  15 132  3.85220e-04
  1   4  15 133 -3.03329e-05
  1   4  15 134 -2.85094e-05
  1   4  15 136 -1.76126e-04
  1   4  15 137 -6.31175e-05
  1   4  15 138  5.30011e-05
  1   4  15 139  7.39983e-05
  1   4  15 140  7.15153e-05
  1   4  15 141  2.73997e-04
  1   4  16   9  6.52449e-05
  1   4  16  10  1.63470e-04
  1   4  16  11  1.09432e-05
  1   4  16  12  1.90075e-04
  1   4  16  13 -1.12757e-05
  1   4  16  14 -4.42492e-05
  1   4  16  15 -6.15635e-05
  1   4  16  17  1.79728e-04
  1   4  16  18 -1.81339e-04
  1   4  16  19  3.15629e-04
  1   4  16  20  7.45523e-05
  1   4  16  21  2.07480e-04
  1   4  16  22 -1.14143e-04
  1   4  16  23 -8.02919e-05
  1   4  16  24 -1.74899e-04
  1   4  16  25  9.12541e-05
  1   4  16  26 -4.18526e-04
  1   4  16  27 -2.00970e-04
  1   4  16  28 -3.68290e-05
  1   4  16  29 -1.53632e-04
  1   4  16  30 -4.30905e-04
  1   4  16  31  1.64677e-04
  1   4  16  32 -3.52139e-04
  1   4  16  33 -3.08051e-05
  1   4  16  34  1.59778e-04
  1   4  16  35 -2.36591e-04
  1   4  16  36 -2.49665e-04
  1   4  16  37 -1.26820e-04
  1   4  16  38 -1.16496e-04
  1   4  16  39 -1.22450e-04
  1   4  16  40 -8.68992e-05
  1   4  16  41  7.22311e-05
  1   4  16  42 -2.62251e-05
  1   4  16  43  3.17338e-04
  1   4  16  44  1.15046e-04
  1   4  16  45  2.24249e-05
  1   4  16  46  6.95912e-05
  1   4  16  47 -7.37674e-05
  1   4  16  48  1.46372e-04
  1   4  16  49  8.58714e-05
  1   4  16  50  5.01341e-05
  1   4  16  51 -4.59644e-05
  1   4  16  52  7.77396e-04
  1   4  16  55 -9.95715e-05
  1   4  16  56  3.79602e-04
  1   4  16  57  3.42477e-05
  1   4  16  58 -1.46714e-05
  1   4  16  59  4.59937e-05
  1   4  16  61  7.01593e-05
  1   4  16  62 -3.41286e-04
  1   4  16  63 -2.22696e-04
  1   4  16  64  2.99863e-05
  1   4  16  65 -1.42363e-04
  1   4  16  67 -2.33611e-05
  1   4  16  68 -1.59761e-04
  1   4  16  69 -5.78836e-04
  1   4  16  71 -4.40062e-04
  1   4  16  72  1.55192e-04
  1   4  16  73 -1.40788e-05
  1   4  16  75 -8.02320e-05
  1   4  16  76  6.00952e-04
  1   4  16  77  7.63706e-05
  1   4  16  79 -2.04673e-05
  1   4  16  80  5.52318e-04
  1   4  16  82  3.07191e-05
  1   4  16  83 -5.75434e-04
  1   4  16  84  6.87664e-05
  1   4  16  85  1.59936e-04
  1   4  16  86  2.14070e-05
  1   4  16  87  1.27661e-04
  1   4  16  88 -1.29758e-05
  1   4  16  89  2.86283e-05
  1   4  16  90  2.00316e-04
  1   4  16  91 -2.19194e-04
  1   4  16  92 -3.57308e-05
  1   4  16  93  3.71922e-04
  1   4  16  96  4.92320e-05
  1   4  16  97  4.89965e-05
  1   4  16  98 -1.41396e-04
  1   4  16  99 -9.99231e-05
  1   4  16 100 -1.63631e-05
  1   4  16 101 -1.22926e-04
  1   4  16 102 -3.10853e-05
  1   4  16 103  7.84485e-05
  1   4  16 104 -2.07356e-04
  1   4  16 105  1.03782e-04
  1   4  16 106  1.21937e-04
  1   4  16 107  1.69760e-05
  1   4  16 108 -4.16386e-05
  1   4  16 109 -1.73921e-04
  1   4  16 111 -5.13364e-05
  1   4  16 112 -1.81062e-05
  1   4  16 113  2.88311e-04
  1   4  16 114 -2.42635e-05
  1   4  16 115  1.71644e-04
  1   4  16 116  1.71236e-04
  1   4  16 117 -2.08178e-04
  1   4  16 118  2.32673e-04
  1   4  16 119  1.88322e-04
  1   4  16 120 -8.44054e-04
  1   4  16 121  4.53982e-05
  1   4  16 122 -1.06026e-04
  1   4  16 123 -3.12198e-04
  1   4  16 124 -1.41823e-04
  1   4  16 125  1.99163e-05
  1   4  16 127 -4.06725e-05
  1   4  16 128  1.50479e-04
  1   4  16 129 -5.65317e-05
  1   4  16 130 -5.51251e-05
  1   4  16 132 -3.11414e-05
  1   4  16 135  1.67747e-05
  1   4  16 139 -1.07091e-05
  1   5   6   9 -2.64990e-05
  1   5   6  10  7.78193e-05
  1   5   6  11 -2.69425e-05
  1   5   6  12  6.95477e-05
  1   5   6  13 -3.76695e-05
  1   5   6  14 -1.62468e-04
  1   5   6  15  3.51991e-04
  1   5   6  16 -5.71016e-04
  1   5   6  17  1.53942e-04
  1   5   6  19  1.09170e-05
  1   5   6  20 -7.33415e-05
  1   5   6  21 -3.20088e-04
  1   5   6  22  2.09115e-05
  1   5   6  24  1.20868e-04
  1   5   6  25  1.22480e-04
  1   5   6  26  1.78585e-04
  1   5   6  27  1.06769e-04
  1   5   6  28  3.80654e-05
  1   5   6  29  7.47006e-05
  1   5   6  30  2.27105e-04
  1   5   6  32  6.53732e-05
  1   5   6  33  3.74451e-04
  1   5   6  36 -1.16292e-04
  1   5   6  37 -1.08997e-04
  1   5   6  38 -7.81093e-05
  1   5   6  39 -1.76300e-05
  1   5   6  40 -2.17321e-05
  1   5   6  41 -1.27970e-05
  1   5   6  42  3.65638e-05
  1   5   6  43 -1.89964e-05
  1   5   6  44 -4.72411e-04
  1   5   6  45 -1.39370e-04
  1   5   6  46 -5.11757e-04
  1   5   6  47  5.34542e-05
  1   5   6  48  1.81188e-04
  1   5   6  49 -2.23299e-04
  1   5   6  50  1.87778e-05
  1   5   6  52  7.92030e-05
  1   5   6  53 -2.35379e-04
  1   5   6  54  4.51775e-04
  1   5   6  55 -1.15335e-03
  1   5   6  56 -1.13523e-04
  1   5   6  57  1.95088e-05
  1   5   6  58 -2.10599e-05
  1   5   6  59  3.59831e-04
  1   5   6  60 -1.66333e-04
  1   5   6  61  5.94897e-05
  1   5   6  62 -2.46776e-05
  1   5   6  63 -3.92067e-05
  1   5   6  64  2.59392e-05
  1   5   6  65 -6.43857e-05
  1   5   6  66  2.54995e-04
  1   5   6  67 -1.69595e-05
  1   5   6  68 -1.00078e-04
  1   5   6  69  1.65174e-05
  1   5   6  71 -5.83571e-05
  1   5   6  72  1.15749e-04
  1   5   6  74  6.60644e-05
  1   5   6  75  1.35394e-04
  1   5   6  77 -3.22211e-05
  1   5   6  79  9.37991e-05
  1   5   6  80  5.63946e-05
  1   5   6  82 -4.32828e-05
  1   5   6  83 -9.77106e-05
  1   5   6  84  1.53465e-05
  1   5   6  85 -2.46760e-04
  1   5   6  86 -2.52238e-05
  1   5   6  87 -4.51786e-05
  1   5   6  88  8.05737e-05
  1   5   6  89 -2.64774e-05
  1   5   6  90 -2.52425e-05
  1   5   6  91  1.41793e-04
  1   5   6  92  1.48769e-04
  1   5   6  93  8.67428e-05
  1   5   6  95  1.10434e-05
  1   5   6  96 -2.55196e-04
  1   5   6  97  4.26974e-05
  1   5   6  98 -6.12181e-05
  1   5   6  99 -6.86532e-05
  1   5   6 101 -3.59767e-04
  1   5   6 102  2.34297e-04
  1   5   6 103  2.86826e-05
  1   5   6 104 -1.66035e-05
  1   5   6 105  3.57030e-04
  1   5   6 106  1.46370e-04
  1   5   6 107 -6.35421e-05
  1   5   6 108  5.00683e-04
  1   5   6 109  3.23709e-05
  1   5   6 110  2.25353e-05
  1   5   6 111 -2.04408e-04
  1   5   6 113  7.17114e-05
  1   5   6 115  2.16994e-04
  1   5   6 116 -3.83341e-04
  1   5   6 117 -7.22807e-05
  1   5   6 118 -3.14880e-05
  1   5   6 119 -1.57345e-04
  1   5   6 120 -9.40643e-05
  1   5   6 121  1.52740e-05
  1   5   6 122  2.01357e-04
  1   5   6 123 -2.91407e-04
  1   5   6 124 -1.46002e-05
  1   5   6 125 -6.33414e-05
  1   5   6 126 -4.03068e-04
  1   5   6 127 -6.22593e-04
  1   5   6 128  1.77475e-05
  1   5   6 130 -1.65601e-05
  1   5   6 132 -5.02663e-05
  1   5   6 133 -1.44181e-05
  1   5   6 134  2.09700e-05
  1   5   6 137 -2.18521e-05
  1   5   7  11 -1.94683e-05
  1   5   7  12  1.67089e-05
  1   5   7  13  3.55199e-05
  1   5   7  14  2.21872e-05
  1   5   7  16  2.96697e-05
  1   5   7  17 -5.36031e-05
  1   5   7  18 -4.26188e-05
  1   5   7  19 -7.69477e-05
  1   5   7  20  1.82822e-05
  1   5   7  22 -1.24136e-05
  1   5   7  23  5.72904e-05
  1   5   7  24  3.42206e-05
  1   5   7  25 -2.85534e-05
  1   5   7  26  1.10657e-05
  1   5   7  27 -3.95641e-05
  1   5   7  29 -1.62981e-05
  1   5   7  30  7.36856e-05
  1   5   7  31 -1.62863e-05
  1   5   7  32  1.36583e-05
  1   5   7  33  1.47183e-05
  1   5   7  34  3.52876e-05
  1   5   7  35  1.64078e-05
  1   5   7  37 -1.49776e-05
  1   5   7  38  5.02848e-05
  1   5   7  40 -1.63979e-05
  1   5   7  41  4.79872e-05
  1   5   7  42  6.81123e-05
  1   5   7  44 -1.33887e-04
  1   5   7  45  5.61245e-05
  1   5   7  46 -1.19939e-04
  1   5   7  47  1.74402e-05
  1   5   7  48  5.47251e-05
  1   5   7  49  1.73616e-05
  1   5   7  50  1.76703e-05
  1   5   7  52  4.23264e-05
  1   5   7  53 -2.46779e-05
  1   5   7  55  1.18429e-04
  1   5   7  57  1.93381e-05
  1   5   7  59  6.06351e-05
  1   5   7  60  7.92960e-05
  1   5   7  61  2.08107e-05
  1   5   7  63  1.17223e-05
  1   5   7  64 -2.34040e-05
  1   5   7  65 -1.50182e-05
  1   5   7  66 -2.04368e-05
  1   5   7  68 -1.93621e-05
  1   5   7  71 -1.26668e-05
  1   5   7  72  1.45317e-05
  1   5   7  73 -1.47962e-05
  1   5   7  75  4.35102e-05
  1   5   7  77  1.05176e-05
  1   5   7  78  1.35381e-05
  1   5   7  79 -1.82192e-05
  1   5   7  83 -1.29637e-05
  1   5   7  84  4.06201e-05
  1   5   7  85  1.66322e-05
  1   5   7  86  1.07362e-05
  1   5   7  87  1.12441e-05
  1   5   7  89 -1.28343e-05
  1   5   7  90  5.24288e-05
  1   5   7  91  2.41605e-05
  1   5   7  93  5.10273e-05
  1   5   7  98  1.49854e-05
  1   5   7  99 -2.35509e-05
  1   5   7 100 -5.12519e-05
  1   5   7 102  4.22919e-05
  1   5   7 103  1.57929e-05
  1   5   7 104 -1.40958e-05
  1   5   7 105  2.81725e-05
  1   5   7 106 -1.06904e-05
  1   5   7 107 -2.42443e-05
  1   5   7 108  2.70690e-05
  1   5   7 113  2.16015e-05
  1   5   7 114 -3.54116e-05
  1   5   7 115  3.06692e-05
  1   5   7 117 -1.33596e-05
  1   5   7 118  2.03918e-05
  1   5   7 120 -3.85970e-05
  1   5   7 121  2.22754e-05
  1   5   7 122 -2.48646e-05
  1   5   7 124 -5.49019e-05
  1   5   7 125  4.03128e-05
  1   5   7 126 -9.92615e-05
  1   5   7 127 -1.71137e-04
  1   5   8   9 -4.15004e-05
  1   5   8  10  2.34388e-04
  1   5   8  11 -2.47538e-05
  1   5   8  12 -2.24185e-04
  1   5   8  14 -2.55114e-04
  1   5   8  15  2.11598e-04
  1   5   8  16  1.45831e-04
  1   5   8  17 -1.49993e-04
  1   5   8  18 -2.46558e-04
  1   5   8  19  4.15891e-05
  1   5   8  20  6.83913e-05
  1   5   8  21  1.78831e-04
  1   5   8  23  9.28607e-05
  1   5   8  24  1.66033e-04
  1   5   8  25 -1.13453e-04
  1   5   8  26 -1.62622e-05
  1   5   8  28  1.27197e-05
  1   5   8  29 -1.89207e-05
  1   5   8  31 -5.09389e-05
  1   5   8  33 -1.42794e-05
  1   5   8  34  1.35063e-04
  1   5   8  35  8.56866e-05
  1   5   8  36 -3.48155e-05
  1   5   8  37  1.23082e-04
  1   5   8  38  5.67694e-05
  1   5   8  39  1.54886e-05
  1   5   8  40 -1.39895e-04
  1   5   8  41  4.89802e-05
  1   5   8  42  9.33012e-05
  1   5   8  43  7.39158e-05
  1   5   8  44 -1.13239e-04
  1   5   8  45 -2.10906e-05
  1   5   8  46 -1.96758e-04
  1   5   8  47  1.45874e-05
  1   5   8  48  1.27196e-04
  1   5   8  49  1.03592e-04
  1   5   8  52  1.07470e-04
  1   5   8  53 -1.59535e-05
  1   5   8  54 -1.95831e-04
  1   5   8  55  4.44014e-04
  1   5   8  57  2.98588e-05
  1   5   8  59  2.16382e-04
  1   5   8  60  3.05116e-04
  1   5   8  63  1.33044e-04
  1   5   8  64  1.84170e-05
  1   5   8  65 -1.57558e-04
  1   5   8  66  3.23043e-05
  1   5   8  67  9.85163e-05
  1   5   8  68 -3.75008e-05
  1   5   8  69 -1.00575e-04
  1   5   8  70 -1.39956e-05
  1   5   8  71  6.04199e-05
  1   5   8  72  1.10383e-04
  1   5   8  74  7.48574e-05
  1   5   8  75  1.80500e-05
  1   5   8  76  2.50398e-05
  1   5   8  77  3.06804e-05
  1   5   8  79  4.77999e-05
  1   5   8  82  1.72651e-05
  1   5   8  83 -4.11181e-05
  1   5   8  84  2.22028e-05
  1   5   8  85  1.43179e-04
  1   5   8  87  4.87870e-05
  1   5   8  88  1.52099e-05
  1   5   8  89  6.03584e-05
  1   5   8  90  3.33141e-04
  1   5   8  92 -4.45651e-05
  1   5   8  93  6.54832e-05
  1   5   8  95  2.24953e-05
  1   5   8  96  8.72422e-05
  1   5   8  97 -2.11140e-04
  1   5   8  98  1.23156e-04
  1   5   8  99 -1.35443e-04
  1   5   8 100  1.00727e-05
  1   5   8 101  1.35092e-04
  1   5   8 102 -5.76347e-05
  1   5   8 103  1.18961e-05
  1   5   8 104  2.65652e-05
  1   5   8 105  1.04750e-04
  1   5   8 106 -7.88626e-05
  1   5   8 107  1.41711e-05
  1   5   8 108 -6.93738e-05
  1   5   8 109 -2.39324e-05
  1   5   8 111  9.51311e-05
  1   5   8 113 -6.59933e-05
  1   5   8 114 -1.30346e-05
  1   5   8 115  1.44046e-04
  1   5   8 116  1.89764e-04
  1   5   8 117 -1.17969e-04
  1   5   8 119  1.52820e-04
  1   5   8 120 -2.16896e-04
  1   5   8 121  3.31629e-05
  1   5   8 122 -5.83775e-04
  1   5   8 123  1.06192e-04
  1   5   8 124 -2.75412e-05
  1   5   8 126 -2.16129e-04
  1   5   8 127 -3.57662e-04
  1   5   8 128  1.40082e-05
  1   5   8 129 -1.18568e-05
  1   5   8 132  2.55545e-05
  1   5   8 133  1.86847e-05
  1   5   8 134 -1.73828e-05
  1   5   8 135  1.31563e-05
  1   5   8 136 -1.13534e-05
  1   5   9   9  4.43715e-05
  1   5   9  10 -1.19074e-04
  1   5   9  11  1.13092e-05
  1   5   9  12  1.16130e-04
  1   5   9  14  9.80241e-05
  1   5   9  15 -1.05011e-04
  1   5   9  16 -1.27789e-04
  1   5   9  17  1.02334e-04
  1   5   9  18  1.13630e-04
  1   5   9  20 -2.01513e-05
  1   5   9  21 -6.16617e-05
  1   5   9  22 -6.54300e-05
  1   5   9  23 -1.07597e-04
  1   5   9  24 -1.07412e-04
  1   5   9  25  5.19840e-05
  1   5   9  26 -6.01496e-05
  1   5   9  27 -2.97714e-05
  1   5   9  29  4.31987e-05
  1   5   9  30  1.11931e-04
  1   5   9  31 -5.91849e-05
  1   5   9  32 -3.98748e-05
  1   5   9  33  3.16392e-05
  1   5   9  34 -1.23390e-04
  1   5   9  35 -1.79357e-04
  1   5   9  37 -1.02011e-04
  1   5   9  38 -3.11378e-05
  1   5   9  39 -6.70350e-05
  1   5   9  40  3.61965e-05
  1   5   9  41 -2.13777e-05
  1   5   9  42 -2.94291e-05
  1   5   9  44  1.37008e-04
  1   5   9  45  4.75079e-05
  1   5   9  46  2.20173e-04
  1   5   9  47 -3.28337e-05
  1   5   9  48  4.79404e-05
  1   5   9  49 -2.75037e-05
  1   5   9  50  4.04032e-05
  1   5   9  51 -1.18065e-05
  1   5   9  52  1.18729e-04
  1   5   9  53 -1.42157e-04
  1   5   9  54  1.07867e-04
  1   5   9  55 -1.59839e-04
  1   5   9  56 -3.50775e-04
  1   5   9  57 -1.78317e-05
  1   5   9  58  2.56351e-05
  1   5   9  59 -1.76412e-05
  1   5   9  60 -1.88158e-04
  1   5   9  61 -1.41454e-04
  1   5   9  62  1.83757e-04
  1   5   9  63  9.33404e-05
  1   5   9  64 -5.41037e-05
  1   5   9  65  1.54584e-04
  1   5   9  66  1.66880e-05
  1   5   9  67 -6.15317e-05
  1   5   9  68  5.57273e-05
  1   5   9  69  4.50468e-04
  1   5   9  70  2.68789e-05
  1   5   9  71 -2.02260e-05
  1   5   9  72 -7.47556e-05
  1   5   9  74 -1.28627e-05
  1   5   9  75 -5.15070e-05
  1   5   9  77 -1.73067e-05
  1   5   9  78  1.67865e-05
  1   5   9  80  3.19324e-05
  1   5   9  81 -1.76362e-05
  1   5   9  82 -3.25068e-05
  1   5   9  83  5.09901e-04
  1   5   9  85 -5.04391e-05
  1   5   9  87  1.05587e-04
  1   5   9  88  1.65058e-05
  1   5   9  89 -6.33574e-05
  1   5   9  90 -2.06274e-04
  1   5   9  91  2.25139e-05
  1   5   9  92  4.92565e-05
  1   5   9  93 -4.60001e-05
  1   5   9  96 -1.88345e-05
  1   5   9  97  6.59398e-05
  1   5   9  98 -1.59609e-04
  1   5   9  99  2.46342e-05
  1   5   9 100  8.82172e-05
  1   5   9 101 -1.34332e-04
  1   5   9 102 -6.84660e-05
  1   5   9 104 -6.94285e-05
  1   5   9 105  8.71603e-05
  1   5   9 106 -3.93401e-05
  1   5   9 108  2.08111e-05
  1   5   9 109 -3.90239e-05
  1   5   9 110 -1.48718e-05
  1   5   9 111 -8.34143e-05
  1   5   9 113 -2.91516e-05
  1   5   9 115  4.58593e-05
  1   5   9 116 -2.98698e-05
  1   5   9 117  6.09623e-05
  1   5   9 118  3.17257e-05
  1   5   9 119 -1.53413e-05
  1   5   9 120  2.38489e-04
  1   5   9 122  3.03950e-04
  1   5   9 123 -2.17872e-04
  1   5   9 124 -1.34782e-05
  1   5   9 126  1.93334e-04
  1   5   9 127  5.52477e-04
  1   5   9 128 -6.85568e-05
  1   5   9 129  6.64950e-05
  1   5   9 130  4.94931e-05
  1   5   9 132 -3.09633e-05
  1   5   9 133 -2.37038e-05
  1   5   9 134  2.35067e-05
  1   5   9 141 -1.56104e-05
  1   5  10  10 -3.21325e-05
  1   5  10  11  1.19067e-05
  1   5  10  14 -1.12743e-05
  1   5  10  15  4.65639e-05
  1   5  10  16 -1.41690e-04
  1   5  10  17  6.07459e-05
  1   5  10  18  1.16963e-04
  1   5  10  19  2.31305e-05
  1   5  10  20 -2.75924e-05
  1   5  10  21 -8.00634e-05
  1   5  10  22  1.38147e-05
  1   5  10  23  6.68513e-05
  1   5  10  24 -1.58301e-05
  1   5  10  25  8.47895e-05
  1   5  10  26  6.18231e-05
  1   5  10  27  2.38225e-05
  1   5  10  28  2.48828e-05
  1   5  10  29 -1.57253e-05
  1   5  10  31  2.57731e-05
  1   5  10  32 -1.36835e-04
  1   5  10  33 -6.45383e-05
  1   5  10  35 -1.17257e-04
  1   5  10  36  3.29018e-05
  1   5  10  37  6.37805e-05
  1   5  10  38  1.63875e-05
  1   5  10  40  3.87230e-05
  1   5  10  41 -2.51233e-05
  1   5  10  42 -9.65666e-05
  1   5  10  43  3.51741e-05
  1   5  10  44  1.04460e-04
  1   5  10  46  5.31085e-05
  1   5  10  47 -2.64862e-05
  1   5  10  48 -6.79272e-05
  1   5  10  49 -1.39402e-04
  1   5  10  50  1.38716e-05
  1   5  10  52  8.37624e-05
  1   5  10  53  1.38101e-04
  1   5  10  54  1.42464e-04
  1   5  10  55 -2.98740e-04
  1   5  10  56 -6.11073e-05
  1   5  10  57 -2.50178e-05
  1   5  10  59 -1.11006e-04
  1   5  10  60 -8.76107e-05
  1   5  10  61 -1.81046e-05
  1   5  10  63  1.98896e-05
  1   5  10  68 -3.30336e-05
  1   5  10  69  1.14645e-04
  1   5  10  71  9.42762e-05
  1   5  10  72  5.84430e-05
  1   5  10  74  3.38736e-05
  1   5  10  75  3.87446e-05
  1   5  10  76 -3.69459e-05
  1   5  10  77 -1.91859e-05
  1   5  10  80 -4.46833e-05
  1   5  10  83  7.84024e-05
  1   5  10  84 -2.57130e-05
  1   5  10  85 -8.39004e-05
  1   5  10  87  6.23254e-05
  1   5  10  88  4.29933e-05
  1   5  10  89 -2.22497e-05
  1   5  10  90 -1.29224e-04
  1   5  10  91 -2.64334e-05
  1   5  10  92 -3.49632e-05
  1   5  10  95 -2.02409e-05
  1   5  10  96 -4.13985e-05
  1   5  10  97  3.10604e-05
  1   5  10  98 -5.21358e-05
  1   5  10  99  1.36520e-05
  1   5  10 100  1.16564e-05
  1   5  10 101  1.61650e-04
  1   5  10 102 -9.72760e-05
  1   5  10 103 -1.74117e-05
  1   5  10 104 -2.15508e-05
  1   5  10 105 -1.69098e-04
  1   5  10 108 -2.67894e-05
  1   5  10 109  1.78594e-05
  1   5  10 110 -2.12665e-05
  1   5  10 111  1.28457e-04
  1   5  10 112 -1.01305e-05
  1   5  10 113  2.74225e-05
  1   5  10 114  1.95889e-05
  1   5  10 115 -1.12661e-05
  1   5  10 116 -1.84613e-04
  1   5  10 117  1.36067e-05
  1   5  10 118 -1.56645e-05
  1   5  10 119 -1.86912e-04
  1   5  10 120  8.40404e-05
  1   5  10 121 -2.13248e-05
  1   5  10 122  1.55718e-04
  1   5  10 123  4.32273e-04
  1   5  10 124  1.90560e-05
  1   5  10 127  7.03596e-05
  1   5  10 128 -1.62779e-05
  1   5  10 129  1.06154e-05
  1   5  10 132  5.12796e-05
  1   5  10 136  1.08745e-05
  1   5  10 141  2.00238e-05
  1   5  11   9 -5.47352e-05
  1   5  11  10 -1.46372e-04
  1   5  11  11 -2.70556e-05
  1   5  11  12 -2.70606e-04
  1   5  11  13 -1.26915e-04
  1   5  11  14 -8.18486e-05
  1   5  11  15 -1.34435e-04
  1   5  11  16  2.51333e-04
  1   5  11  17 -6.55495e-05
  1   5  11  18 -9.99190e-05
  1   5  11  19 -4.79360e-05
  1   5  11  20 -4.04012e-05
  1   5  11  21  8.34580e-05
  1   5  11  22  8.59844e-05
  1   5  11  23 -1.46978e-04
  1   5  11  24  1.27216e-04
  1   5  11  25 -1.12442e-04
  1   5  11  26  3.88582e-05
  1   5  11  27  2.05350e-05
  1   5  11  28 -1.53977e-05
  1   5  11  29  2.70787e-05
  1   5  11  30 -6.80361e-05
  1   5  11  31  9.53909e-05
  1   5  11  32  2.79387e-04
  1   5  11  33 -9.20353e-05
  1   5  11  34 -7.08647e-05
  1   5  11  35  3.29517e-04
  1   5  11  36 -9.73589e-05
  1   5  11  39  9.15532e-05
  1   5  11  40 -3.11566e-05
  1   5  11  41  3.35128e-05
  1   5  11  42 -6.48900e-05
  1   5  11  43  1.54482e-04
  1   5  11  44  1.76404e-05
  1   5  11  45 -1.01060e-05
  1   5  11  46  1.39685e-04
  1   5  11  47  1.62628e-05
  1   5  11  48  9.75615e-05
  1   5  11  49  1.36814e-04
  1   5  11  50 -4.81038e-05
  1   5  11  52 -2.73580e-04
  1   5  11  53  1.51073e-05
  1   5  11  54 -1.32997e-04
  1   5  11  55  5.20363e-04
  1   5  11  56  2.58013e-03
  1   5  11  57  2.75657e-05
  1   5  11  59  1.63357e-05
  1   5  11  60  1.87389e-04
  1   5  11  61  1.99401e-05
  1   5  11  62 -4.21345e-05
  1   5  11  63  2.65963e-05
  1   5  11  65  1.14159e-05
  1   5  11  66 -7.95424e-05
  1   5  11  67  2.17685e-05
  1   5  11  68  5.04292e-05
  1   5  11  69 -5.55772e-05
  1   5  11  70 -1.70744e-05
  1   5  11  71  6.77443e-05
  1   5  11  72 -1.00886e-04
  1   5  11  74 -1.38795e-05
  1   5  11  75  1.07610e-04
  1   5  11  76 -6.73945e-05
  1   5  11  77  1.08189e-04
  1   5  11  79 -2.86640e-05
  1   5  11  80  3.03988e-05
  1   5  11  82  1.92923e-05
  1   5  11  83 -1.70537e-04
  1   5  11  85  3.03681e-05
  1   5  11  87 -3.33892e-04
  1   5  11  88 -2.84349e-05
  1   5  11  89  1.72848e-05
  1   5  11  90  1.22929e-05
  1   5  11  91  1.61525e-04
  1   5  11  92 -4.31075e-05
  1   5  11  93 -3.96414e-05
  1   5  11  96 -3.11074e-05
  1   5  11  97  1.34812e-04
  1   5  11  98  6.47947e-05
  1   5  11  99  2.05344e-04
  1   5  11 100 -7.80932e-05
  1   5  11 101  8.78383e-05
  1   5  11 102 -8.99852e-05
  1   5  11 103 -2.61594e-05
  1   5  11 104  1.27646e-04
  1   5  11 105 -1.70253e-04
  1   5  11 106  5.85969e-05
  1   5  11 107  1.09828e-05
  1   5  11 108 -2.54339e-05
  1   5  11 109 -1.75806e-05
  1   5  11 110 -4.95277e-05
  1   5  11 111  7.66327e-05
  1   5  11 113 -5.00580e-05
  1   5  11 115 -7.93132e-05
  1   5  11 117 -2.56601e-05
  1   5  11 118 -2.00163e-05
  1   5  11 119 -4.99087e-05
  1   5  11 120  2.42755e-04
  1   5  11 122  7.23768e-05
  1   5  11 123  2.16600e-04
  1   5  11 126  1.05018e-04
  1   5  11 127  1.52524e-04
  1   5  11 128  5.36512e-05
  1   5  11 129 -1.09360e-05
  1   5  11 132  1.38094e-05
  1   5  11 134 -4.59520e-05
  1   5  11 135  1.03049e-05
  1   5  12   9 -1.87697e-05
  1   5  12  10 -1.63858e-05
  1   5  12  11 -1.67173e-05
  1   5  12  14  4.89147e-05
  1   5  12  15 -1.75120e-05
  1   5  12  16  1.06856e-04
  1   5  12  17 -9.47756e-05
  1   5  12  18 -2.16348e-05
  1   5  12  19 -7.79755e-05
  1   5  12  20  7.16601e-05
  1   5  12  21  4.07931e-05
  1   5  12  23  3.32638e-05
  1   5  12  24  1.03571e-04
  1   5  12  25 -4.92530e-05
  1   5  12  26  3.82752e-05
  1   5  12  27  4.22816e-05
  1   5  12  29 -3.40416e-05
  1   5  12  30  1.67637e-04
  1   5  12  31 -2.35817e-05
  1   5  12  32  1.56104e-04
  1   5  12  33  2.79009e-05
  1   5  12  35  3.12820e-05
  1   5  12  36 -1.90165e-05
  1   5  12  37 -1.60308e-05
  1   5  12  38  1.97224e-05
  1   5  12  39 -2.53410e-05
  1   5  12  41  1.04849e-04
  1   5  12  42  1.90433e-04
  1   5  12  43  1.54426e-05
  1   5  12  44 -1.50216e-04
  1   5  12  45 -3.62631e-05
  1   5  12  46 -1.96142e-04
  1   5  12  47  2.27284e-05
  1   5  12  49  3.85243e-05
  1   5  12  51 -3.61580e-05
  1   5  12  52  4.93491e-05
  1   5  12  53 -8.50079e-05
  1   5  12  54 -7.33190e-05
  1   5  12  55  2.12642e-04
  1   5  12  56  1.05709e-05
  1   5  12  58  3.32936e-05
  1   5  12  59 -4.16558e-05
  1   5  12  60  5.02920e-05
  1   5  12  61  4.66920e-05
  1   5  12  63 -1.10623e-05
  1   5  12  64 -1.41293e-05
  1   5  12  66 -3.37185e-05
  1   5  12  67 -1.77485e-05
  1   5  12  71 -1.30131e-05
  1   5  12  72  2.32556e-05
  1   5  12  73 -2.36829e-05
  1   5  12  74 -2.21483e-05
  1   5  12  75  5.37072e-05
  1   5  12  76  1.17212e-05
  1   5  12  77 -3.61152e-05
  1   5  12  79 -2.59997e-05
  1   5  12  80  3.40846e-05
  1   5  12  81  1.32846e-05
  1   5  12  83 -1.43500e-05
  1   5  12  84 -6.16893e-05
  1   5  12  85 -1.66921e-05
  1   5  12  86 -5.11684e-05
  1   5  12  88 -4.38495e-05
  1   5  12  90  2.19183e-05
  1   5  12  91  2.72816e-05
  1   5  12  92  2.83281e-05
  1   5  12  93  4.22142e-05
  1   5  12  94 -2.12092e-05
  1   5  12  95  1.16051e-04
  1   5  12  96  7.57525e-05
  1   5  12  97  7.41959e-05
  1   5  12  98  3.96500e-05
  1   5  12  99 -7.59896e-05
  1   5  12 100 -1.17311e-04
  1   5  12 101 -4.46964e-05
  1   5  12 102  1.42612e-04
  1   5  12 103  4.07866e-05
  1   5  12 104  1.83949e-05
  1   5  12 105 -4.37182e-05
  1   5  12 107  3.94850e-05
  1   5  12 108  7.58931e-05
  1   5  12 109 -2.36351e-05
  1   5  12 110  3.28702e-05
  1   5  12 111  2.49848e-05
  1   5  12 112  1.17288e-04
  1   5  12 113  4.49673e-05
  1   5  12 114 -6.89791e-05
  1   5  12 115  1.83763e-05
  1   5  12 116  1.09383e-04
  1   5  12 117 -7.90147e-05
  1   5  12 118  9.34358e-05
  1   5  12 119  2.87652e-04
  1   5  12 120 -3.58724e-05
  1   5  12 121  3.17009e-04
  1   5  12 122 -1.34243e-04
  1   5  12 123 -4.22209e-05
  1   5  12 124 -3.49136e-05
  1   5  12 125  3.26166e-05
  1   5  12 126 -1.20934e-04
  1   5  12 127 -3.68007e-04
  1   5  12 128  1.14995e-05
  1   5  12 131  1.61389e-05
  1   5  12 132 -1.41675e-05
  1   5  12 133  1.18432e-05
  1   5  12 134  1.31187e-05
  1   5  12 135  4.67527e-05
  1   5  12 136 -1.23135e-05
  1   5  12 137 -1.93773e-05
  1   5  12 139  2.23544e-05
  1   5  12 140 -3.33196e-05
  1   5  12 141  3.07443e-05
  1   5  13   9 -5.04893e-05
  1   5  13  10 -1.65853e-04
  1   5  13  11  1.62272e-05
  1   5  13  12 -1.23920e-04
  1   5  13  13 -2.13585e-05
  1   5  13  14  8.55152e-05
  1   5  13  15 -1.73060e-04
  1   5  13  16  8.32840e-05
  1   5  13  17 -2.00438e-04
  1   5  13  18  3.56323e-05
  1   5  13  19 -9.00291e-05
  1   5  13  20  2.79202e-05
  1   5  13  21  1.06384e-04
  1   5  13  22 -1.00949e-04
  1   5  13  23 -7.88410e-05
  1   5  13  24  2.38897e-04
  1   5  13  25 -1.75345e-04
  1   5  13  26  9.43117e-05
  1   5  13  27  7.66510e-05
  1   5  13  28  6.93176e-05
  1   5  13  29  7.93306e-05
  1   5  13  30  2.44068e-04
  1   5  13  31 -1.44546e-04
  1   5  13  32  3.02102e-04
  1   5  13  33 -8.14519e-05
  1   5  13  34 -9.20390e-05
  1   5  13  35 -4.94296e-05
  1   5  13  36  1.08989e-04
  1   5  13  37  4.21369e-05
  1   5  13  38 -2.17431e-05
  1   5  13  39  1.97875e-04
  1   5  13  40 -1.21921e-05
  1   5  13  42  4.34760e-05
  1   5  13  43 -2.80858e-05
  1   5  13  44  7.12805e-05
  1   5  13  45 -3.25846e-05
  1   5  13  46  2.83392e-05
  1   5  13  47 -2.32967e-05
  1   5  13  48  3.01049e-05
  1   5  13  49  3.05644e-05
  1   5  13  50 -1.93927e-05
  1   5  13  51  1.64970e-05
  1   5  13  52 -9.52618e-05
  1   5  13  54  4.18758e-05
  1   5  13  55  4.95747e-04
  1   5  13  56 -2.21712e-04
  1   5  13  58  1.51116e-05
  1   5  13  59 -9.38450e-05
  1   5  13  60  1.04353e-04
  1   5  13  61 -1.13417e-04
  1   5  13  62  1.75190e-04
  1   5  13  63  1.36811e-04
  1   5  13  64 -1.17539e-05
  1   5  13  65  8.12386e-05
  1   5  13  66 -8.75598e-05
  1   5  13  67  3.93705e-05
  1   5  13  68  1.04129e-04
  1   5  13  69  2.98795e-04
  1   5  13  70 -2.51993e-05
  1   5  13  71  1.62152e-04
  1   5  13  72 -1.69642e-04
  1   5  13  73  1.04572e-05
  1   5  13  74 -2.50689e-05
  1   5  13  75  1.05313e-04
  1   5  13  76 -2.00610e-04
  1   5  13  77  6.06771e-05
  1   5  13  78 -1.91456e-05
  1   5  13  79 -2.86297e-05
  1   5  13  80 -2.43526e-04
  1   5  13  82  1.13732e-05
  1   5  13  83  3.09612e-04
  1   5  13  85  3.92322e-05
  1   5  13  86 -1.28120e-05
  1   5  13  87  6.54696e-05
  1   5  13  88 -2.85274e-05
  1   5  13  89  2.38978e-05
  1   5  13  90  1.12418e-04
  1   5  13  92 -5.09033e-05
  1   5  13  94  1.12250e-05
  1   5  13  95 -1.33923e-05
  1   5  13  96  8.91540e-05
  1   5  13  97 -1.04896e-04
  1   5  13  98  4.10539e-05
  1   5  13  99  2.08936e-05
  1   5  13 100 -1.34683e-05
  1   5  13 101  1.34539e-04
  1   5  13 102 -3.82657e-05
  1   5  13 104  1.45560e-05
  1   5  13 105 -8.11226e-05
  1   5  13 106 -1.02231e-04
  1   5  13 107  2.89663e-05
  1   5  13 108 -1.54094e-04
  1   5  13 109  5.11164e-05
  1   5  13 110  1.23065e-05
  1   5  13 111  8.27836e-05
  1   5  13 113 -4.14172e-05
  1   5  13 114  1.00877e-05
  1   5  13 115 -7.53406e-05
  1   5  13 116  4.25791e-05
  1   5  13 117  1.02606e-04
  1   5  13 118  1.09376e-04
  1   5  13 119 -9.57373e-05
  1   5  13 120  2.58721e-04
  1   5  13 121 -3.99650e-05
  1   5  13 122  2.14838e-05
  1   5  13 123  1.42531e-04
  1   5  13 124  5.65693e-05
  1   5  13 125 -1.29507e-05
  1   5  13 126  1.98485e-05
  1   5  13 128 -1.00185e-04
  1   5  13 129  4.19939e-05
  1   5  13 130  1.56907e-05
  1   5  13 132  2.09532e-05
  1   5  13 134 -6.16334e-05
  1   5  13 137  2.39620e-05
  1   5  14   9 -4.86598e-05
  1   5  14  10 -6.17064e-05
  1   5  14  11 -1.40296e-05
  1   5  14  12 -1.17980e-04
  1   5  14  13 -4.21476e-05
  1   5  14  15 -7.86845e-05
  1   5  14  16 -4.35297e-04
  1   5  14  17 -5.98274e-05
  1   5  14  18 -1.39430e-04
  1   5  14  19 -2.49192e-05
  1   5  14  20  8.70506e-05
  1   5  14  21  1.15159e-04
  1   5  14  23 -4.60302e-05
  1   5  14  24  1.40774e-04
  1   5  14  25 -1.12034e-04
  1   5  14  26 -6.56510e-05
  1   5  14  27  3.89912e-05
  1   5  14  29  1.72447e-05
  1   5  14  30  1.46192e-05
  1   5  14  31 -7.39794e-05
  1   5  14  32  1.02344e-04
  1   5  14  33 -6.43760e-05
  1   5  14  34 -6.38052e-05
  1   5  14  35  6.45324e-05
  1   5  14  36  2.77602e-05
  1   5  14  37  3.20846e-05
  1   5  14  38 -1.78375e-05
  1   5  14  39  2.10396e-04
  1   5  14  41  1.27383e-04
  1   5  14  42 -5.49407e-05
  1   5  14  44 -1.75319e-05
  1   5  14  45 -4.06759e-05
  1   5  14  46  2.41141e-05
  1   5  14  47  2.95709e-05
  1   5  14  48 -2.93088e-05
  1   5  14  49  1.10768e-04
  1   5  14  50 -1.67031e-05
  1   5  14  51 -2.81343e-05
  1   5  14  52 -8.35571e-05
  1   5  14  54  4.65466e-04
  1   5  14  55 -2.52123e-04
  1   5  14  56  1.06032e-04
  1   5  14  57  2.84902e-05
  1   5  14  58  5.66121e-05
  1   5  14  59  7.76668e-05
  1   5  14  60 -3.96958e-04
  1   5  14  61 -2.98167e-05
  1   5  14  62 -6.67601e-05
  1   5  14  64 -2.74403e-05
  1   5  14  65 -1.24732e-05
  1   5  14  66 -6.12895e-05
  1   5  14  67  1.47601e-05
  1   5  14  68  8.35318e-05
  1   5  14  69 -9.97902e-05
  1   5  14  70  3.96930e-05
  1   5  14  71  8.85852e-05
  1   5  14  72 -7.64515e-05
  1   5  14  73 -2.55424e-05
  1   5  14  74 -2.02275e-05
  1   5  14  75 -2.19088e-05
  1   5  14  76 -1.02196e-04
  1   5  14  77  1.66615e-05
  1   5  14  78  1.70897e-05
  1   5  14  79 -3.37337e-05
  1   5  14  80 -1.27768e-04
  1   5  14  82  1.33429e-05
  1   5  14  83 -7.54031e-05
  1   5  14  84 -3.89870e-05
  1   5  14  85  1.79244e-04
  1   5  14  86 -5.92200e-05
  1   5  14  87 -2.37715e-05
  1   5  14  88 -1.29873e-05
  1   5  14  89  2.66724e-05
  1   5  14  90  1.65926e-04
  1   5  14  91  4.29445e-05
  1   5  14  92 -2.78104e-05
  1   5  14  94 -1.56707e-05
  1   5  14  95  1.64125e-04
  1   5  14  96  2.61956e-04
  1   5  14  97 -6.38604e-05
  1   5  14  98 -2.23873e-05
  1   5  14  99  8.63725e-05
  1   5  14 100  9.35541e-05
  1   5  14 101  1.31024e-04
  1   5  14 102 -8.64257e-05
  1   5  14 103  6.25563e-05
  1   5  14 104  2.20166e-05
  1   5  14 105 -4.18359e-05
  1   5  14 106 -1.40174e-05
  1   5  14 107  8.83299e-05
  1   5  14 108 -1.90569e-04
  1   5  14 109  3.15070e-05
  1   5  14 111  9.73418e-05
  1   5  14 112  1.43472e-04
  1   5  14 113 -2.33943e-05
  1   5  14 114 -1.08370e-04
  1   5  14 115 -4.85941e-05
  1   5  14 116  4.91691e-04
  1   5  14 117 -8.74914e-05
  1   5  14 118  3.38375e-05
  1   5  14 119 -1.96078e-04
  1   5  14 120 -1.17362e-04
  1   5  14 121  3.94139e-04
  1   5  14 122 -1.21066e-05
  1   5  14 123 -1.45299e-05
  1   5  14 124 -1.45555e-04
  1   5  14 126 -1.62772e-05
  1   5  14 127 -4.23804e-05
  1   5  14 128 -3.38324e-05
  1   5  14 129  1.49788e-05
  1   5  14 130  1.05286e-05
  1   5  14 131  2.13826e-05
  1   5  14 133  2.46085e-05
  1   5  14 134 -7.57026e-05
  1   5  14 135  6.31043e-05
  1   5  14 138 -1.98796e-05
  1   5  14 139  2.40654e-05
  1   5  14 140 -4.67164e-05
  1   5  14 141  3.82485e-05
  1   5  15  10  2.93999e-05
  1   5  15  11 -3.44663e-05
  1   5  15  12  2.30537e-05
  1   5  15  13  1.47198e-05
  1   5  15  14  5.47244e-05
  1   5  15  15  1.50774e-05
  1   5  15  17  1.00950e-04
  1   5  15  18  3.63630e-05
  1   5  15  19  3.34898e-05
  1   5  15  20  9.39398e-05
  1   5  15  21  1.51820e-05
  1   5  15  23 -3.55202e-05
  1   5  15  24 -1.36545e-04
  1   5  15  25 -2.93832e-05
  1   5  15  26 -2.19538e-05
  1   5  15  28  2.80519e-05
  1   5  15  29 -1.98894e-04
  1   5  15  30 -7.90322e-05
  1   5  15  31 -3.92158e-05
  1   5  15  32 -4.05082e-05
  1   5  15  33 -1.00672e-04
  1   5  15  34  3.23460e-05
  1   5  15  35 -3.23305e-05
  1   5  15  38  7.30699e-05
  1   5  15  39 -7.25312e-05
  1   5  15  40  5.32558e-05
  1   5  15  41  4.02037e-05
  1   5  15  42 -8.94247e-05
  1   5  15  43 -3.74026e-05
  1   5  15  44  2.15013e-04
  1   5  15  46  2.19095e-04
  1   5  15  47 -3.29190e-05
  1   5  15  48 -1.24283e-04
  1   5  15  51 -4.30368e-05
  1   5  15  52  4.35302e-05
  1   5  15  53 -1.45616e-05
  1   5  15  54 -8.45333e-05
  1   5  15  55 -1.35744e-04
  1   5  15  56  1.67170e-05
  1   5  15  57 -2.09862e-05
  1   5  15  58  5.10759e-05
  1   5  15  59 -9.12142e-05
  1   5  15  60 -1.23316e-04
  1   5  15  61  1.24881e-05
  1   5  15  62 -5.34502e-05
  1   5  15  63 -2.25721e-05
  1   5  15  64 -5.16026e-05
  1   5  15  65  2.18168e-05
  1   5  15  66  3.12007e-05
  1   5  15  67 -7.32561e-05
  1   5  15  68  5.02544e-05
  1   5  15  69  6.14227e-05
  1   5  15  70  1.65605e-05
  1   5  15  71  1.13913e-05
  1   5  15  72  1.12641e-05
  1   5  15  73 -4.67428e-05
  1   5  15  75 -6.09165e-05
  1   5  15  77 -4.12859e-05
  1   5  15  78  2.47944e-05
  1   5  15  83 -3.11957e-05
  1   5  15  84 -9.06730e-05
  1   5  15  85  4.05335e-05
  1   5  15  86 -6.74043e-05
  1   5  15  87  3.30046e-05
  1   5  15  88 -4.99009e-05
  1   5  15  90 -2.41204e-05
  1   5  15  91 -1.86901e-05
  1   5  15  92 -1.31510e-05
  1   5  15  93 -2.99742e-05
  1   5  15  95  7.53890e-05
  1   5  15  96 -3.00018e-05
  1   5  15  97  3.60781e-05
  1   5  15  98 -2.50410e-05
  1   5  15  99 -4.65421e-05
  1   5  15 100  2.73160e-05
  1   5  15 101 -2.05543e-04
  1   5  15 102  8.15395e-05
  1   5  15 103 -7.51102e-05
  1   5  15 105  1.76321e-04
  1   5  15 106  1.09739e-05
  1   5  15 107  1.53281e-05
  1   5  15 108 -3.00224e-05
  1   5  15 109 -3.77431e-05
  1   5  15 110  4.14743e-05
  1   5  15 111 -1.68971e-04
  1   5  15 112  1.01706e-04
  1   5  15 113 -1.22558e-05
  1   5  15 114 -6.21149e-05
  1   5  15 115  6.93038e-05
  1   5  15 116  4.10712e-05
  1   5  15 117 -1.19914e-04
  1   5  15 118  1.04410e-05
  1   5  15 119  1.49362e-05
  1   5  15 120 -1.26857e-04
  1   5  15 121  2.95241e-04
  1   5  15 122  7.70446e-05
  1   5  15 123 -6.40770e-04
  1   5  15 124  8.45212e-05
  1   5  15 125  3.86765e-05
  1   5  15 126  1.83364e-04
  1   5  15 127  3.32500e-04
  1   5  15 128  1.78568e-05
  1   5  15 129 -1.06456e-05
  1   5  15 131  4.15420e-05
  1   5  15 132 -6.58133e-05
  1   5  15 133  1.31721e-05
  1   5  15 134  4.05032e-05
  1   5  15 135  2.45514e-05
  1   5  15 138 -1.06323e-05
  1   5  15 140 -3.84749e-05
  1   5  15 141 -1.68180e-05
  1   5  16   9  7.69437e-05
  1   5  16  10  1.61508e-04
  1   5  16  12  1.36481e-04
  1   5  16  13  1.33493e-05
  1   5  16  14 -7.83237e-05
  1   5  16  15  1.12514e-04
  1   5  16  16 -7.65962e-05
  1   5  16  17  9.09346e-05
  1   5  16  19  5.68580e-05
  1   5  16  20 -2.00179e-05
  1   5  16  21 -1.15319e-05
  1   5  16  22  1.79082e-05
  1   5  16  23  4.87978e-05
  1   5  16  24 -1.74470e-04
  1   5  16  25  1.65608e-04
  1   5  16  26 -1.44524e-04
  1   5  16  27 -7.92307e-05
  1   5  16  28 -8.85068e-05
  1   5  16  30 -2.29916e-04
  1   5  16  31  7.43983e-05
  1   5  16  32 -2.68057e-04
  1   5  16  33  3.97720e-05
  1   5  16  34  8.07969e-05
  1   5  16  35 -1.19554e-04
  1   5  16  36 -4.12806e-05
  1   5  16  39 -1.54603e-04
  1   5  16  40 -1.81213e-05
  1   5  16  41  1.50125e-05
  1   5  16  42 -7.77509e-05
  1   5  16  43  1.05824e-05
  1   5  16  44 -5.09091e-05
  1   5  16  45  2.24759e-05
  1   5  16  47  1.29842e-05
  1   5  16  48 -1.32110e-04
  1   5  16  49 -1.18486e-05
  1   5  16  50  1.43212e-05
  1   5  16  52  9.67594e-05
  1   5  16  54 -8.52270e-05
  1   5  16  55 -2.53926e-04
  1   5  16  56  1.03499e-04
  1   5  16  58 -2.44556e-05
  1   5  16  59  1.81366e-05
  1   5  16  60 -6.30217e-05
  1   5  16  61  3.24792e-05
  1   5  16  62 -5.83560e-05
  1   5  16  63 -6.58031e-05
  1   5  16  64  4.35492e-05
  1   5  16  65 -6.39813e-05
  1   5  16  66  3.40707e-05
  1   5  16  68 -3.95418e-05
  1   5  16  69 -1.63399e-04
  1   5  16  70  2.24716e-05
  1   5  16  71 -6.51486e-05
  1   5  16  72  9.74291e-05
  1   5  16  73  1.62956e-05
  1   5  16  74  1.59079e-05
  1   5  16  75 -9.92447e-05
  1   5  16  76  1.21426e-04
  1   5  16  77 -2.80018e-05
  1   5  16  79  1.44122e-05
  1   5  16  80  1.27113e-04
  1   5  16  81 -1.44449e-05
  1   5  16  83 -1.36304e-04
  1   5  16  84 -1.01062e-05
  1   5  16  85 -9.38185e-05
  1   5  16  86  2.26677e-05
  1   5  16  87  4.44994e-05
  1   5  16  88  1.73626e-05
  1   5  16  89 -1.11663e-05
  1   5  16  90 -7.14553e-05
  1   5  16  91 -5.88660e-05
  1   5  16  92  2.54148e-05
  1   5  16  93  4.36104e-05
  1   5  16  95  4.06522e-05
  1   5  16  96 -4.85711e-05
  1   5  16  97  7.32030e-05
  1   5  16  98 -4.00967e-05
  1   5  16  99 -4.33431e-05
  1   5  16 100  2.33010e-05
  1   5  16 102 -1.02797e-04
  1   5  16 103  1.62839e-05
  1   5  16 104 -5.92872e-05
  1   5  16 105 -4.47231e-05
  1   5  16 106  2.49913e-05
  1   5  16 107 -1.33266e-05
  1   5  16 108  7.25230e-05
  1   5  16 109 -3.93548e-05
  1   5  16 110 -6.99321e-05
  1   5  16 111  2.50173e-05
  1   5  16 112  2.09680e-05
  1   5  16 113  6.10445e-05
  1   5  16 115 -3.08449e-05
  1   5  16 116 -7.93970e-05
  1   5  16 117  5.18214e-05
  1   5  16 118 -3.13236e-05
  1   5  16 119  2.55713e-05
  1   5  16 120 -2.04519e-04
  1   5  16 121  2.22158e-05
  1   5  16 122 -1.68076e-05
  1   5  16 123  1.73450e-04
  1   5  16 124 -3.88337e-05
  1   5  16 127  3.48679e-05
  1   5  16 128  4.59434e-05
  1   5  16 129 -1.92479e-05
  1   5  16 130 -1.38135e-05
  1   5  16 131 -1.45286e-05
  1   5  16 133 -1.09627e-05
  1   5  16 134  2.62820e-05
  1   5  16 136 -1.18928e-05
  1   5  16 137 -1.25177e-05
  1   5  16 141  1.04525e-05
  1   6   7   9 -1.73629e-05
  1   6   7  10 -2.93373e-05
  1   6   7  11  2.84236e-05
  1   6   7  12 -2.45702e-05
  1   6   7  13 -5.28236e-05
  1   6   7  15 -2.55420e-05
  1   6   7  16  2.35230e-05
  1   6   7  17  4.80992e-05
  1   6   7  19  7.21349e-05
  1   6   7  20  1.53004e-05
  1   6   7  22  2.85880e-05
  1   6   7  23 -5.20880e-05
  1   6   7  24  3.16389e-05
  1   6   7  27  5.94767e-05
  1   6   7  28  1.06763e-05
  1   6   7  29  2.58117e-05
  1   6   7  31  1.06852e-05
  1   6   7  32  2.53288e-05
  1   6   7  34 -2.55258e-05
  1   6   7  38 -5.78695e-05
  1   6   7  40 -1.02146e-05
  1   6   7  41 -5.70717e-05
  1   6   7  42 -1.59803e-05
  1   6   7  44  1.84116e-05
  1   6   7  45 -9.49435e-05
  1   6   7  46  2.80212e-05
  1   6   7  47 -2.89073e-05
  1   6   7  50 -3.38911e-05
  1   6   7  52 -1.21107e-05
  1   6   7  54 -7.42681e-05
  1   6   7  55 -2.72531e-05
  1   6   7  57 -2.54848e-05
  1   6   7  58 -1.24331e-05
  1   6   7  59 -2.41833e-05
  1   6   7  60 -2.86648e-05
  1   6   7  64  2.29576e-05
  1   6   7  70 -1.25621e-05
  1   6   7  71  1.10475e-05
  1   6   7  72  1.54693e-05
  1   6   7  73  1.17604e-05
  1   6   7  75 -4.76949e-05
  1   6   7  77 -1.95895e-05
  1   6   7  78 -2.20092e-05
  1   6   7  84 -6.46448e-05
  1   6   7  86 -2.57212e-05
  1   6   7  89  2.91979e-05
  1   6   7  93 -1.46531e-05
  1   6   7  94  1.52532e-05
  1   6   7  96  1.14130e-05
  1   6   7 100  1.66847e-05
  1   6   7 101 -1.41265e-05
  1   6   7 102 -1.14825e-05
  1   6   7 104  1.25001e-05
  1   6   7 107  4.88177e-05
  1   6   7 112  3.22081e-05
  1   6   7 114  3.87437e-05
  1   6   7 116  2.54859e-05
  1   6   7 119  2.55415e-05
  1   6   7 121  1.30662e-05
  1   6   7 122 -1.25272e-05
  1   6   7 123 -3.37538e-05
  1   6   7 124  9.09367e-05
  1   6   7 125 -6.13798e-05
  1   6   7 127  3.04447e-05
  1   6   8   9  2.08051e-05
  1   6   8  10 -6.15167e-05
  1   6   8  12  4.99226e-05
  1   6   8  13 -2.10676e-05
  1   6   8  15  2.31805e-05
  1   6   8  16 -5.43126e-05
  1   6   8  17 -1.15611e-05
  1   6   8  18  1.47323e-05
  1   6   8  19 -1.15620e-04
  1   6   8  20 -3.77607e-05
  1   6   8  21 -1.18834e-04
  1   6   8  22  1.84428e-05
  1   6   8  23 -2.70330e-05
  1   6   8  24 -1.41212e-04
  1   6   8  25  1.44938e-05
  1   6   8  26  1.02216e-05
  1   6   8  27 -1.26283e-05
  1   6   8  28  3.04990e-05
  1   6   8  29 -5.20081e-05
  1   6   8  30  1.91943e-05
  1   6   8  31  3.52780e-05
  1   6   8  32 -9.16993e-05
  1   6   8  33 -1.09457e-04
  1   6   8  34 -1.00457e-04
  1   6   8  35 -7.07819e-05
  1   6   8  36 -2.88361e-05
  1   6   8  37 -1.04094e-05
  1   6   8  38 -3.37941e-05
  1   6   8  40  8.18200e-05
  1   6   8  41 -2.13562e-05
  1   6   8  42 -1.06817e-04
  1   6   8  43  2.59209e-05
  1   6   8  44 -3.73582e-05
  1   6   8  45  3.70896e-05
  1   6   8  46  1.32526e-04
  1   6   8  47 -1.25093e-05
  1   6   8  48 -1.43520e-04
  1   6   8  49 -1.86251e-05
  1   6   8  51 -1.35890e-05
  1   6   8  52 -7.54422e-05
  1   6   8  53  4.04190e-05
  1   6   8  54  5.06285e-05
  1   6   8  55 -1.92261e-04
  1   6   8  56  1.41108e-05
  1   6   8  57 -1.13841e-05
  1   6   8  58 -1.65697e-05
  1   6   8  59  4.76897e-05
  1   6   8  60  8.12579e-05
  1   6   8  61 -3.15903e-05
  1   6   8  62 -1.29504e-05
  1   6   8  63 -9.53217e-05
  1   6   8  64 -2.24154e-05
  1   6   8  65  9.68101e-05
  1   6   8  66  7.24109e-05
  1   6   8  68 -3.80323e-05
  1   6   8  69  1.25642e-04
  1   6   8  72 -6.55773e-05
  1   6   8  74  2.57166e-05
  1   6   8  76 -4.65531e-05
  1   6   8  77 -2.63234e-05
  1   6   8  79  1.51890e-05
  1   6   8  80 -1.26499e-05
  1   6   8  82 -1.72855e-05
  1   6   8  84 -3.83578e-05
  1   6   8  85 -1.84036e-04
  1   6   8  87 -9.22838e-05
  1   6   8  89 -5.66992e-05
  1   6   8  90 -3.69400e-04
  1   6   8  95 -1.52644e-05
  1   6   8  96 -1.83976e-04
  1   6   8  97  3.12731e-04
  1   6   8  98 -1.53061e-04
  1   6   8  99  2.06375e-04
  1   6   8 100 -8.89145e-05
  1   6   8 101  1.05287e-05
  1   6   8 102 -1.63506e-05
  1   6   8 103  2.46592e-05
  1   6   8 104 -7.17474e-05
  1   6   8 105 -1.99959e-04
  1   6   8 106  9.56366e-05
  1   6   8 107  2.42667e-05
  1   6   8 108  1.62442e-04
  1   6   8 109  3.88756e-05
  1   6   8 110 -5.30069e-05
  1   6   8 113  1.22866e-04
  1   6   8 115 -2.82886e-04
  1   6   8 116 -4.55787e-04
  1   6   8 117  1.76142e-04
  1   6   8 118  5.80709e-05
  1   6   8 119 -3.92508e-04
  1   6   8 120  2.99969e-04
  1   6   8 122  7.12184e-04
  1   6   8 123  3.33264e-04
  1   6   8 124  3.63704e-05
  1   6   8 126  1.93535e-04
  1   6   8 127  3.32867e-04
  1   6   8 128 -2.85498e-05
  1   6   8 130  2.49857e-05
  1   6   8 132  2.04013e-05
  1   6   8 133 -2.51916e-05
  1   6   8 135 -2.79536e-05
  1   6   8 138  1.41240e-05
  1   6   8 139  2.99634e-05
  1   6   8 141  3.80411e-05
  1   6   9   9 -9.20857e-05
  1   6   9  10  1.26288e-04
  1   6   9  13  1.88576e-05
  1   6   9  14  1.16580e-04
  1   6   9  15  4.35870e-05
  1   6   9  16  1.96089e-04
  1   6   9  17 -9.46603e-05
  1   6   9  18 -6.24559e-05
  1   6   9  19 -6.99239e-05
  1   6   9  20 -8.25471e-05
  1   6   9  21 -6.74390e-05
  1   6   9  22  1.17426e-04
  1   6   9  23  4.28043e-05
  1   6   9  24 -4.19145e-05
  1   6   9  25  8.57403e-05
  1   6   9  26  1.14520e-04
  1   6   9  27  9.78901e-05
  1   6   9  28 -3.60497e-05
  1   6   9  30 -2.10610e-04
  1   6   9  31  1.92852e-04
  1   6   9  32  1.11287e-04
  1   6   9  33  1.18975e-04
  1   6   9  34  6.28637e-05
  1   6   9  35  1.97468e-04
  1   6   9  36 -9.79466e-05
  1   6   9  37 -5.83947e-05
  1   6   9  39 -4.86937e-05
  1   6   9  40  1.02590e-04
  1   6   9  42 -4.85855e-05
  1   6   9  43 -1.17259e-04
  1   6   9  44 -1.93699e-04
  1   6   9  45 -1.37881e-04
  1   6   9  46 -1.59433e-04
  1   6   9  47  1.32296e-04
  1   6   9  48 -1.44843e-04
  1   6   9  49  3.81952e-05
  1   6   9  50 -1.22892e-04
  1   6   9  51  1.16811e-04
  1   6   9  52 -2.58066e-04
  1   6   9  53  9.45334e-05
  1   6   9  54 -8.64111e-05
  1   6   9  56  4.15399e-04
  1   6   9  57  2.03938e-05
  1   6   9  58 -8.86569e-05
  1   6   9  59 -5.86814e-05
  1   6   9  60  9.17580e-05
  1   6   9  61  1.09566e-04
  1   6   9  62 -2.03554e-04
  1   6   9  63 -2.65822e-04
  1   6   9  64  1.35724e-04
  1   6   9  65 -1.01244e-04
  1   6   9  66 -6.74993e-05
  1   6   9  68 -4.79649e-05
  1   6   9  69 -4.96987e-04
  1   6   9  70 -1.96826e-05
  1   6   9  71 -1.57593e-04
  1   6   9  72  4.45129e-05
  1   6   9  74 -1.35541e-04
  1   6   9  75  1.02817e-04
  1   6   9  76  1.07538e-04
  1   6   9  77 -8.41140e-05
  1   6   9  78 -9.22190e-05
  1   6   9  79 -3.93328e-05
  1   6   9  80  8.59139e-05
  1   6   9  81  9.45217e-05
  1   6   9  82  2.66555e-05
  1   6   9  83 -6.56878e-04
  1   6   9  84  1.29772e-05
  1   6   9  85 -4.28968e-05
  1   6   9  87 -7.52281e-05
  1   6   9  88 -8.16056e-05
  1   6   9  89  4.51771e-05
  1   6   9  90  6.05071e-05
  1   6   9  91 -3.78729e-05
  1   6   9  92 -1.30044e-05
  1   6   9  93  1.22634e-04
  1   6   9  96 -4.63114e-05
  1   6   9  97  5.88487e-05
  1   6   9  98  1.55764e-04
  1   6   9  99  7.36067e-05
  1   6   9 100 -1.85463e-04
  1   6   9 101 -1.57739e-05
  1   6   9 102  1.81003e-04
  1   6   9 103 -1.24822e-05
  1   6   9 104  9.34209e-05
  1   6   9 105 -1.24706e-04
  1   6   9 106  1.33494e-04
  1   6   9 107 -1.50375e-05
  1   6   9 108  6.61841e-05
  1   6   9 109  1.07625e-04
  1   6   9 110  1.98788e-05
  1   6   9 111 -3.40096e-05
  1   6   9 112  1.70276e-05
  1   6   9 113  3.38569e-05
  1   6   9 115 -8.77806e-05
  1   6   9 116  3.79487e-05
  1   6   9 117 -4.75758e-05
  1   6   9 118 -1.09795e-04
  1   6   9 119  5.07546e-05
  1   6   9 120 -1.58543e-04
  1   6   9 121  2.67771e-05
  1   6   9 122 -9.55907e-05
  1   6   9 123 -2.01201e-05
  1   6   9 124  8.99786e-05
  1   6   9 126 -9.32567e-05
  1   6   9 127 -4.56477e-04
  1   6   9 128  1.81773e-04
  1   6   9 129 -1.39347e-04
  1   6   9 130 -1.50027e-04
  1   6   9 132 -1.12791e-05
  1   6   9 133  2.16010e-05
  1   6   9 135  1.11636e-05
  1   6   9 141 -1.27218e-05
  1   6  10   9 -2.71035e-05
  1   6  10  10  8.52169e-05
  1   6  10  11 -2.28479e-05
  1   6  10  12 -1.50160e-04
  1   6  10  13 -6.52984e-05
  1   6  10  14 -1.73649e-04
  1   6  10  15  1.12306e-04
  1   6  10  16 -4.20570e-05
  1   6  10  17  3.55859e-05
  1   6  10  18 -3.24354e-05
  1   6  10  19  1.88729e-05
  1   6  10  20  8.28982e-05
  1   6  10  21  1.33849e-04
  1   6  10  22  4.58530e-05
  1   6  10  23  1.35516e-04
  1   6  10  24  2.01727e-04
  1   6  10  25 -1.48167e-04
  1   6  10  26 -1.79182e-05
  1   6  10  27 -5.27163e-05
  1   6  10  29 -1.03424e-04
  1   6  10  30 -1.90623e-04
  1   6  10  32 -6.97040e-05
  1   6  10  33  5.58845e-05
  1   6  10  34  2.43468e-04
  1   6  10  35  2.42619e-04
  1   6  10  37  3.96075e-05
  1   6  10  39  2.74059e-05
  1   6  10  40 -1.55389e-04
  1   6  10  41  2.58351e-05
  1   6  10  43  1.36611e-04
  1   6  10  44  4.40701e-05
  1   6  10  45  4.88095e-05
  1   6  10  46 -1.12934e-05
  1   6  10  47  1.89678e-05
  1   6  10  48  2.00786e-04
  1   6  10  49  4.55844e-05
  1   6  10  51 -6.12780e-05
  1   6  10  52 -3.32763e-05
  1   6  10  53  1.67463e-04
  1   6  10  54 -1.22453e-05
  1   6  10  55 -5.43462e-05
  1   6  10  56 -2.49054e-05
  1   6  10  57  1.32546e-05
  1   6  10  58 -6.07680e-05
  1   6  10  59  3.93851e-05
  1   6  10  60  3.17356e-05
  1   6  10  61  1.96341e-05
  1   6  10  62 -7.38820e-05
  1   6  10  63  1.57044e-04
  1   6  10  64  1.03379e-05
  1   6  10  65 -1.95061e-04
  1   6  10  66  6.88008e-05
  1   6  10  67  5.61715e-05
  1   6  10  68 -9.73264e-05
  1   6  10  69 -2.59117e-04
  1   6  10  70 -1.81850e-05
  1   6  10  71 -5.43482e-05
  1   6  10  72  7.54429e-05
  1   6  10  74  9.83514e-05
  1   6  10  75 -5.08951e-05
  1   6  10  76  9.64788e-05
  1   6  10  77  1.20203e-04
  1   6  10  79  1.35377e-05
  1   6  10  80  3.77402e-05
  1   6  10  82  2.80813e-05
  1   6  10  83 -1.99483e-04
  1   6  10  84 -4.62136e-05
  1   6  10  85  1.61253e-05
  1   6  10  87 -4.80694e-05
  1   6  10  88  1.04575e-04
  1   6  10  89  1.26358e-04
  1   6  10  90  3.56251e-04
  1   6  10  91 -7.13572e-05
  1   6  10  92  2.63444e-05
  1   6  10  93 -6.19715e-05
  1   6  10  96  8.88524e-05
  1   6  10  97 -2.46937e-04
  1   6  10  98  2.78627e-04
  1   6  10  99 -1.36095e-04
  1   6  10 101  4.47292e-05
  1   6  10 103  3.81089e-05
  1   6  10 104  2.14257e-05
  1   6  10 105  1.89563e-04
  1   6  10 106 -1.39032e-04
  1   6  10 107  5.67859e-05
  1   6  10 108  2.87703e-05
  1   6  10 109  3.72855e-05
  1   6  10 110  1.00973e-04
  1   6  10 112 -6.70394e-05
  1   6  10 113 -1.60784e-05
  1   6  10 115  3.34064e-05
  1   6  10 116  1.56860e-04
  1   6  10 118  2.60070e-05
  1   6  10 119  1.68202e-04
  1   6  10 120 -2.49204e-04
  1   6  10 122 -6.17149e-04
  1   6  10 124 -1.10651e-05
  1   6  10 126  2.09151e-05
  1   6  10 127 -3.39532e-04
  1   6  10 128 -2.14028e-05
  1   6  10 129 -8.23813e-05
  1   6  10 130  5.51008e-05
  1   6  10 132  1.63897e-05
  1   6  10 133  2.28953e-05
  1   6  10 134 -8.13684e-05
  1   6  10 135  1.19072e-05
  1   6  10 136 -7.11227e-05
  1   6  10 137  1.28807e-05
  1   6  10 139 -1.39209e-05
  1   6  10 141  5.55163e-05
  1   6  11   9 -7.77006e-05
  1   6  11  10  4.68090e-05
  1   6  11  11  1.17278e-04
  1   6  11  12  3.68046e-04
  1   6  11  13  8.00794e-05
  1   6  11  14  9.78773e-05
  1   6  11  15 -3.71485e-05
  1   6  11  16 -3.83498e-04
  1   6  11  17  2.70608e-04
  1   6  11  18  6.14026e-05
  1   6  11  19  3.23395e-04
  1   6  11  20  9.28500e-05
  1   6  11  21 -4.01212e-05
  1   6  11  22 -2.75783e-05
  1   6  11  23  8.32710e-05
  1   6  11  24 -5.52478e-05
  1   6  11  25  1.21606e-04
  1   6  11  27  2.03831e-05
  1   6  11  28  3.17413e-05
  1   6  11  29  1.79914e-05
  1   6  11  30  2.26647e-04
  1   6  11  31 -2.11616e-05
  1   6  11  32 -2.17754e-04
  1   6  11  33  1.54734e-05
  1   6  11  34 -8.92058e-05
  1   6  11  35 -3.56919e-04
  1   6  11  36  1.30066e-04
  1   6  11  37 -3.39304e-05
  1   6  11  38 -9.44922e-05
  1   6  11  39  2.18107e-04
  1   6  11  40 -3.78933e-05
  1   6  11  41 -4.88348e-05
  1   6  11  42  1.38193e-04
  1   6  11  43 -1.12167e-04
  1   6  11  44  1.35265e-04
  1   6  11  45 -7.75538e-05
  1   6  11  46 -3.76932e-04
  1   6  11  47 -9.02512e-05
  1   6  11  48 -2.07660e-04
  1   6  11  49 -2.60381e-04
  1   6  11  50  3.55568e-05
  1   6  11  51 -3.39475e-05
  1   6  11  52  4.50512e-04
  1   6  11  53  1.92816e-05
  1   6  11  54  3.73768e-04
  1   6  11  55 -5.31761e-04
  1   6  11  56  8.81354e-04
  1   6  11  57 -2.62461e-05
  1   6  11  59 -1.47187e-05
  1   6  11  60 -1.57106e-04
  1   6  11  61  8.49303e-05
  1   6  11  62  1.22620e-04
  1   6  11  63 -1.18649e-05
  1   6  11  65  1.13361e-05
  1   6  11  66  9.17663e-05
  1   6  11  68 -2.61784e-05
  1   6  11  69  1.38184e-04
  1   6  11  70  1.56662e-05
  1   6  11  71 -2.35937e-04
  1   6  11  72  1.19686e-04
  1   6  11  73 -4.11552e-05
  1   6  11  75  5.44748e-05
  1   6  11  76  1.45154e-04
  1   6  11  79  1.25513e-05
  1   6  11  80 -1.10525e-04
  1   6  11  81  4.55802e-05
  1   6  11  83  4.00874e-04
  1   6  11  84 -1.78963e-05
  1   6  11  85  1.05404e-04
  1   6  11  86 -3.83132e-05
  1   6  11  87  6.49512e-04
  1   6  11  88  3.11905e-05
  1   6  11  89 -1.56676e-05
  1   6  11  90  7.83421e-05
  1   6  11  91 -1.98519e-04
  1   6  11  93  6.20449e-05
  1   6  11  95 -3.25357e-05
  1   6  11  96  1.96185e-04
  1   6  11  97 -3.46540e-04
  1   6  11  98 -4.17832e-05
  1   6  11  99 -3.74501e-04
  1   6  11 100  1.61696e-04
  1   6  11 101  6.57707e-05
  1   6  11 102  1.28481e-04
  1   6  11 103  9.86795e-05
  1   6  11 104 -2.83029e-04
  1   6  11 105  2.33890e-04
  1   6  11 106 -1.79952e-04
  1   6  11 108 -1.63773e-04
  1   6  11 109  2.10626e-05
  1   6  11 110  1.19795e-05
  1   6  11 111 -1.76783e-05
  1   6  11 113 -4.79943e-05
  1   6  11 115  2.32719e-04
  1   6  11 116  2.23983e-04
  1   6  11 117 -1.53152e-05
  1   6  11 118 -1.84449e-04
  1   6  11 119  2.30742e-04
  1   6  11 120 -4.09080e-04
  1   6  11 121 -2.81778e-05
  1   6  11 122 -2.55796e-04
  1   6  11 123 -2.29000e-04
  1   6  11 125 -5.57816e-05
  1   6  11 126 -2.15801e-04
  1   6  11 127 -4.28107e-04
  1   6  11 128 -3.07694e-05
  1   6  11 131 -4.24687e-05
  1   6  11 132  3.58743e-05
  1   6  11 137 -1.16457e-05
  1   6  12   9 -2.95288e-05
  1   6  12  10 -1.93386e-05
  1   6  12  12  2.85443e-05
  1   6  12  13 -2.67360e-05
  1   6  12  14 -4.64843e-05
  1   6  12  16 -7.40246e-05
  1   6  12  17  1.30952e-04
  1   6  12  18  6.09923e-05
  1   6  12  19  7.41347e-05
  1   6  12  20 -3.59767e-05
  1   6  12  21 -4.22333e-05
  1   6  12  22  1.46371e-05
  1   6  12  23 -5.94223e-05
  1   6  12  24 -4.53355e-05
  1   6  12  25 -1.03778e-05
  1   6  12  26  4.01536e-05
  1   6  12  27 -3.08462e-05
  1   6  12  28 -1.78275e-05
  1   6  12  29  1.72357e-05
  1   6  12  30 -4.80565e-05
  1   6  12  31  1.06040e-04
  1   6  12  32 -2.91404e-05
  1   6  12  33  1.14923e-05
  1   6  12  34 -8.95911e-05
  1   6  12  35 -3.80514e-05
  1   6  12  36 -3.43925e-05
  1   6  12  38 -3.77430e-05
  1   6  12  39 -5.22596e-05
  1   6  12  41 -1.50472e-04
  1   6  12  42 -8.30964e-05
  1   6  12  43  6.79202e-05
  1   6  12  44  2.93378e-05
  1   6  12  46  1.33845e-04
  1   6  12  47 -3.35991e-05
  1   6  12  48 -1.07908e-05
  1   6  12  49 -9.19385e-05
  1   6  12  50 -2.64648e-05
  1   6  12  53  2.56746e-05
  1   6  12  54  3.75908e-05
  1   6  12  55 -1.50541e-04
  1   6  12  56 -7.03321e-05
  1   6  12  58 -6.68031e-05
  1   6  12  59 -6.61948e-05
  1   6  12  60 -9.68461e-05
  1   6  12  61 -3.46952e-05
  1   6  12  62  2.60413e-05
  1   6  12  63 -1.27287e-05
  1   6  12  64 -1.83368e-05
  1   6  12  65  3.32305e-05
  1   6  12  66  1.81153e-05
  1   6  12  67 -2.65698e-05
  1   6  12  68 -1.54961e-05
  1   6  12  69  3.78571e-05
  1   6  12  70  2.83588e-05
  1   6  12  71 -6.89265e-05
  1   6  12  72  2.49456e-05
  1   6  12  76  7.97278e-05
  1   6  12  77  1.47701e-05
  1   6  12  78  3.04374e-05
  1   6  12  80  7.82157e-05
  1   6  12  81 -1.24493e-05
  1   6  12  83  1.08010e-04
  1   6  12  84  6.57849e-05
  1   6  12  85 -2.03729e-05
  1   6  12  86  5.06842e-05
  1   6  12  87 -4.54045e-05
  1   6  12  89 -3.61345e-05
  1   6  12  90 -1.19967e-04
  1   6  12  93 -7.14555e-05
  1   6  12  94  5.35276e-05
  1   6  12  95 -1.27323e-04
  1   6  12  96 -2.79061e-05
  1   6  12  98 -2.01018e-05
  1   6  12  99 -3.42231e-05
  1   6  12 100  5.24609e-05
  1   6  12 101 -3.91508e-05
  1   6  12 102 -2.89733e-05
  1   6  12 103  1.29506e-05
  1   6  12 104  3.25888e-05
  1   6  12 105  5.16859e-05
  1   6  12 106  5.23832e-05
  1   6  12 107 -1.35063e-05
  1   6  12 108  3.94598e-05
  1   6  12 109  1.54545e-05
  1   6  12 110  5.87747e-05
  1   6  12 111 -4.17472e-05
  1   6  12 112 -1.13985e-04
  1   6  12 113 -2.61585e-05
  1   6  12 114  7.91351e-05
  1   6  12 115  6.14407e-05
  1   6  12 116 -5.05088e-05
  1   6  12 117 -5.30705e-05
  1   6  12 118 -1.32671e-05
  1   6  12 119  4.36765e-05
  1   6  12 120  9.29978e-05
  1   6  12 121  5.09078e-04
  1   6  12 122 -7.24760e-05
  1   6  12 123 -7.65542e-05
  1   6  12 124  1.00713e-04
  1   6  12 125 -7.66685e-05
  1   6  12 126  4.70815e-05
  1   6  12 127  2.34639e-04
  1   6  12 130  1.16847e-05
  1   6  12 134  1.76510e-05
  1   6  12 135 -5.53575e-05
  1   6  12 136 -2.60852e-05
  1   6  12 137 -1.97881e-05
  1   6  12 138  1.09386e-05
  1   6  12 139 -1.29019e-05
  1   6  12 140  4.17756e-05
  1   6  13   9 -6.73437e-05
  1   6  13  10  4.16275e-05
  1   6  13  11  8.54804e-05
  1   6  13  12  1.09756e-04
  1   6  13  13  1.63277e-05
  1   6  13  14 -4.34123e-05
  1   6  13  15  4.01172e-05
  1   6  13  16  4.30262e-05
  1   6  13  17  1.50987e-04
  1   6  13  18 -1.84585e-04
  1   6  13  19  2.17970e-04
  1   6  13  20  2.05923e-05
  1   6  13  21 -9.54822e-05
  1   6  13  22  5.87801e-05
  1   6  13  23  1.44542e-05
  1   6  13  24 -1.82095e-04
  1   6  13  25  1.96144e-04
  1   6  13  26 -8.32668e-05
  1   6  13  27 -5.76689e-05
  1   6  13  28 -4.27184e-05
  1   6  13  29 -1.88248e-05
  1   6  13  30 -2.06661e-04
  1   6  13  31  2.08686e-04
  1   6  13  32 -1.77202e-04
  1   6  13  33 -3.03908e-05
  1   6  13  34  1.38077e-05
  1   6  13  35  1.81130e-04
  1   6  13  36 -2.66695e-04
  1   6  13  37 -1.19729e-04
  1   6  13  38 -1.11978e-04
  1   6  13  39  1.25722e-05
  1   6  13  40 -2.27509e-05
  1   6  13  42  7.23386e-05
  1   6  13  43 -1.91587e-05
  1   6  13  45 -3.85992e-05
  1   6  13  46 -1.97288e-04
  1   6  13  47  1.94172e-05
  1   6  13  48 -1.02440e-04
  1   6  13  49  1.23901e-04
  1   6  13  51 -1.15977e-05
  1   6  13  52  7.58494e-05
  1   6  13  53  1.91473e-04
  1   6  13  54  6.29888e-05
  1   6  13  55 -1.28273e-04
  1   6  13  56  4.17123e-04
  1   6  13  57  3.06962e-05
  1   6  13  59  2.40481e-04
  1   6  13  60  1.21419e-04
  1   6  13  61  2.79139e-04
  1   6  13  62 -2.83641e-04
  1   6  13  63 -3.74635e-04
  1   6  13  64  7.23858e-05
  1   6  13  65 -1.86181e-04
  1   6  13  66  7.23883e-05
  1   6  13  68 -2.31606e-04
  1   6  13  69 -5.63851e-04
  1   6  13  71 -4.64251e-04
  1   6  13  72  2.58546e-04
  1   6  13  73 -4.34321e-05
  1   6  13  76  2.83697e-04
  1   6  13  77  6.37401e-05
  1   6  13  78 -1.33296e-05
  1   6  13  80  3.31704e-04
  1   6  13  81  4.55978e-05
  1   6  13  83 -4.95924e-04
  1   6  13  84  3.65861e-05
  1   6  13  85  1.43278e-04
  1   6  13  87 -1.91343e-05
  1   6  13  88  1.74012e-05
  1   6  13  89 -1.02933e-05
  1   6  13  90 -8.63720e-05
  1   6  13  91 -8.38172e-05
  1   6  13  93  6.88723e-05
  1   6  13  94 -3.19329e-05
  1   6  13  95 -6.06905e-05
  1   6  13  96 -2.95899e-05
  1   6  13  97  6.82625e-05
  1   6  13  98 -7.82560e-05
  1   6  13  99  4.53321e-05
  1   6  13 100  1.19053e-04
  1   6  13 102  6.27583e-05
  1   6  13 103  4.32603e-05
  1   6  13 104 -1.09165e-04
  1   6  13 106  1.31065e-04
  1   6  13 107 -5.76336e-05
  1   6  13 108  2.32172e-05
  1   6  13 109 -2.83673e-05
  1   6  13 110 -1.89751e-04
  1   6  13 111 -1.84100e-05
  1   6  13 112 -4.79536e-05
  1   6  13 113  6.28367e-05
  1   6  13 116  1.41133e-04
  1   6  13 117  1.81353e-05
  1   6  13 118 -3.12163e-04
  1   6  13 119  1.76161e-04
  1   6  13 120 -5.09217e-04
  1   6  13 121 -1.79280e-04
  1   6  13 122  3.48015e-05
  1   6  13 123 -8.48988e-05
  1   6  13 124 -1.20213e-04
  1   6  13 125 -3.38455e-05
  1   6  13 126 -4.91809e-05
  1   6  13 127 -3.04650e-04
  1   6  13 128  1.80840e-04
  1   6  13 129 -6.52574e-05
  1   6  13 130 -3.05268e-05
  1   6  13 131 -5.73596e-05
  1   6  13 132  2.36929e-05
  1   6  13 133  1.66396e-05
  1   6  14  10 -5.49721e-05
  1   6  14  11 -4.36950e-05
  1   6  14  12  9.95801e-05
  1   6  14  13  7.51112e-05
  1   6  14  14 -1.99151e-05
  1   6  14  15  2.69905e-05
  1   6  14  16  5.24975e-04
  1   6  14  17  1.10051e-04
  1   6  14  18  1.00860e-04
  1   6  14  19  8.47390e-05
  1   6  14  20  5.69463e-05
  1   6  14  21 -1.16400e-04
  1   6  14  22 -2.33872e-05
  1   6  14  23 -1.50210e-05
  1   6  14  24 -1.28612e-04
  1   6  14  25  2.29394e-04
  1   6  14  26  1.96667e-04
  1   6  14  27 -4.36790e-05
  1   6  14  28 -8.51022e-05
  1   6  14  29 -1.02885e-04
  1   6  14  30  9.82118e-05
  1   6  14  31  1.28565e-04
  1   6  14  32  5.45535e-05
  1   6  14  33 -7.82597e-05
  1   6  14  34 -3.64496e-05
  1   6  14  35 -1.02778e-05
  1   6  14  36 -1.51961e-04
  1   6  14  37 -5.91429e-05
  1   6  14  38 -7.44216e-05
  1   6  14  39 -1.68486e-04
  1   6  14  40 -6.35374e-05
  1   6  14  41 -1.76349e-04
  1   6  14  42  2.14527e-04
  1   6  14  43  1.50827e-05
  1   6  14  44  1.78453e-04
  1   6  14  45 -1.22598e-04
  1   6  14  46 -2.95832e-04
  1   6  14  48 -1.03619e-04
  1   6  14  49 -1.80297e-04
  1   6  14  50 -9.10755e-05
  1   6  14  51 -6.55898e-05
  1   6  14  52  8.66919e-05
  1   6  14  53  4.82990e-05
  1   6  14  54 -5.37909e-04
  1   6  14  55  4.08353e-04
  1   6  14  56 -1.01529e-04
  1   6  14  58 -1.10556e-04
  1   6  14  59 -1.41203e-04
  1   6  14  60  5.50528e-04
  1   6  14  61  2.38097e-04
  1   6  14  62  2.46622e-05
  1   6  14  63 -1.82066e-04
  1   6  14  64  1.91347e-05
  1   6  14  65 -1.11589e-04
  1   6  14  66  1.87777e-04
  1   6  14  67 -9.90910e-05
  1   6  14  68 -2.45816e-04
  1   6  14  69  3.97537e-05
  1   6  14  70 -1.05021e-04
  1   6  14  71 -2.82635e-04
  1   6  14  72  1.77186e-04
  1   6  14  73  1.51327e-05
  1   6  14  74  9.72306e-05
  1   6  14  75  9.47058e-05
  1   6  14  76  2.05511e-04
  1   6  14  77  5.39312e-05
  1   6  14  78 -3.36849e-05
  1   6  14  79  9.71533e-05
  1   6  14  80  1.88481e-04
  1   6  14  81  1.38938e-04
  1   6  14  82  6.38345e-05
  1   6  14  83  9.12030e-05
  1   6  14  84 -1.08487e-04
  1   6  14  85 -2.68630e-04
  1   6  14  86 -6.03802e-05
  1   6  14  87 -1.27254e-05
  1   6  14  88 -1.25704e-04
  1   6  14  89 -9.23095e-05
  1   6  14  90 -2.61647e-04
  1   6  14  91 -1.17502e-04
  1   6  14  92 -2.33542e-05
  1   6  14  93 -8.96164e-05
  1   6  14  94  2.43489e-05
  1   6  14  95 -8.03014e-05
  1   6  14  96 -1.80734e-04
  1   6  14  97  1.21984e-04
  1   6  14  99 -1.32116e-04
  1   6  14 100 -6.07304e-05
  1   6  14 101 -8.93538e-05
  1   6  14 102  2.25864e-04
  1   6  14 103  4.29582e-05
  1   6  14 104  1.27371e-05
  1   6  14 105 -7.98314e-05
  1   6  14 107  8.80574e-05
  1   6  14 108  2.88965e-04
  1   6  14 109  4.83653e-05
  1   6  14 110  1.01022e-05
  1   6  14 111  5.56499e-05
  1   6  14 112  7.50082e-05
  1   6  14 113  1.28252e-04
  1   6  14 114  1.30569e-04
  1   6  14 115  1.40216e-04
  1   6  14 116 -5.13226e-04
  1   6  14 117 -9.13769e-05
  1   6  14 118  1.08457e-05
  1   6  14 119  5.80441e-04
  1   6  14 120  7.36955e-05
  1   6  14 121  2.20750e-04
  1   6  14 122 -8.80450e-05
  1   6  14 123  1.82103e-04
  1   6  14 124  4.62535e-04
  1   6  14 125 -2.64164e-05
  1   6  14 126 -1.70590e-05
  1   6  14 127 -3.63896e-04
  1   6  14 128  1.71947e-05
  1   6  14 129 -9.70020e-05
  1   6  14 130 -8.48254e-05
  1   6  14 131 -7.89080e-05
  1   6  14 133 -6.89831e-05
  1   6  14 134  7.67442e-05
  1   6  14 135  6.42550e-05
  1   6  14 136 -8.33096e-05
  1   6  14 137  3.53005e-05
  1   6  14 138  1.00279e-04
  1   6  14 139 -7.16712e-05
  1   6  14 140  6.84766e-05
  1   6  14 141  7.86418e-05
  1   6  15   9  2.16423e-05
  1   6  15  10 -4.36457e-05
  1   6  15  11  1.37355e-05
  1   6  15  12  8.57930e-05
  1   6  15  14  5.95484e-05
  1   6  15  15  3.48072e-05
  1   6  15  16 -1.07972e-04
  1   6  15  17  4.15795e-05
  1   6  15  18  6.33874e-05
  1   6  15  19 -6.57506e-05
  1   6  15  21 -6.02740e-05
  1   6  15  22 -8.45978e-05
  1   6  15  23  1.01393e-05
  1   6  15  24  1.81665e-04
  1   6  15  25  1.55514e-04
  1   6  15  26  1.28757e-04
  1   6  15  27 -1.81388e-05
  1   6  15  28 -2.09735e-05
  1   6  15  29  8.26390e-05
  1   6  15  30  1.06388e-04
  1   6  15  31 -1.29942e-04
  1   6  15  32  2.01187e-04
  1   6  15  33  7.72498e-05
  1   6  15  34  1.64995e-05
  1   6  15  35 -8.96554e-05
  1   6  15  36  6.35800e-05
  1   6  15  37 -4.81380e-05
  1   6  15  38 -4.81708e-05
  1   6  15  39 -4.78335e-05
  1   6  15  40  3.11427e-05
  1   6  15  41 -1.23565e-04
  1   6  15  42  1.22243e-04
  1   6  15  43 -1.31026e-04
  1   6  15  44  3.19238e-05
  1   6  15  45 -4.37617e-05
  1   6  15  46 -1.49021e-04
  1   6  15  47 -5.03279e-05
  1   6  15  48 -1.07412e-04
  1   6  15  49 -7.42431e-05
  1   6  15  50 -4.17082e-05
  1   6  15  52  3.43946e-05
  1   6  15  53 -9.91489e-05
  1   6  15  54 -3.11746e-05
  1   6  15  55 -2.24584e-04
  1   6  15  56 -1.07216e-04
  1   6  15  57 -6.48544e-05
  1   6  15  58 -4.64346e-05
  1   6  15  59 -1.00752e-04
  1   6  15  60 -8.71905e-05
  1   6  15  61 -1.19447e-05
  1   6  15  62  3.29086e-05
  1   6  15  63  8.25425e-05
  1   6  15  66 -2.09463e-05
  1   6  15  67  2.19100e-05
  1   6  15  68  8.49118e-05
  1   6  15  69  7.09546e-05
  1   6  15  71  1.08103e-04
  1   6  15  72 -4.16876e-05
  1   6  15  74  1.02436e-05
  1   6  15  75  8.08302e-05
  1   6  15  76 -1.39336e-04
  1   6  15  77 -7.92193e-05
  1   6  15  79 -2.26138e-05
  1   6  15  80 -1.09594e-04
  1   6  15  82 -1.73366e-05
  1   6  15  83  6.46583e-05
  1   6  15  84 -9.66995e-05
  1   6  15  85 -2.76235e-04
  1   6  15  86 -5.79310e-05
  1   6  15  87  6.01671e-05
  1   6  15  89  1.74254e-05
  1   6  15  90 -4.97867e-05
  1   6  15  91  6.52551e-05
  1   6  15  92  6.37952e-05
  1   6  15  93 -3.16633e-05
  1   6  15  94  8.46261e-05
  1   6  15  95  8.48520e-05
  1   6  15  96  1.98879e-04
  1   6  15  97  1.19774e-04
  1   6  15  98 -6.67759e-05
  1   6  15  99 -6.49843e-05
  1   6  15 101  2.53280e-04
  1   6  15 102 -1.45284e-04
  1   6  15 103  1.54185e-04
  1   6  15 104  2.22999e-05
  1   6  15 105 -4.68639e-04
  1   6  15 106 -3.04717e-05
  1   6  15 107  1.93778e-04
  1   6  15 108  5.85477e-05
  1   6  15 109 -2.72766e-05
  1   6  15 110  1.86566e-04
  1   6  15 111  3.00398e-04
  1   6  15 112  1.52349e-04
  1   6  15 113 -2.19887e-05
  1   6  15 115  1.92202e-04
  1   6  15 116  2.76499e-05
  1   6  15 117 -3.58525e-04
  1   6  15 118  1.59765e-04
  1   6  15 119  2.07052e-04
  1   6  15 120  1.76009e-05
  1   6  15 121 -3.08934e-04
  1   6  15 122 -1.61646e-04
  1   6  15 123  9.13937e-04
  1   6  15 124  2.38636e-04
  1   6  15 125 -2.25995e-05
  1   6  15 126  4.41688e-05
  1   6  15 127 -3.07783e-04
  1   6  15 131  2.31590e-05
  1   6  15 132  8.56166e-05
  1   6  15 133  3.10804e-05
  1   6  15 134  3.56178e-05
  1   6  15 135  2.09234e-05
  1   6  15 136 -5.41121e-05
  1   6  15 137 -1.31186e-05
  1   6  15 138  1.32578e-05
  1   6  15 139  4.48064e-05
  1   6  15 141  9.88131e-05
  1   6  16   9  5.03194e-05
  1   6  16  10 -3.92093e-05
  1   6  16  11 -8.43441e-05
  1   6  16  12 -2.11559e-04
  1   6  16  14  1.49159e-05
  1   6  16  15 -1.28169e-05
  1   6  16  16  1.10692e-04
  1   6  16  17 -1.08771e-04
  1   6  16  18  1.41229e-05
  1   6  16  19 -9.22962e-05
  1   6  16  20 -2.68824e-05
  1   6  16  21  5.63940e-05
  1   6  16  22  3.94872e-05
  1   6  16  23  2.32732e-05
  1   6  16  24  1.32117e-04
  1   6  16  25 -2.46118e-04
  1   6  16  26  6.97564e-05
  1   6  16  27  4.75829e-05
  1   6  16  28  8.51376e-05
  1   6  16  29 -8.76110e-05
  1   6  16  30  8.34299e-05
  1   6  16  31 -1.28593e-04
  1   6  16  32  7.32718e-05
  1   6  16  33  2.64273e-05
  1   6  16  35  1.51230e-04
  1   6  16  36  1.16780e-04
  1   6  16  37  3.61858e-05
  1   6  16  38  1.04174e-04
  1   6  16  39  3.29615e-05
  1   6  16  40  2.81352e-05
  1   6  16  41  3.06703e-05
  1   6  16  43  2.91361e-05
  1   6  16  44 -1.72805e-05
  1   6  16  45  6.12103e-05
  1   6  16  46  1.67578e-04
  1   6  16  48  2.62095e-04
  1   6  16  52 -1.59823e-04
  1   6  16  53 -8.68531e-05
  1   6  16  54 -6.90883e-05
  1   6  16  55  1.39715e-04
  1   6  16  56 -1.36633e-05
  1   6  16  57 -2.13282e-05
  1   6  16  58  1.36732e-05
  1   6  16  59 -2.74300e-05
  1   6  16  60  5.85585e-05
  1   6  16  61 -1.23680e-04
  1   6  16  62  1.31042e-05
  1   6  16  63  1.72507e-04
  1   6  16  64 -4.26454e-05
  1   6  16  65  6.96625e-05
  1   6  16  66 -4.20521e-05
  1   6  16  68  8.53849e-05
  1   6  16  69  1.34848e-04
  1   6  16  70 -3.36959e-05
  1   6  16  71  2.09067e-04
  1   6  16  72 -1.35770e-04
  1   6  16  73  4.34611e-05
  1   6  16  75 -3.42237e-05
  1   6  16  76 -1.22971e-04
  1   6  16  77 -5.10193e-05
  1   6  16  79  1.50161e-05
  1   6  16  80 -1.46224e-04
  1   6  16  81 -4.84177e-05
  1   6  16  83  3.62576e-05
  1   6  16  84  1.72254e-05
  1   6  16  85  1.68436e-04
  1   6  16  86  1.95371e-05
  1   6  16  87 -1.88427e-04
  1   6  16  89  2.24497e-05
  1   6  16  90  1.80400e-04
  1   6  16  91  1.08196e-04
  1   6  16  92 -1.01253e-05
  1   6  16  93 -9.62193e-05
  1   6  16  94  1.39991e-05
  1   6  16  96  1.25100e-04
  1   6  16  97 -1.37005e-04
  1   6  16  98  9.71246e-05
  1   6  16  99  1.16448e-05
  1   6  16 100 -7.86376e-05
  1   6  16 101 -6.74526e-05
  1   6  16 102  1.13346e-04
  1   6  16 103 -8.06720e-05
  1   6  16 104  1.63142e-04
  1   6  16 105  1.34305e-04
  1   6  16 106 -8.05973e-05
  1   6  16 107  3.03456e-05
  1   6  16 108 -1.36648e-04
  1   6  16 109  5.13826e-05
  1   6  16 110  2.34843e-04
  1   6  16 111 -4.71721e-05
  1   6  16 112 -3.22592e-05
  1   6  16 113 -6.14090e-05
  1   6  16 115  6.93423e-05
  1   6  16 116  1.78908e-04
  1   6  16 117 -1.35574e-04
  1   6  16 118  1.46112e-04
  1   6  16 119  1.27608e-04
  1   6  16 120  1.80229e-04
  1   6  16 121  1.83209e-05
  1   6  16 122 -1.41957e-04
  1   6  16 123 -3.06633e-04
  1   6  16 124  3.48840e-05
  1   6  16 125  7.49524e-05
  1   6  16 126 -2.46022e-05
  1   6  16 127  1.43255e-04
  1   6  16 128 -1.20660e-04
  1   6  16 129  2.20892e-05
  1   6  16 130  2.02689e-05
  1   6  16 131  7.57716e-05
  1   6  16 132 -6.67051e-05
  1   6  16 134  1.12416e-05
  1   6  16 137  1.18360e-05
  1   6  16 141 -1.27311e-05
  1   7   8   9  9.71967e-05
  1   7   8  10 -1.32058e-05
  1   7   8  11  2.23519e-05
  1   7   8  13  8.86189e-05
  1   7   8  14  1.27498e-04
  1   7   8  15  2.04112e-04
  1   7   8  16  1.43534e-04
  1   7   8  17  4.03174e-04
  1   7   8  18 -5.83247e-05
  1   7   8  19 -1.47505e-04
  1   7   8  20  2.48187e-04
  1   7   8  21 -3.93683e-05
  1   7   8  22  2.46579e-05
  1   7   8  23  2.01314e-05
  1   7   8  26  1.09145e-04
  1   7   8  27 -3.56211e-04
  1   7   8  28 -1.43901e-04
  1   7   8  29 -1.39923e-04
  1   7   8  30  1.09908e-04
  1   7   8  31 -2.00105e-05
  1   7   8  32 -9.38500e-05
  1   7   8  34  2.59984e-05
  1   7   8  35 -1.56214e-05
  1   7   8  36  8.29129e-05
  1   7   8  37 -1.66276e-05
  1   7   8  38  2.34362e-04
  1   7   8  39 -4.86587e-05
  1   7   8  40  9.97516e-05
  1   7   8  41  3.71750e-04
  1   7   8  42  7.09118e-05
  1   7   8  43 -1.81422e-04
  1   7   8  45  6.39757e-04
  1   7   8  46 -6.07225e-05
  1   7   8  47 -1.48543e-04
  1   7   8  49 -5.02973e-05
  1   7   8  50 -1.00400e-04
  1   7   8  51 -9.19122e-05
  1   7   8  53 -5.54991e-05
  1   7   8  54 -5.39724e-04
  1   7   8  55 -3.29632e-04
  1   7   8  56 -5.49720e-05
  1   7   8  57 -1.06719e-04
  1   7   8  59 -3.67586e-05
  1   7   8  60 -5.06679e-05
  1   7   8  61  3.11073e-05
  1   7   8  62  1.86878e-05
  1   7   8  63  3.89500e-05
  1   7   8  64 -3.75661e-05
  1   7   8  65  1.01848e-05
  1   7   8  66  1.15721e-05
  1   7   8  68 -3.74422e-05
  1   7   8  69  3.82163e-05
  1   7   8  70 -5.60945e-05
  1   7   8  71  9.91157e-05
  1   7   8  72  5.45971e-05
  1   7   8  73 -2.29795e-05
  1   7   8  75 -1.25749e-04
  1   7   8  76 -2.52177e-05
  1   7   8  77 -8.85366e-05
  1   7   8  78 -1.99970e-05
  1   7   8  80 -4.14792e-05
  1   7   8  83  5.75522e-05
  1   7   8  84  1.91308e-04
  1   7   8  85 -1.89627e-05
  1   7   8  86  1.35825e-04
  1   7   8  87  4.11511e-05
  1   7   8  89 -1.05709e-04
  1   7   8  90  1.82829e-05
  1   7   8  91 -3.65413e-05
  1   7   8  93 -5.01345e-05
  1   7   8  94 -2.12121e-05
  1   7   8  95  3.42193e-05
  1   7   8  97  1.72695e-05
  1   7   8  98 -1.10378e-05
  1   7   8 100 -1.74531e-05
  1   7   8 101  3.40562e-05
  1   7   8 102  8.53595e-05
  1   7   8 103  1.17374e-04
  1   7   8 104  3.40471e-05
  1   7   8 105  1.87718e-05
  1   7   8 106 -7.61895e-05
  1   7   8 110  3.67680e-05
  1   7   8 114 -2.06029e-04
  1   7   8 115  1.58790e-05
  1   7   8 117 -7.96303e-05
  1   7   8 118  8.28505e-05
  1   7   8 120  2.27091e-05
  1   7   8 121  7.62481e-05
  1   7   8 122 -1.43996e-05
  1   7   8 124 -1.66289e-04
  1   7   8 125  3.99362e-04
  1   7   8 126  1.84484e-05
  1   7   8 127 -2.87442e-05
  1   7   8 128 -1.08692e-05
  1   7   8 131  1.62202e-05
  1   7   8 134  1.69238e-05
  1   7   8 135 -1.73293e-05
  1   7   8 136 -1.70719e-05
  1   7   9   9 -4.27600e-05
  1   7   9  10  1.73634e-05
  1   7   9  12  1.74958e-05
  1   7   9  13  4.90476e-05
  1   7   9  14 -1.21480e-04
  1   7   9  15 -1.84951e-04
  1   7   9  16 -1.64881e-04
  1   7   9  17 -3.26106e-04
  1   7   9  18  5.72937e-05
  1   7   9  19  5.09186e-05
  1   7   9  20 -1.45934e-04
  1   7   9  21  2.61009e-05
  1   7   9  22 -6.20947e-05
  1   7   9  23  2.46707e-05
  1   7   9  26 -3.50270e-05
  1   7   9  27  1.12661e-04
  1   7   9  28  1.03769e-04
  1   7   9  29  9.19999e-05
  1   7   9  30 -4.98952e-05
  1   7   9  31 -2.54185e-05
  1   7   9  32  4.85731e-05
  1   7   9  34 -2.54454e-05
  1   7   9  35 -1.26375e-04
  1   7   9  36  2.39477e-05
  1   7   9  37  4.87184e-05
  1   7   9  38 -9.54570e-05
  1   7   9  39  2.23660e-05
  1   7   9  40 -2.32060e-05
  1   7   9  41 -1.27303e-04
  1   7   9  42 -4.68740e-05
  1   7   9  45 -2.04466e-04
  1   7   9  46  2.43062e-05
  1   7   9  47  1.01635e-04
  1   7   9  48 -6.16128e-05
  1   7   9  49  1.60242e-05
  1   7   9  50  1.22101e-04
  1   7   9  51  1.06096e-04
  1   7   9  52 -3.36545e-05
  1   7   9  53  5.42226e-05
  1   7   9  54  5.98661e-04
  1   7   9  55  2.94767e-04
  1   7   9  56 -1.30626e-04
  1   7   9  57  4.68940e-05
  1   7   9  58  3.10656e-05
  1   7   9  59  2.02727e-05
  1   7   9  60  1.25178e-05
  1   7   9  61 -5.80375e-05
  1   7   9  62  1.01291e-04
  1   7   9  63  3.97648e-05
  1   7   9  65  2.81101e-05
  1   7   9  68  3.06437e-05
  1   7   9  69  1.07073e-04
  1   7   9  70  2.62314e-05
  1   7   9  71  1.85483e-05
  1   7   9  72 -6.58702e-05
  1   7   9  73  2.26869e-05
  1   7   9  75  4.66879e-05
  1   7   9  76 -6.03667e-05
  1   7   9  77  1.65275e-05
  1   7   9  80 -6.04035e-05
  1   7   9  81  1.41346e-05
  1   7   9  83  1.34783e-04
  1   7   9  84 -5.95494e-05
  1   7   9  85 -1.18357e-05
  1   7   9  86 -3.94185e-05
  1   7   9  87  5.74885e-05
  1   7   9  89  1.49477e-05
  1   7   9  90 -5.39208e-05
  1   7   9  97 -2.58626e-05
  1   7   9  98 -1.32758e-05
  1   7   9  99 -1.98006e-05
  1   7   9 102 -1.36876e-05
  1   7   9 103 -2.07358e-05
  1   7   9 104 -4.87992e-05
  1   7   9 110  2.57592e-05
  1   7   9 113 -1.89728e-05
  1   7   9 114  6.57672e-05
  1   7   9 117  3.33844e-05
  1   7   9 119 -1.55409e-05
  1   7   9 120  2.87818e-05
  1   7   9 124  5.86145e-05
  1   7   9 125 -9.03098e-05
  1   7   9 127  1.96682e-05
  1   7   9 128 -1.00866e-05
  1   7   9 133 -2.46257e-05
  1   7   9 134 -1.08108e-05
  1   7   9 135  1.03612e-05
  1   7   9 136  1.06743e-05
  1   7   9 137 -1.06879e-05
  1   7  10   9 -6.56911e-05
  1   7  10  10 -3.22675e-05
  1   7  10  11 -2.79338e-05
  1   7  10  12  6.91354e-05
  1   7  10  13 -3.73136e-04
  1   7  10  14  2.68645e-04
  1   7  10  15  3.96397e-04
  1   7  10  16  1.86371e-04
  1   7  10  17  3.07177e-04
  1   7  10  19  3.18551e-05
  1   7  10  20  3.38705e-05
  1   7  10  21 -2.37695e-05
  1   7  10  22  8.03472e-05
  1   7  10  24  1.50205e-05
  1   7  10  25  9.62220e-05
  1   7  10  26 -9.85938e-05
  1   7  10  27  4.83691e-04
  1   7  10  28 -4.76935e-05
  1   7  10  29 -1.00066e-04
  1   7  10  30  6.23069e-05
  1   7  10  31 -3.71465e-05
  1   7  10  32  4.62196e-05
  1   7  10  33  3.14178e-05
  1   7  10  34 -4.77987e-05
  1   7  10  35  8.20590e-05
  1   7  10  36 -1.09588e-04
  1   7  10  37 -5.53256e-05
  1   7  10  38 -1.27555e-04
  1   7  10  39  1.64157e-04
  1   7  10  40 -5.56656e-05
  1   7  10  41 -4.18727e-04
  1   7  10  42 -3.87072e-05
  1   7  10  43  1.07623e-04
  1   7  10  44  1.15237e-04
  1   7  10  45 -7.57280e-04
  1   7  10  46  5.96118e-05
  1   7  10  47 -4.04530e-05
  1   7  10  48 -2.36628e-05
  1   7  10  49  4.22994e-05
  1   7  10  50 -2.90323e-04
  1   7  10  51 -2.02463e-04
  1   7  10  52  1.50492e-04
  1   7  10  53  5.35208e-05
  1   7  10  54 -1.17946e-03
  1   7  10  55 -4.62102e-04
  1   7  10  56  6.19380e-05
  1   7  10  57  4.29505e-05
  1   7  10  58 -1.32788e-04
  1   7  10  59 -2.68654e-05
  1   7  10  60 -4.62777e-05
  1   7  10  62 -8.44064e-05
  1   7  10  64  5.36171e-05
  1   7  10  65 -3.06449e-05
  1   7  10  66  7.21414e-05
  1   7  10  67 -3.21128e-05
  1   7  10  68  2.91187e-05
  1   7  10  69  8.01539e-05
  1   7  10  70  1.63411e-05
  1   7  10  71 -1.17669e-04
  1   7  10  72 -8.09381e-05
  1   7  10  73 -3.95466e-05
  1   7  10  75  1.65227e-04
  1   7  10  76 -2.13607e-05
  1   7  10  77  1.51324e-04
  1   7  10  78  4.83329e-05
  1   7  10  79  4.08313e-05
  1   7  10  80 -1.19865e-05
  1   7  10  81 -4.43744e-05
  1   7  10  82 -3.35215e-05
  1   7  10  84 -2.41820e-04
  1   7  10  85 -4.90755e-05
  1   7  10  86 -1.97848e-04
  1   7  10  87 -2.85599e-05
  1   7  10  88  7.40841e-05
  1   7  10  89  1.73804e-04
  1   7  10  90 -5.17519e-05
  1   7  10  91 -1.72809e-05
  1   7  10  92  3.33434e-05
  1   7  10  93 -1.95514e-05
  1   7  10  94  5.67226e-05
  1   7  10  95 -6.38531e-05
  1   7  10  96 -5.53430e-05
  1   7  10  97  1.99197e-05
  1   7  10  98 -2.76356e-05
  1   7  10  99 -4.09689e-05
  1   7  10 100  7.16471e-05
  1   7  10 101 -3.62810e-05
  1   7  10 102  3.54700e-05
  1   7  10 103 -1.52219e-04
  1   7  10 104 -4.11709e-05
  1   7  10 105 -4.24441e-05
  1   7  10 108  4.99416e-05
  1   7  10 109  6.81208e-05
  1   7  10 110 -1.02095e-04
  1   7  10 111 -4.00382e-05
  1   7  10 112 -3.33180e-05
  1   7  10 113  3.38690e-05
  1   7  10 114  2.67449e-04
  1   7  10 115  1.62518e-05
  1   7  10 116 -5.56312e-05
  1   7  10 117  1.13948e-04
  1   7  10 118 -7.09674e-05
  1   7  10 119 -5.74022e-05
  1   7  10 120 -1.24031e-05
  1   7  10 121 -1.76720e-04
  1   7  10 122  3.29954e-05
  1   7  10 123  1.91542e-05
  1   7  10 124  1.83617e-04
  1   7  10 125 -5.68611e-04
  1   7  10 128 -3.62136e-05
  1   7  10 129  3.62011e-05
  1   7  10 130  3.94066e-05
  1   7  10 131 -3.06622e-05
  1   7  10 133  1.91745e-05
  1   7  10 134  2.01703e-05
  1   7  10 135 -1.20634e-05
  1   7  10 137  2.61536e-05
  1   7  11  11 -1.12158e-05
  1   7  11  12  8.68313e-04
  1   7  11  13 -3.76407e-05
  1   7  11  14  2.90151e-05
  1   7  11  15 -8.32621e-04
  1   7  11  16 -8.38002e-04
  1   7  11  17  8.60508e-04
  1   7  11  18  4.59577e-05
  1   7  11  19  8.05454e-04
  1   7  11  20 -2.60336e-05
  1   7  11  21 -5.77269e-05
  1   7  11  22  1.82612e-05
  1   7  11  23 -2.15537e-05
  1   7  11  24 -5.75888e-05
  1   7  11  25  2.86721e-05
  1   7  11  27  6.29533e-05
  1   7  11  28 -1.88975e-05
  1   7  11  30  6.11037e-05
  1   7  11  31  8.53554e-04
  1   7  11  32 -3.43974e-05
  1   7  11  34 -4.42686e-05
  1   7  11  35  2.20569e-05
  1   7  11  36  7.81450e-04
  1   7  11  37 -7.99719e-05
  1   7  11  38 -2.70148e-05
  1   7  11  39  8.07190e-04
  1   7  11  40 -1.41646e-05
  1   7  11  41 -5.28116e-05
  1   7  11  42  9.70667e-05
  1   7  11  43 -7.96985e-04
  1   7  11  44 -4.15310e-05
  1   7  11  45 -6.30022e-05
  1   7  11  46 -7.55419e-04
  1   7  11  47 -4.29294e-05
  1   7  11  48 -4.89575e-05
  1   7  11  49 -8.58959e-04
  1   7  11  50 -2.07888e-05
  1   7  11  51 -3.00116e-05
  1   7  11  52 -8.13467e-04
  1   7  11  53 -7.91525e-05
  1   7  11  54  6.96787e-04
  1   7  11  55 -7.87213e-04
  1   7  11  56 -9.27585e-04
  1   7  11  59  3.00532e-05
  1   7  11  60  1.70770e-05
  1   7  11  61  8.16604e-04
  1   7  11  62  8.96612e-04
  1   7  11  64 -3.28809e-05
  1   7  11  65  8.09387e-05
  1   7  11  66 -2.31656e-05
  1   7  11  67 -3.85872e-05
  1   7  11  68 -7.18287e-05
  1   7  11  69  1.73857e-04
  1   7  11  71 -1.21126e-04
  1   7  11  72  7.70945e-05
  1   7  11  73 -1.75850e-05
  1   7  11  75  5.46575e-05
  1   7  11  76  1.76488e-04
  1   7  11  77  1.56054e-05
  1   7  11  78  1.38101e-05
  1   7  11  79 -1.24165e-05
  1   7  11  80 -7.73986e-04
  1   7  11  83  1.94990e-04
  1   7  11  84 -3.92120e-05
  1   7  11  85  7.33177e-04
  1   7  11  86 -2.37359e-05
  1   7  11  87  8.68169e-04
  1   7  11  88 -3.63009e-05
  1   7  11  89 -3.66708e-05
  1   7  11  90  7.29119e-04
  1   7  11  91 -3.27355e-05
  1   7  11  92  4.51099e-05
  1   7  11  93 -3.57092e-05
  1   7  11  95 -1.72035e-05
  1   7  11  96  7.59305e-04
  1   7  11  97 -7.76971e-04
  1   7  11  98  8.17605e-04
  1   7  11  99 -7.65139e-04
  1   7  11 100 -8.52894e-04
  1   7  11 103 -2.64656e-05
  1   7  11 104 -4.41243e-05
  1   7  11 105  8.53531e-04
  1   7  11 106 -8.71569e-04
  1   7  11 107 -4.43131e-05
  1   7  11 108 -7.40121e-04
  1   7  11 109  3.69698e-05
  1   7  11 110  8.50806e-04
  1   7  11 111 -4.42364e-05
  1   7  11 113 -3.99162e-05
  1   7  11 114  2.84725e-05
  1   7  11 115  7.65599e-04
  1   7  11 116  5.96716e-04
  1   7  11 117 -7.93769e-04
  1   7  11 119  6.53305e-04
  1   7  11 120 -6.06093e-04
  1   7  11 121 -1.60594e-05
  1   7  11 122 -5.98535e-04
  1   7  11 123 -7.49896e-04
  1   7  11 124  3.23987e-05
  1   7  11 125 -5.58910e-05
  1   7  11 126 -7.75075e-04
  1   7  11 127 -6.31999e-04
  1   7  11 128 -3.70358e-05
  1   7  11 129  2.83627e-05
  1   7  11 130  2.53126e-05
  1   7  11 132  2.02228e-05
  1   7  11 133 -1.65964e-05
  1   7  11 134  1.45297e-05
  1   7  11 135 -2.49530e-05
  1   7  11 136  3.92424e-05
  1   7  11 139  2.92029e-05
  1   7  12   9  1.74293e-05
  1   7  12  10  6.38745e-05
  1   7  12  11 -1.58210e-05
  1   7  12  14  1.31104e-05
  1   7  12  15 -5.66045e-05
  1   7  12  16  5.68580e-05
  1   7  12  17 -3.13293e-05
  1   7  12  18 -1.83278e-05
  1   7  12  19 -4.82549e-05
  1   7  12  20 -2.25337e-05
  1   7  12  22  7.94023e-05
  1   7  12  23 -4.00295e-05
  1   7  12  24 -7.60579e-05
  1   7  12  25  4.50379e-05
  1   7  12  26  2.16235e-05
  1   7  12  27 -2.03369e-05
  1   7  12  29  1.10220e-05
  1   7  12  31 -1.29702e-05
  1   7  12  32 -7.16837e-05
  1   7  12  33  1.93712e-05
  1   7  12  34 -3.49724e-05
  1   7  12  35 -1.95751e-05
  1   7  12  36 -2.37236e-05
  1   7  12  37  1.28823e-05
  1   7  12  39  1.06166e-05
  1   7  12  40 -5.19155e-05
  1   7  12  41  3.22367e-05
  1   7  12  42 -6.63567e-05
  1   7  12  43  2.92718e-05
  1   7  12  44 -3.82165e-05
  1   7  12  45  1.47984e-05
  1   7  12  46  8.51943e-05
  1   7  12  48 -9.44069e-05
  1   7  12  49  5.86436e-05
  1   7  12  52 -1.78556e-05
  1   7  12  53  9.23698e-05
  1   7  12  54  1.27551e-03
  1   7  12  55 -1.13529e-03
  1   7  12  56  1.03819e-05
  1   7  12  57 -1.72835e-05
  1   7  12  58  2.18201e-05
  1   7  12  59 -1.22038e-03
  1   7  12  60 -1.23438e-03
  1   7  12  61 -4.36306e-05
  1   7  12  62 -2.50784e-05
  1   7  12  63  3.79377e-05
  1   7  12  65  4.20933e-05
  1   7  12  66 -4.87154e-05
  1   7  12  67 -2.70369e-05
  1   7  12  68 -4.98687e-05
  1   7  12  69  6.04473e-05
  1   7  12  71  6.40228e-05
  1   7  12  72  2.43723e-05
  1   7  12  74 -2.38833e-05
  1   7  12  75  3.90372e-05
  1   7  12  76 -2.56296e-05
  1   7  12  77 -6.07545e-05
  1   7  12  78 -2.53410e-05
  1   7  12  79 -9.40533e-05
  1   7  12  81  1.28871e-05
  1   7  12  82  3.16346e-05
  1   7  12  83  1.38560e-05
  1   7  12  84 -4.15641e-05
  1   7  12  85 -7.94614e-05
  1   7  12  86 -2.64629e-05
  1   7  12  88 -7.74443e-05
  1   7  12  89 -2.61053e-05
  1   7  12  90 -1.46899e-04
  1   7  12  91 -1.98802e-05
  1   7  12  92  3.87311e-05
  1   7  12  95  4.73459e-05
  1   7  12  96  1.08581e-04
  1   7  12  97  1.22353e-04
  1   7  12  98 -5.87845e-05
  1   7  12  99  1.22640e-04
  1   7  12 101 -4.29093e-05
  1   7  12 102 -1.63877e-05
  1   7  12 103  1.61354e-05
  1   7  12 104 -3.40422e-05
  1   7  12 105 -7.73850e-05
  1   7  12 106  7.06691e-05
  1   7  12 107  3.60152e-05
  1   7  12 108  7.72811e-05
  1   7  12 109  2.70547e-05
  1   7  12 110 -1.48401e-04
  1   7  12 111  1.76530e-05
  1   7  12 112  6.92390e-05
  1   7  12 113  1.22760e-05
  1   7  12 114 -3.50867e-05
  1   7  12 115 -2.33592e-04
  1   7  12 116  9.28361e-05
  1   7  12 117  1.93346e-04
  1   7  12 118 -9.25544e-05
  1   7  12 119  2.96246e-04
  1   7  12 120  1.96900e-04
  1   7  12 121  1.34042e-04
  1   7  12 122  3.62025e-04
  1   7  12 123  3.87444e-05
  1   7  12 124  5.83363e-05
  1   7  12 125  3.22927e-05
  1   7  12 126  5.86161e-05
  1   7  12 127  1.73647e-04
  1   7  12 128 -1.17108e-05
  1   7  12 129  1.43874e-05
  1   7  12 131  1.79668e-05
  1   7  12 132 -1.29869e-05
  1   7  12 133 -2.70331e-05
  1   7  12 134 -2.09753e-05
  1   7  12 135  3.07268e-05
  1   7  12 139  2.07935e-05
  1   7  12 140 -1.32921e-05
  1   7  12 141  3.79699e-05
  1   7  13   9  1.40335e-05
  1   7  13  12 -8.69439e-05
  1   7  13  13  1.70384e-05
  1   7  13  14 -2.58786e-05
  1   7  13  16  5.59843e-05
  1   7  13  17 -4.69362e-05
  1   7  13  18 -3.83025e-05
  1   7  13  20  2.00966e-05
  1   7  13  21  2.53628e-05
  1   7  13  22  9.27803e-05
  1   7  13  23  4.50456e-05
  1   7  13  24  2.52998e-05
  1   7  13  25 -5.12890e-05
  1   7  13  26  8.00046e-05
  1   7  13  27 -4.48664e-05
  1   7  13  29  1.75706e-05
  1   7  13  30  5.35239e-05
  1   7  13  31 -2.62489e-05
  1   7  13  32 -7.16008e-05
  1   7  13  33 -2.02446e-05
  1   7  13  34  7.65818e-05
  1   7  13  35  9.10945e-05
  1   7  13  36  3.38960e-05
  1   7  13  37  3.19299e-05
  1   7  13  38  4.02985e-05
  1   7  13  39  5.77702e-05
  1   7  13  40  2.80339e-05
  1   7  13  41  3.41903e-05
  1   7  13  42 -1.18335e-04
  1   7  13  43  4.23623e-05
  1   7  13  44 -3.98273e-05
  1   7  13  45  6.58134e-05
  1   7  13  46  4.15427e-05
  1   7  13  47  3.75835e-05
  1   7  13  48  8.63533e-05
  1   7  13  49  4.93815e-05
  1   7  13  54 -1.87278e-04
  1   7  13  55  1.58159e-04
  1   7  13  56  4.82101e-05
  1   7  13  57 -1.13069e-05
  1   7  13  58  1.15272e-05
  1   7  13  59  2.71410e-04
  1   7  13  60  2.49429e-04
  1   7  13  61  2.05654e-05
  1   7  13  63 -3.53976e-05
  1   7  13  65 -1.75779e-05
  1   7  13  67 -1.03153e-05
  1   7  13  68  2.45492e-05
  1   7  13  69 -6.80035e-05
  1   7  13  71  1.01873e-04
  1   7  13  72  4.41782e-05
  1   7  13  75 -1.78303e-05
  1   7  13  76 -7.27113e-05
  1   7  13  77 -1.07468e-05
  1   7  13  79  1.37293e-05
  1   7  13  80 -6.56308e-05
  1   7  13  83 -1.10996e-04
  1   7  13  85 -2.32893e-05
  1   7  13  87 -5.82530e-05
  1   7  13  90  6.59626e-05
  1   7  13  91  6.05370e-05
  1   7  13  93  4.77740e-05
  1   7  13  95  1.45881e-05
  1   7  13  96  4.61158e-05
  1   7  13  97 -5.72532e-05
  1   7  13  99  1.00885e-04
  1   7  13 100  5.08490e-05
  1   7  13 102 -5.23805e-05
  1   7  13 104 -1.45772e-05
  1   7  13 106 -3.14741e-05
  1   7  13 107 -2.30593e-05
  1   7  13 108 -2.18571e-05
  1   7  13 109  2.14764e-05
  1   7  13 110 -6.96024e-05
  1   7  13 111 -2.10733e-05
  1   7  13 112 -2.24365e-05
  1   7  13 114 -2.30844e-05
  1   7  13 116 -6.80076e-05
  1   7  13 117  2.34326e-05
  1   7  13 118 -4.31531e-05
  1   7  13 119 -6.33929e-05
  1   7  13 120  3.03073e-05
  1   7  13 122  1.33450e-04
  1   7  13 123 -1.69724e-05
  1   7  13 124 -4.21726e-05
  1   7  13 125  4.39985e-05
  1   7  13 126  1.19271e-05
  1   7  13 127  1.01799e-04
  1   7  13 134 -2.43426e-05
  1   7  13 136  1.28323e-05
  1   7  14   9 -6.57164e-04
  1   7  14  10  7.72855e-04
  1   7  14  11  6.75020e-04
  1   7  14  12  7.35298e-04
  1   7  14  13 -6.60897e-04
  1   7  14  14  7.24571e-04
  1   7  14  15  6.44439e-04
  1   7  14  16  9.58984e-05
  1   7  14  17 -7.00652e-04
  1   7  14  18  6.46045e-04
  1   7  14  19 -7.56982e-04
  1   7  14  20 -6.29237e-04
  1   7  14  21 -7.03310e-04
  1   7  14  22 -6.42883e-04
  1   7  14  23  6.34243e-04
  1   7  14  24  5.81854e-04
  1   7  14  25 -6.66057e-04
  1   7  14  26  7.56389e-04
  1   7  14  27  6.72315e-04
  1   7  14  28  6.23720e-04
  1   7  14  29  7.10924e-04
  1   7  14  30  7.74364e-04
  1   7  14  31  2.63615e-05
  1   7  14  32  7.60186e-04
  1   7  14  33  6.97755e-04
  1   7  14  34  6.07426e-04
  1   7  14  35 -7.91007e-04
  1   7  14  36  6.91006e-04
  1   7  14  37  5.58323e-05
  1   7  14  38  6.86668e-04
  1   7  14  39 -8.10561e-04
  1   7  14  40  6.63531e-04
  1   7  14  41 -6.17758e-04
  1   7  14  42  6.60732e-04
  1   7  14  43 -6.86282e-04
  1   7  14  44 -7.53095e-04
  1   7  14  45 -5.83033e-04
  1   7  14  46  8.58830e-04
  1   7  14  47 -7.02321e-04
  1   7  14  48  4.16429e-04
  1   7  14  49  3.42630e-05
  1   7  14  50  6.64330e-04
  1   7  14  51  6.36798e-04
  1   7  14  52  6.84140e-04
  1   7  14  53 -6.44737e-04
  1   7  14  54  1.60841e-04
  1   7  14  55 -1.09281e-04
  1   7  14  56 -7.98652e-04
  1   7  14  57 -7.20311e-04
  1   7  14  58  6.93451e-04
  1   7  14  59 -1.79529e-04
  1   7  14  60 -1.99083e-04
  1   7  14  61 -7.71002e-04
  1   7  14  62  7.77251e-04
  1   7  14  63  8.02374e-04
  1   7  14  64 -6.83922e-04
  1   7  14  65  8.16908e-04
  1   7  14  66 -7.47867e-04
  1   7  14  67  6.68658e-04
  1   7  14  68  7.05509e-04
  1   7  14  69  8.73898e-04
  1   7  14  70  6.96422e-04
  1   7  14  71  7.71409e-04
  1   7  14  72 -2.07217e-05
  1   7  14  73 -6.86115e-04
  1   7  14  74 -7.12784e-04
  1   7  14  75  7.70564e-04
  1   7  14  76 -7.52127e-04
  1   7  14  77 -7.65876e-04
  1   7  14  78  6.34758e-04
  1   7  14  79 -7.79214e-04
  1   7  14  80 -1.00770e-05
  1   7  14  81 -6.70233e-04
  1   7  14  82 -6.66998e-04
  1   7  14  83  8.91293e-04
  1   7  14  84 -6.96341e-04
  1   7  14  85 -8.48251e-04
  1   7  14  86 -6.81937e-04
  1   7  14  87  7.27397e-04
  1   7  14  88  6.15334e-04
  1   7  14  89  6.39215e-04
  1   7  14  90 -9.13037e-04
  1   7  14  91  6.30617e-04
  1   7  14  92  7.15740e-04
  1   7  14  93  5.94985e-04
  1   7  14  94  6.77115e-04
  1   7  14  95  7.31444e-04
  1   7  14  96 -7.57084e-04
  1   7  14  97  8.88831e-04
  1   7  14  98 -4.88350e-05
  1   7  14  99 -5.77449e-04
  1   7  14 100 -7.47032e-04
  1   7  14 101 -2.72804e-05
  1   7  14 102 -6.89247e-04
  1   7  14 103  7.00811e-04
  1   7  14 105 -7.00549e-04
  1   7  14 106  7.00513e-04
  1   7  14 107  6.93382e-04
  1   7  14 108  8.88524e-04
  1   7  14 109 -7.33234e-04
  1   7  14 110  7.74281e-04
  1   7  14 111 -7.07535e-04
  1   7  14 112  7.53245e-04
  1   7  14 113 -7.19779e-04
  1   7  14 114 -7.33268e-04
  1   7  14 115  5.42818e-04
  1   7  14 116 -9.41410e-04
  1   7  14 117 -7.24074e-04
  1   7  14 118  8.38570e-04
  1   7  14 119 -7.87296e-04
  1   7  14 120  1.03911e-03
  1   7  14 121  8.05270e-04
  1   7  14 122 -4.92742e-04
  1   7  14 123  7.45898e-04
  1   7  14 124  6.95256e-04
  1   7  14 125 -6.14901e-04
  1   7  14 126  8.30078e-04
  1   7  14 127  1.10635e-03
  1   7  14 128  6.75711e-04
  1   7  14 129  7.20028e-04
  1   7  14 130  7.13955e-04
  1   7  14 131  6.98655e-04
  1   7  14 132  6.88511e-04
  1   7  14 133  6.91566e-04
  1   7  14 134  7.33574e-04
  1   7  14 135 -6.97124e-04
  1   7  14 136  6.96784e-04
  1   7  14 137 -7.05085e-04
  1   7  14 138 -6.84593e-04
  1   7  14 139  7.11556e-04
  1   7  14 140 -6.93567e-04
  1   7  14 141 -6.72653e-04
  1   7  15   9 -3.45997e-05
  1   7  15  10  1.23643e-04
  1   7  15  11 -4.80203e-05
  1   7  15  12  4.16774e-05
  1   7  15  13 -2.10993e-05
  1   7  15  14  5.67157e-05
  1   7  15  15 -5.95083e-05
  1   7  15  16  5.14192e-05
  1   7  15  17 -4.60266e-05
  1   7  15  18  4.36680e-05
  1   7  15  19 -1.52217e-04
  1   7  15  20 -1.01852e-04
  1   7  15  22  6.53344e-05
  1   7  15  23 -2.35649e-05
  1   7  15  24 -9.94473e-05
  1   7  15  25  8.60657e-05
  1   7  15  26  6.94277e-05
  1   7  15  27  2.82700e-05
  1   7  15  28 -1.05987e-05
  1   7  15  31 -1.52839e-05
  1   7  15  32 -6.56232e-05
  1   7  15  33  4.70958e-05
  1   7  15  34 -3.45246e-05
  1   7  15  35 -2.41657e-05
  1   7  15  36 -5.73546e-05
  1   7  15  37  1.40610e-05
  1   7  15  38 -1.80554e-05
  1   7  15  40 -9.98511e-05
  1   7  15  41 -1.48155e-05
  1   7  15  42 -6.43929e-05
  1   7  15  43  1.89084e-05
  1   7  15  44 -5.48674e-05
  1   7  15  46  9.42288e-05
  1   7  15  47  1.24913e-05
  1   7  15  48 -1.63537e-04
  1   7  15  49  7.09895e-05
  1   7  15  50 -1.65131e-05
  1   7  15  51 -2.18251e-05
  1   7  15  52  1.83262e-05
  1   7  15  53  1.51043e-04
  1   7  15  54 -7.29769e-04
  1   7  15  55  7.78943e-04
  1   7  15  56  4.85085e-05
  1   7  15  57  5.08384e-05
  1   7  15  58 -2.32578e-05
  1   7  15  59  7.24041e-04
  1   7  15  60  6.99127e-04
  1   7  15  61 -5.15094e-05
  1   7  15  62 -6.41288e-05
  1   7  15  63  4.66209e-05
  1   7  15  64 -1.74607e-05
  1   7  15  65  5.31716e-05
  1   7  15  66 -6.59471e-05
  1   7  15  67 -3.94470e-05
  1   7  15  68 -9.49171e-05
  1   7  15  69  1.15676e-04
  1   7  15  70  1.03591e-05
  1   7  15  71  2.66866e-05
  1   7  15  74 -3.55036e-05
  1   7  15  75  1.71738e-04
  1   7  15  76 -1.30447e-05
  1   7  15  77 -4.74829e-05
  1   7  15  78  2.15202e-05
  1   7  15  79 -1.58847e-04
  1   7  15  80  1.77219e-05
  1   7  15  82  5.78852e-05
  1   7  15  83 -2.44795e-05
  1   7  15  84  8.83734e-05
  1   7  15  85 -1.31138e-04
  1   7  15  86  5.05218e-05
  1   7  15  87  1.57460e-05
  1   7  15  88 -1.16493e-04
  1   7  15  89 -4.80230e-05
  1   7  15  90 -2.02083e-04
  1   7  15  91 -4.92263e-05
  1   7  15  92  6.36965e-05
  1   7  15  93 -1.52419e-05
  1   7  15  94 -2.37222e-05
  1   7  15  95 -9.64790e-05
  1   7  15  96  1.41640e-04
  1   7  15  97  2.23271e-04
  1   7  15  98 -7.85404e-05
  1   7  15  99  1.77253e-04
  1   7  15 100 -4.41547e-05
  1   7  15 101 -7.53088e-05
  1   7  15 102  5.56902e-05
  1   7  15 103 -3.58031e-05
  1   7  15 104 -5.62437e-05
  1   7  15 105 -8.92188e-05
  1   7  15 106  1.35080e-04
  1   7  15 107 -1.21059e-04
  1   7  15 108  9.75439e-05
  1   7  15 109  3.22723e-05
  1   7  15 110 -1.34543e-04
  1   7  15 111  3.06433e-05
  1   7  15 112 -1.34186e-04
  1   7  15 113  3.01751e-05
  1   7  15 114  4.66055e-05
  1   7  15 115 -3.52803e-04
  1   7  15 116  1.83968e-04
  1   7  15 117  1.90036e-04
  1   7  15 118 -4.96984e-05
  1   7  15 119  5.57449e-04
  1   7  15 120  2.80890e-04
  1   7  15 121 -2.75860e-04
  1   7  15 122  6.03461e-04
  1   7  15 123  1.93043e-05
  1   7  15 124 -1.30460e-04
  1   7  15 125 -5.87391e-05
  1   7  15 126  4.97603e-05
  1   7  15 127  1.52017e-04
  1   7  15 128 -1.10410e-05
  1   7  15 129  1.57657e-05
  1   7  15 131 -2.68373e-05
  1   7  15 132 -3.65145e-05
  1   7  15 133 -1.97298e-05
  1   7  15 134 -2.03669e-05
  1   7  15 136 -5.26911e-05
  1   7  15 138  1.06738e-05
  1   7  15 139  2.56293e-05
  1   7  15 140  3.35027e-05
  1   7  15 141  6.39130e-05
  1   7  16  10  6.68106e-05
  1   7  16  11 -2.07089e-05
  1   7  16  12 -5.50150e-05
  1   7  16  14  1.73484e-05
  1   7  16  15  2.64103e-05
  1   7  16  16  6.40679e-05
  1   7  16  17 -5.58742e-05
  1   7  16  18  1.33868e-05
  1   7  16  19 -1.04654e-04
  1   7  16  21 -3.70335e-05
  1   7  16  22  1.51791e-04
  1   7  16  23  9.43376e-05
  1   7  16  24  1.52890e-05
  1   7  16  25 -7.55537e-05
  1   7  16  26  2.53122e-04
  1   7  16  27  7.01873e-05
  1   7  16  28 -1.35870e-05
  1   7  16  29  3.67457e-05
  1   7  16  30  8.70092e-05
  1   7  16  31 -3.14078e-05
  1   7  16  32 -9.33843e-05
  1   7  16  34  1.59460e-04
  1   7  16  35  1.05193e-04
  1   7  16  36  5.38342e-05
  1   7  16  37  5.06617e-05
  1   7  16  38  6.62921e-05
  1   7  16  39  1.15186e-05
  1   7  16  40  3.13536e-05
  1   7  16  41  1.05511e-05
  1   7  16  42 -7.37763e-05
  1   7  16  43  5.37230e-05
  1   7  16  44 -3.03360e-05
  1   7  16  45  3.54561e-05
  1   7  16  46  8.73626e-05
  1   7  16  47  3.02403e-05
  1   7  16  48  1.10286e-04
  1   7  16  49  2.31342e-05
  1   7  16  50 -2.67523e-05
  1   7  16  53  2.09270e-05
  1   7  16  54  7.38308e-05
  1   7  16  55 -4.12160e-05
  1   7  16  60 -4.81034e-05
  1   7  16  62  3.81929e-05
  1   7  16  65  1.26644e-05
  1   7  16  67 -1.08284e-05
  1   7  16  68  3.70092e-05
  1   7  16  69  9.16675e-05
  1   7  16  71  1.17695e-04
  1   7  16  72  7.67691e-05
  1   7  16  75  7.30844e-05
  1   7  16  76 -8.74320e-05
  1   7  16  77 -3.41038e-05
  1   7  16  79 -1.76847e-05
  1   7  16  80 -7.82350e-05
  1   7  16  83  3.41709e-05
  1   7  16  85 -1.68542e-05
  1   7  16  87 -5.21701e-05
  1   7  16  88 -1.84213e-05
  1   7  16  90  3.45497e-05
  1   7  16  91  7.30284e-05
  1   7  16  92  1.70937e-05
  1   7  16  93  3.94244e-05
  1   7  16  96  2.82248e-05
  1   7  16  97 -2.12624e-05
  1   7  16  98 -1.61704e-05
  1   7  16  99  1.57935e-04
  1   7  16 100  3.34407e-05
  1   7  16 102 -3.79897e-05
  1   7  16 104 -2.45036e-05
  1   7  16 105  2.18522e-05
  1   7  16 106 -7.26469e-05
  1   7  16 108 -1.77117e-05
  1   7  16 109  2.27503e-05
  1   7  16 110 -2.34930e-05
  1   7  16 111 -1.98337e-05
  1   7  16 113 -4.04076e-05
  1   7  16 115  4.45317e-05
  1   7  16 116  1.38647e-05
  1   7  16 118 -1.62722e-05
  1   7  16 119  3.46849e-05
  1   7  16 120  1.60930e-04
  1   7  16 122  1.51958e-04
  1   7  16 125  2.47911e-05
  1   7  16 126  3.63860e-05
  1   7  16 127  1.99882e-04
  1   7  16 130  1.76823e-05
  1   7  16 134 -1.61340e-05
  1   8   9   9  3.59248e-05
  1   8   9  10 -1.10996e-04
  1   8   9  12 -1.72668e-04
  1   8   9  13 -2.38543e-05
  1   8   9  14 -2.25949e-05
  1   8   9  15  2.40938e-05
  1   8   9  16 -1.96052e-04
  1   8   9  17  6.35651e-05
  1   8   9  18 -1.07542e-04
  1   8   9  19  4.70439e-05
  1   8   9  20 -4.33222e-05
  1   8   9  21 -8.61442e-05
  1   8   9  22 -8.57070e-05
  1   8   9  23 -2.18714e-04
  1   8   9  24 -1.28264e-04
  1   8   9  25  4.87795e-05
  1   8   9  26 -3.08021e-05
  1   8   9  27  1.00656e-05
  1   8   9  28  1.21979e-05
  1   8   9  29  7.72890e-05
  1   8   9  30  2.18544e-04
  1   8   9  31 -7.47300e-05
  1   8   9  32 -3.32293e-04
  1   8   9  33 -3.93754e-05
  1   8   9  34 -3.17444e-04
  1   8   9  35 -4.05351e-04
  1   8   9  36 -4.99505e-04
  1   8   9  37 -4.00873e-04
  1   8   9  38 -1.78414e-04
  1   8   9  39 -5.62294e-04
  1   8   9  41 -2.09461e-05
  1   8   9  42 -1.70350e-05
  1   8   9  43  3.76819e-04
  1   8   9  44  4.71991e-04
  1   8   9  45  7.40920e-05
  1   8   9  46  8.65258e-04
  1   8   9  47 -5.51378e-05
  1   8   9  48  4.65492e-04
  1   8   9  49  6.80918e-05
  1   8   9  50  8.67422e-05
  1   8   9  51 -1.43586e-05
  1   8   9  52  6.06472e-04
  1   8   9  53 -5.05144e-04
  1   8   9  54  5.56567e-05
  1   8   9  55 -1.68769e-04
  1   8   9  56 -1.30050e-03
  1   8   9  57 -4.35138e-05
  1   8   9  58  3.88186e-05
  1   8   9  59  2.26894e-04
  1   8   9  60 -9.11954e-05
  1   8   9  61 -6.94029e-04
  1   8   9  62  6.60529e-04
  1   8   9  63  5.68057e-04
  1   8   9  64 -1.09136e-04
  1   8   9  65  3.96093e-04
  1   8   9  66  7.34323e-05
  1   8   9  67 -2.92221e-05
  1   8   9  68 -1.75895e-04
  1   8   9  69  1.54185e-03
  1   8   9  70  3.73230e-05
  1   8   9  71 -3.34443e-04
  1   8   9  72  2.32435e-04
  1   8   9  74  5.47486e-05
  1   8   9  75 -1.77159e-05
  1   8   9  76  4.85195e-04
  1   8   9  77 -1.88831e-05
  1   8   9  79  6.61945e-05
  1   8   9  80  5.72222e-04
  1   8   9  82 -5.97667e-05
  1   8   9  83  1.75411e-03
  1   8   9  85 -3.21626e-04
  1   8   9  87  2.58107e-04
  1   8   9  88 -5.37371e-05
  1   8   9  89 -1.22229e-04
  1   8   9  90 -6.37263e-04
  1   8   9  91 -4.42022e-05
  1   8   9  92  2.66636e-05
  1   8   9  93 -2.21227e-05
  1   8   9  96 -2.60296e-05
  1   8   9  97  6.02536e-05
  1   8   9  98 -4.99468e-04
  1   8   9  99  6.32008e-05
  1   8   9 100  1.32802e-04
  1   8   9 102 -6.26669e-04
  1   8   9 103 -3.60086e-05
  1   8   9 104 -3.02143e-04
  1   8   9 105  1.53858e-04
  1   8   9 106 -4.56946e-04
  1   8   9 108 -6.67323e-05
  1   8   9 109 -1.29957e-04
  1   8   9 110 -4.73272e-05
  1   8   9 111 -1.11039e-04
  1   8   9 113 -3.30239e-04
  1   8   9 115  4.89649e-04
  1   8   9 116 -2.15486e-04
  1   8   9 117  2.31299e-04
  1   8   9 118 -1.95418e-05
  1   8   9 119 -8.40702e-05
  1   8   9 120  8.93785e-04
  1   8   9 122  6.42775e-04
  1   8   9 123  1.00801e-04
  1   8   9 125 -1.97496e-05
  1   8   9 126  6.94895e-04
  1   8   9 127  1.81959e-03
  1   8   9 128 -1.26510e-04
  1   8   9 129  1.56689e-04
  1   8   9 130  1.07278e-04
  1   8   9 133 -6.52860e-05
  1   8   9 134  4.51392e-05
  1   8   9 135 -1.81690e-05
  1   8   9 136  1.89569e-05
  1   8   9 141 -1.67887e-05
  1   8  10  10 -3.13058e-05
  1   8  10  12  1.89899e-04
  1   8  10  13 -1.98443e-05
  1   8  10  14 -5.79765e-05
  1   8  10  15  1.34035e-04
  1   8  10  16 -2.18712e-04
  1   8  10  17  1.66053e-04
  1   8  10  18  2.23940e-04
  1   8  10  20 -3.75670e-05
  1   8  10  21 -4.57431e-05
  1   8  10  22  1.28725e-04
  1   8  10  23 -2.60508e-05
  1   8  10  24 -2.17292e-05
  1   8  10  26  6.22090e-05
  1   8  10  27  1.73513e-05
  1   8  10  28 -1.42954e-04
  1   8  10  29  1.58156e-04
  1   8  10  31  3.43558e-05
  1   8  10  32 -6.25709e-05
  1   8  10  33  1.87147e-04
  1   8  10  35 -3.66836e-05
  1   8  10  36 -2.36046e-04
  1   8  10  37 -5.70188e-05
  1   8  10  38 -3.83358e-05
  1   8  10  39 -2.16372e-04
  1   8  10  40 -3.71211e-05
  1   8  10  42 -6.93239e-05
  1   8  10  43  9.03081e-05
  1   8  10  44 -6.08669e-04
  1   8  10  45 -1.81573e-05
  1   8  10  46  1.19806e-04
  1   8  10  47 -1.32499e-05
  1   8  10  48  1.10861e-05
  1   8  10  49 -3.05442e-04
  1   8  10  50  2.27210e-05
  1   8  10  51 -1.41516e-05
  1   8  10  52  1.88240e-04
  1   8  10  53  1.51621e-04
  1   8  10  54  9.63377e-05
  1   8  10  55 -4.26675e-04
  1   8  10  56 -5.26145e-04
  1   8  10  57 -2.09763e-05
  1   8  10  59 -1.60402e-04
  1   8  10  60 -2.73689e-04
  1   8  10  61 -4.91010e-05
  1   8  10  62  2.56792e-04
  1   8  10  63  1.80975e-04
  1   8  10  64 -2.60577e-05
  1   8  10  65  9.39506e-05
  1   8  10  66 -5.22174e-05
  1   8  10  67  2.80748e-05
  1   8  10  68 -1.40622e-04
  1   8  10  69  1.11494e-04
  1   8  10  71 -1.76844e-04
  1   8  10  72  1.42594e-04
  1   8  10  74 -2.56949e-05
  1   8  10  75  2.18053e-05
  1   8  10  76  1.85225e-04
  1   8  10  77  1.17985e-05
  1   8  10  79 -5.70591e-05
  1   8  10  80  2.10436e-04
  1   8  10  82  2.81875e-05
  1   8  10  83  5.69711e-04
  1   8  10  87  1.41203e-04
  1   8  10  88  1.81475e-05
  1   8  10  91 -1.49067e-04
  1   8  10  92  2.35532e-05
  1   8  10  93 -6.56974e-05
  1   8  10  96 -1.13317e-05
  1   8  10  97 -9.07604e-05
  1   8  10  98  7.16934e-05
  1   8  10  99 -8.65779e-05
  1   8  10 100 -4.24427e-05
  1   8  10 101 -1.94296e-05
  1   8  10 102 -6.46907e-05
  1   8  10 103 -1.34546e-05
  1   8  10 104  1.41593e-05
  1   8  10 105  1.19913e-04
  1   8  10 106 -7.05475e-05
  1   8  10 107 -1.74060e-05
  1   8  10 108  1.12153e-04
  1   8  10 109 -4.06887e-05
  1   8  10 110 -2.09202e-05
  1   8  10 111  8.38042e-05
  1   8  10 113 -1.04444e-04
  1   8  10 116  1.63245e-05
  1   8  10 117  7.99587e-05
  1   8  10 118 -6.59562e-05
  1   8  10 120  2.77562e-04
  1   8  10 122 -1.29995e-04
  1   8  10 123  2.16020e-04
  1   8  10 126 -4.23667e-04
  1   8  10 127  1.66656e-04
  1   8  10 129  2.15591e-05
  1   8  10 130  2.15819e-05
  1   8  10 132  1.38757e-05
  1   8  10 136  1.58089e-05
  1   8  10 137 -1.00794e-05
  1   8  11  10 -5.79085e-05
  1   8  11  12 -3.75255e-04
  1   8  11  13 -3.02582e-05
  1   8  11  14  2.74715e-05
  1   8  11  15  4.22443e-04
  1   8  11  16  3.90862e-04
  1   8  11  17 -3.43888e-04
  1   8  11  18  6.59310e-05
  1   8  11  19 -3.53254e-04
  1   8  11  20  1.79947e-05
  1   8  11  21  4.26652e-05
  1   8  11  23 -2.83708e-05
  1   8  11  24  2.53327e-05
  1   8  11  25  1.68890e-05
  1   8  11  26 -1.79020e-05
  1   8  11  27  1.63446e-05
  1   8  11  28 -1.42873e-05
  1   8  11  29  5.20614e-05
  1   8  11  30  4.50502e-05
  1   8  11  31 -4.63049e-04
  1   8  11  32 -2.46127e-05
  1   8  11  33  6.20010e-05
  1   8  11  34 -6.39023e-05
  1   8  11  35 -2.37375e-04
  1   8  11  36 -3.06975e-04
  1   8  11  37  5.20740e-05
  1   8  11  38  1.21305e-05
  1   8  11  39 -4.24036e-04
  1   8  11  40  4.43392e-05
  1   8  11  41 -2.71534e-05
  1   8  11  42 -1.92621e-04
  1   8  11  43  4.27406e-04
  1   8  11  44  6.92879e-05
  1   8  11  45 -5.03918e-05
  1   8  11  46  4.56734e-04
  1   8  11  48  7.51972e-05
  1   8  11  49  3.89703e-04
  1   8  11  50  2.05194e-05
  1   8  11  52  5.55603e-04
  1   8  11  54 -4.32437e-04
  1   8  11  55  2.96850e-04
  1   8  11  56  1.40157e-04
  1   8  11  57 -1.65450e-05
  1   8  11  59 -9.60013e-05
  1   8  11  60 -1.54429e-04
  1   8  11  61 -5.24652e-04
  1   8  11  62 -2.88425e-04
  1   8  11  63  1.90623e-04
  1   8  11  64 -1.51753e-05
  1   8  11  65  7.94425e-05
  1   8  11  66  4.35996e-05
  1   8  11  67  3.60576e-05
  1   8  11  68  1.56385e-04
  1   8  11  69  2.48008e-04
  1   8  11  71  1.50563e-04
  1   8  11  72 -1.19187e-04
  1   8  11  75 -4.50190e-05
  1   8  11  76 -1.97520e-04
  1   8  11  77 -2.69332e-05
  1   8  11  79  1.64693e-05
  1   8  11  80  2.86820e-04
  1   8  11  83  2.94516e-04
  1   8  11  85 -2.80906e-04
  1   8  11  87 -3.17294e-04
  1   8  11  88  5.20417e-05
  1   8  11  89  4.09909e-05
  1   8  11  90 -3.65700e-04
  1   8  11  91  4.00696e-05
  1   8  11  92 -3.16548e-05
  1   8  11  93  1.01876e-05
  1   8  11  96 -2.71767e-04
  1   8  11  97  2.85219e-04
  1   8  11  98 -5.05995e-04
  1   8  11  99  2.40857e-04
  1   8  11 100  4.78803e-04
  1   8  11 101 -1.82410e-05
  1   8  11 102 -6.81180e-05
  1   8  11 104 -6.02630e-05
  1   8  11 105 -3.81241e-04
  1   8  11 106  3.24416e-04
  1   8  11 107  5.03039e-05
  1   8  11 108  2.22322e-04
  1   8  11 109 -7.95470e-05
  1   8  11 110 -4.81728e-04
  1   8  11 111  3.26417e-05
  1   8  11 113 -3.57589e-05
  1   8  11 114  1.87711e-05
  1   8  11 115 -1.76001e-04
  1   8  11 116  2.26478e-05
  1   8  11 117  4.59113e-04
  1   8  11 118 -6.76222e-05
  1   8  11 119 -8.05843e-05
  1   8  11 120  1.86417e-04
  1   8  11 122  1.30896e-04
  1   8  11 123  2.78050e-04
  1   8  11 124  2.08869e-05
  1   8  11 125 -3.01483e-05
  1   8  11 126  3.31286e-04
  1   8  11 127  4.03121e-04
  1   8  11 129  1.63768e-05
  1   8  11 132 -1.97890e-05
  1   8  11 135  2.06026e-05
  1   8  11 136 -3.55390e-05
  1   8  11 137 -1.13778e-05
  1   8  11 139 -3.58840e-05
  1   8  12  10  2.65939e-05
  1   8  12  13 -1.92161e-05
  1   8  12  15 -2.33820e-05
  1   8  12  21 -2.55355e-05
  1   8  12  23 -4.36437e-05
  1   8  12  24  1.72361e-05
  1   8  12  26  5.28510e-05
  1   8  12  27  2.37628e-05
  1   8  12  28  2.74591e-05
  1   8  12  29  1.80249e-05
  1   8  12  30  4.70531e-05
  1   8  12  31  3.72583e-05
  1   8  12  32  6.93905e-05
  1   8  12  34 -6.80778e-05
  1   8  12  35 -3.84114e-05
  1   8  12  36 -6.12267e-05
  1   8  12  37 -3.52745e-05
  1   8  12  38 -3.79560e-05
  1   8  12  39 -1.06117e-04
  1   8  12  40 -3.32483e-05
  1   8  12  41 -2.60546e-05
  1   8  12  42  7.79145e-05
  1   8  12  43  4.28853e-05
  1   8  12  44  3.44061e-05
  1   8  12  45 -3.95670e-05
  1   8  12  46  4.82029e-05
  1   8  12  48 -5.03789e-05
  1   8  12  49  1.06900e-05
  1   8  12  50 -1.08887e-05
  1   8  12  53 -1.43193e-05
  1   8  12  55  1.75488e-04
  1   8  12  56 -1.29540e-04
  1   8  12  57 -3.29114e-05
  1   8  12  59 -1.47156e-05
  1   8  12  60 -5.14937e-05
  1   8  12  61 -5.30139e-05
  1   8  12  62  5.33874e-05
  1   8  12  63  7.67683e-05
  1   8  12  64  1.03504e-05
  1   8  12  65  6.39465e-05
  1   8  12  67 -2.01128e-05
  1   8  12  68 -5.17800e-05
  1   8  12  69  1.10130e-04
  1   8  12  71 -7.28190e-05
  1   8  12  72  6.46342e-05
  1   8  12  75  2.80149e-05
  1   8  12  76  8.43650e-05
  1   8  12  77 -3.59540e-05
  1   8  12  78 -3.07554e-05
  1   8  12  79 -2.98624e-05
  1   8  12  80  1.39805e-04
  1   8  12  81  1.14481e-05
  1   8  12  83  1.62836e-04
  1   8  12  84 -6.32237e-05
  1   8  12  85 -4.88025e-05
  1   8  12  86 -3.77388e-05
  1   8  12  87  2.33462e-05
  1   8  12  88 -1.40106e-05
  1   8  12  90 -1.18428e-04
  1   8  12  91 -1.76176e-05
  1   8  12  92  1.27420e-05
  1   8  12  93 -5.51958e-05
  1   8  12  94  2.54241e-05
  1   8  12  95  5.41602e-05
  1   8  12  96  3.20252e-05
  1   8  12  97  3.62707e-05
  1   8  12  99 -8.53768e-05
  1   8  12 100 -3.95733e-05
  1   8  12 101 -5.91694e-05
  1   8  12 103  2.95435e-05
  1   8  12 104  1.84573e-05
  1   8  12 106 -1.72513e-05
  1   8  12 107  2.52594e-04
  1   8  12 108  2.54446e-05
  1   8  12 109 -3.59074e-05
  1   8  12 111 -2.69303e-05
  1   8  12 112  2.49555e-04
  1   8  12 113 -3.88205e-05
  1   8  12 116  2.43703e-05
  1   8  12 117  1.39599e-05
  1   8  12 118 -1.37983e-04
  1   8  12 119  1.79863e-04
  1   8  12 120  9.40043e-05
  1   8  12 121  2.56924e-04
  1   8  12 122 -1.19916e-04
  1   8  12 123 -1.11743e-04
  1   8  12 124  2.80059e-04
  1   8  12 125 -1.41585e-05
  1   8  12 126  5.20548e-05
  1   8  12 127  9.31323e-05
  1   8  12 129  1.75083e-05
  1   8  12 131  2.17836e-05
  1   8  12 132 -1.00042e-05
  1   8  12 133 -1.62592e-05
  1   8  12 135  1.17511e-05
  1   8  12 137 -2.41136e-05
  1   8  12 140 -1.32225e-05
  1   8  13   9 -2.25138e-05
  1   8  13  10  6.15999e-05
  1   8  13  11 -3.11143e-05
  1   8  13  13 -5.01308e-05
  1   8  13  14 -6.46790e-05
  1   8  13  15 -2.52059e-05
  1   8  13  16  2.51012e-05
  1   8  13  17  4.99687e-05
  1   8  13  18 -8.56230e-05
  1   8  13  19  2.14405e-05
  1   8  13  20 -3.10362e-05
  1   8  13  21  7.45545e-05
  1   8  13  22  1.24379e-05
  1   8  13  24  1.24749e-05
  1   8  13  25  3.70866e-05
  1   8  13  26 -6.39172e-05
  1   8  13  27 -1.78683e-05
  1   8  13  28  3.54193e-05
  1   8  13  29 -8.23569e-05
  1   8  13  30 -2.84260e-05
  1   8  13  31  1.76113e-04
  1   8  13  32  2.67730e-05
  1   8  13  34 -6.90770e-05
  1   8  13  35 -1.99026e-04
  1   8  13  36  1.13536e-04
  1   8  13  37  1.18516e-04
  1   8  13  38  2.59537e-05
  1   8  13  39  9.02284e-05
  1   8  13  40 -1.36023e-05
  1   8  13  41  1.32726e-05
  1   8  13  42 -1.55413e-04
  1   8  13  43 -3.97989e-05
  1   8  13  44  5.65253e-05
  1   8  13  45 -2.23996e-05
  1   8  13  46 -1.03481e-04
  1   8  13  47 -3.58644e-05
  1   8  13  48 -1.33826e-04
  1   8  13  49  4.31604e-05
  1   8  13  52 -1.31196e-04
  1   8  13  53  1.01008e-04
  1   8  13  54 -6.24150e-05
  1   8  13  55  2.31541e-05
  1   8  13  56 -1.77902e-04
  1   8  13  57  1.56083e-05
  1   8  13  59  2.89597e-05
  1   8  13  60  4.15186e-05
  1   8  13  61  2.82499e-05
  1   8  13  62  1.91415e-04
  1   8  13  63  1.34902e-04
  1   8  13  64 -2.50364e-05
  1   8  13  65  6.26919e-05
  1   8  13  66  2.53217e-05
  1   8  13  67 -1.06681e-05
  1   8  13  68  5.79913e-05
  1   8  13  69  2.62603e-04
  1   8  13  70 -1.17155e-05
  1   8  13  71  1.46688e-04
  1   8  13  72 -2.92483e-05
  1   8  13  74  1.57653e-05
  1   8  13  75  2.18172e-05
  1   8  13  76 -1.02584e-04
  1   8  13  79  1.48633e-05
  1   8  13  80 -1.26759e-04
  1   8  13  83  1.69691e-04
  1   8  13  84  3.02328e-05
  1   8  13  85 -8.07862e-05
  1   8  13  86  1.13357e-05
  1   8  13  87  9.78309e-05
  1   8  13  89 -2.08327e-05
  1   8  13  90 -4.76951e-05
  1   8  13  95 -2.74589e-05
  1   8  13  96 -5.09504e-05
  1   8  13  97  5.14373e-05
  1   8  13  98  5.70280e-05
  1   8  13  99 -9.76993e-05
  1   8  13 100 -1.53270e-04
  1   8  13 101 -6.91641e-05
  1   8  13 102 -4.92876e-05
  1   8  13 103 -2.45724e-05
  1   8  13 104 -1.13935e-05
  1   8  13 105 -4.33018e-05
  1   8  13 106  3.26795e-05
  1   8  13 107 -8.14509e-05
  1   8  13 108  1.16206e-04
  1   8  13 109 -4.90145e-05
  1   8  13 110 -1.19542e-04
  1   8  13 112 -6.73439e-05
  1   8  13 113  2.99155e-05
  1   8  13 115 -1.05611e-04
  1   8  13 116 -2.30748e-04
  1   8  13 117  1.11213e-04
  1   8  13 118 -1.70783e-05
  1   8  13 119 -1.94890e-04
  1   8  13 120  1.12083e-04
  1   8  13 121 -4.91100e-05
  1   8  13 122 -1.02780e-04
  1   8  13 123  6.43963e-05
  1   8  13 124 -7.39482e-05
  1   8  13 125 -1.53035e-05
  1   8  13 126  1.01505e-05
  1   8  13 127 -1.63918e-04
  1   8  13 128  2.16085e-05
  1   8  13 129  2.46306e-05
  1   8  13 131 -1.10884e-05
  1   8  13 133 -2.04939e-05
  1   8  13 134 -2.53440e-05
  1   8  13 137 -1.57939e-05
  1   8  13 139  1.48512e-05
  1   8  13 141  1.07103e-05
  1   8  14   9 -4.13463e-04
  1   8  14  10  4.24734e-04
  1   8  14  11  4.11141e-04
  1   8  14  12  3.89716e-04
  1   8  14  13 -4.38915e-04
  1   8  14  14  3.63500e-04
  1   8  14  15  4.16591e-04
  1   8  14  16  1.26934e-05
  1   8  14  17 -3.42925e-04
  1   8  14  18  4.28783e-04
  1   8  14  19 -3.90376e-04
  1   8  14  20 -4.65986e-04
  1   8  14  21 -3.80036e-04
  1   8  14  22 -3.15862e-04
  1   8  14  23  4.13409e-04
  1   8  14  24  3.47435e-04
  1   8  14  25 -3.36417e-04
  1   8  14  26  3.35903e-04
  1   8  14  27  3.25905e-04
  1   8  14  28  3.96329e-04
  1   8  14  29  3.50342e-04
  1   8  14  30  2.07051e-04
  1   8  14  32  2.18342e-04
  1   8  14  33  4.29561e-04
  1   8  14  34  4.38087e-04
  1   8  14  35 -2.90139e-04
  1   8  14  36  4.41627e-04
  1   8  14  37  4.07650e-05
  1   8  14  38  4.06354e-04
  1   8  14  39 -1.85189e-04
  1   8  14  40  3.85877e-04
  1   8  14  41 -4.51111e-04
  1   8  14  42  3.00243e-04
  1   8  14  43 -4.43200e-04
  1   8  14  44 -3.87135e-04
  1   8  14  45 -4.18992e-04
  1   8  14  46  2.51192e-04
  1   8  14  47 -4.06994e-04
  1   8  14  48  2.84810e-04
  1   8  14  49  1.52266e-05
  1   8  14  50  3.94183e-04
  1   8  14  51  4.15475e-04
  1   8  14  52  2.98683e-04
  1   8  14  53 -2.75970e-04
  1   8  14  54  1.19819e-05
  1   8  14  55  1.40632e-04
  1   8  14  56 -5.62921e-05
  1   8  14  57 -4.03517e-04
  1   8  14  58  3.68653e-04
  1   8  14  60  2.23321e-05
  1   8  14  61 -3.02522e-04
  1   8  14  62  1.85307e-04
  1   8  14  63  2.37652e-04
  1   8  14  64 -3.76062e-04
  1   8  14  65  2.77161e-04
  1   8  14  66 -4.01328e-04
  1   8  14  67  4.00710e-04
  1   8  14  68  4.05167e-04
  1   8  14  69  1.16248e-04
  1   8  14  70  4.11518e-04
  1   8  14  71  4.66662e-04
  1   8  14  72 -4.10130e-05
  1   8  14  73 -4.19854e-04
  1   8  14  74 -4.09292e-04
  1   8  14  75  4.17153e-04
  1   8  14  76 -4.65099e-04
  1   8  14  77 -3.64188e-04
  1   8  14  78  4.11982e-04
  1   8  14  79 -4.25529e-04
  1   8  14  80 -1.65229e-04
  1   8  14  81 -4.17411e-04
  1   8  14  82 -4.00795e-04
  1   8  14  83 -4.91194e-05
  1   8  14  84 -3.69858e-04
  1   8  14  85 -3.17288e-04
  1   8  14  86 -3.71469e-04
  1   8  14  87  3.49094e-04
  1   8  14  88  3.50312e-04
  1   8  14  89  4.51749e-04
  1   8  14  90 -2.99764e-04
  1   8  14  91  3.88931e-04
  1   8  14  92  4.19770e-04
  1   8  14  93  4.87364e-04
  1   8  14  94  4.29194e-04
  1   8  14  95  3.54639e-04
  1   8  14  96 -2.04846e-04
  1   8  14  97  4.78344e-04
  1   8  14  98 -6.42259e-05
  1   8  14  99 -2.15434e-04
  1   8  14 100 -3.64646e-04
  1   8  14 101 -5.82983e-05
  1   8  14 102 -2.80466e-04
  1   8  14 103  4.40738e-04
  1   8  14 104 -6.59886e-05
  1   8  14 105 -5.09877e-04
  1   8  14 106  5.27287e-04
  1   8  14 107  6.06475e-04
  1   8  14 108  3.36147e-04
  1   8  14 109 -3.17330e-04
  1   8  14 110  3.13488e-04
  1   8  14 111 -3.87741e-04
  1   8  14 112  5.41167e-04
  1   8  14 113 -3.32290e-04
  1   8  14 114 -3.73938e-04
  1   8  14 115  1.72620e-04
  1   8  14 116 -2.84541e-05
  1   8  14 117 -2.45283e-04
  1   8  14 118  4.68014e-04
  1   8  14 119  1.63372e-04
  1   8  14 120  2.52037e-04
  1   8  14 121  3.54941e-04
  1   8  14 122  1.97279e-04
  1   8  14 123  3.25943e-04
  1   8  14 124  6.55065e-04
  1   8  14 125 -4.50532e-04
  1   8  14 126  3.25121e-04
  1   8  14 127  8.24441e-05
  1   8  14 128  4.15032e-04
  1   8  14 129  3.76090e-04
  1   8  14 130  3.83825e-04
  1   8  14 131  4.07656e-04
  1   8  14 132  3.85926e-04
  1   8  14 133  4.08547e-04
  1   8  14 134  3.89155e-04
  1   8  14 135 -4.03382e-04
  1   8  14 136  3.84274e-04
  1   8  14 137 -3.64832e-04
  1   8  14 138 -4.17421e-04
  1   8  14 139  4.07480e-04
  1   8  14 140 -3.94369e-04
  1   8  14 141 -3.92343e-04
  1   8  15   9  1.77178e-05
  1   8  15  10 -8.90525e-05
  1   8  15  11  1.52303e-05
  1   8  15  12 -2.69788e-05
  1   8  15  13 -1.90233e-05
  1   8  15  15  3.40465e-05
  1   8  15  16 -1.97945e-05
  1   8  15  18 -2.34894e-05
  1   8  15  19  5.82979e-05
  1   8  15  20  4.45329e-05
  1   8  15  22 -9.80297e-05
  1   8  15  24  9.91355e-05
  1   8  15  25 -1.95522e-05
  1   8  15  28  6.23670e-05
  1   8  15  29  2.45510e-05
  1   8  15  30  3.28550e-05
  1   8  15  31  1.46194e-05
  1   8  15  32  1.11206e-04
  1   8  15  35 -1.08852e-05
  1   8  15  36 -3.52548e-05
  1   8  15  37 -6.52429e-05
  1   8  15  38 -2.20731e-05
  1   8  15  39 -8.16559e-05
  1   8  15  40  3.46133e-05
  1   8  15  41 -7.13167e-05
  1   8  15  42  5.17728e-05
  1   8  15  43  3.60400e-05
  1   8  15  44  2.71494e-05
  1   8  15  45 -9.15756e-05
  1   8  15  46  1.43145e-05
  1   8  15  48  1.36520e-04
  1   8  15  49 -3.02548e-05
  1   8  15  50 -1.41731e-05
  1   8  15  51  3.50968e-05
  1   8  15  52  2.74380e-05
  1   8  15  53 -1.76400e-04
  1   8  15  54 -5.07571e-05
  1   8  15  55  1.70529e-04
  1   8  15  56 -1.32858e-04
  1   8  15  57 -6.55283e-05
  1   8  15  59 -3.12855e-05
  1   8  15  60  4.09866e-05
  1   8  15  62  8.53413e-05
  1   8  15  63  1.81324e-05
  1   8  15  64  2.71097e-05
  1   8  15  65 -1.99945e-05
  1   8  15  66  2.73184e-05
  1   8  15  67  2.31379e-05
  1   8  15  68  3.12661e-05
  1   8  15  69  8.84008e-05
  1   8  15  71 -7.78162e-05
  1   8  15  72  5.09140e-05
  1   8  15  73 -1.57026e-05
  1   8  15  74  2.48027e-05
  1   8  15  75 -5.83357e-05
  1   8  15  76  7.86067e-05
  1   8  15  78 -3.05831e-05
  1   8  15  79  7.63973e-05
  1   8  15  80  1.02777e-04
  1   8  15  82 -2.94233e-05
  1   8  15  83  1.33962e-04
  1   8  15  84 -1.40891e-04
  1   8  15  86 -8.42566e-05
  1   8  15  87 -1.71660e-05
  1   8  15  88  2.21054e-05
  1   8  15  89  4.70181e-05
  1   8  15  90  2.95186e-05
  1   8  15  91  4.51416e-05
  1   8  15  94  6.27965e-05
  1   8  15  95  1.23861e-04
  1   8  15  96 -4.40168e-05
  1   8  15  97 -8.73984e-05
  1   8  15  98  5.50565e-05
  1   8  15  99 -1.88477e-04
  1   8  15 100 -2.43869e-05
  1   8  15 101  8.87779e-05
  1   8  15 102 -9.89715e-05
  1   8  15 103  8.44920e-05
  1   8  15 104  4.97980e-05
  1   8  15 105  1.77097e-05
  1   8  15 106 -1.12171e-04
  1   8  15 107  3.14742e-04
  1   8  15 108 -2.33660e-05
  1   8  15 109 -4.50638e-05
  1   8  15 110  6.85021e-05
  1   8  15 111  7.33943e-05
  1   8  15 112  2.97542e-04
  1   8  15 113 -3.63214e-05
  1   8  15 114 -1.09955e-05
  1   8  15 115  2.31251e-04
  1   8  15 116 -1.79680e-05
  1   8  15 117 -7.80379e-05
  1   8  15 118 -6.74957e-05
  1   8  15 119 -1.18686e-04
  1   8  15 120 -1.09227e-04
  1   8  15 121  3.84172e-04
  1   8  15 122 -4.23107e-04
  1   8  15 123  2.03848e-04
  1   8  15 124  3.58998e-04
  1   8  15 125 -2.13619e-05
  1   8  15 126 -3.11475e-05
  1   8  15 127 -6.28840e-05
  1   8  15 131  3.76244e-05
  1   8  15 132  3.70508e-05
  1   8  15 134  1.55045e-05
  1   8  15 135  2.76713e-05
  1   8  15 137 -2.22242e-05
  1   8  15 140 -3.12592e-05
  1   8  16   9 -2.19139e-05
  1   8  16  10  3.82805e-05
  1   8  16  11 -5.32694e-05
  1   8  16  12  9.01464e-05
  1   8  16  13 -8.72078e-05
  1   8  16  14 -1.66553e-05
  1   8  16  15 -9.53272e-05
  1   8  16  16 -3.13078e-05
  1   8  16  17  8.87332e-05
  1   8  16  18 -6.33058e-05
  1   8  16  19  7.32359e-05
  1   8  16  20 -2.88998e-05
  1   8  16  21  1.19747e-04
  1   8  16  22 -1.13445e-04
  1   8  16  23 -5.12809e-05
  1   8  16  24  3.13898e-05
  1   8  16  25 -2.18694e-05
  1   8  16  26 -7.52571e-05
  1   8  16  27 -1.68240e-05
  1   8  16  29  2.89662e-05
  1   8  16  30  4.61768e-05
  1   8  16  31  1.18347e-04
  1   8  16  32  1.63992e-04
  1   8  16  33  2.97062e-05
  1   8  16  34 -5.98524e-05
  1   8  16  35 -4.29953e-04
  1   8  16  36  4.17919e-04
  1   8  16  37  2.85041e-04
  1   8  16  38  8.97552e-05
  1   8  16  39  1.59242e-04
  1   8  16  40  4.56617e-05
  1   8  16  42 -4.39691e-04
  1   8  16  43 -9.15360e-05
  1   8  16  44  6.55942e-05
  1   8  16  45 -3.98172e-05
  1   8  16  46  1.14092e-04
  1   8  16  47 -4.67608e-05
  1   8  16  48 -2.88597e-05
  1   8  16  49 -3.86511e-05
  1   8  16  52 -1.15644e-04
  1   8  16  53  2.54408e-05
  1   8  16  54 -1.12746e-05
  1   8  16  55  9.01341e-05
  1   8  16  56 -2.95631e-04
  1   8  16  60 -2.04057e-05
  1   8  16  61 -2.19283e-05
  1   8  16  62  3.03455e-04
  1   8  16  63  3.71162e-04
  1   8  16  64 -5.73567e-05
  1   8  16  65  2.43558e-04
  1   8  16  66  2.51641e-05
  1   8  16  68  3.22589e-04
  1   8  16  69  5.08250e-04
  1   8  16  71  6.11760e-04
  1   8  16  72 -2.98407e-04
  1   8  16  75  1.80489e-05
  1   8  16  76 -4.98850e-04
  1   8  16  77 -1.78523e-05
  1   8  16  80 -6.17085e-04
  1   8  16  83  3.31685e-04
  1   8  16  84  2.82261e-05
  1   8  16  86 -2.28028e-05
  1   8  16  87  4.14934e-05
  1   8  16  90  4.36271e-05
  1   8  16  91  1.19535e-04
  1   8  16  93  4.08848e-05
  1   8  16  96  4.08077e-05
  1   8  16  97 -3.45914e-05
  1   8  16  98 -6.78327e-05
  1   8  16  99 -5.78454e-05
  1   8  16 100 -1.88554e-04
  1   8  16 101 -1.26226e-04
  1   8  16 102 -2.91766e-04
  1   8  16 103 -1.58471e-05
  1   8  16 104 -3.51367e-05
  1   8  16 105  7.69198e-05
  1   8  16 106 -1.35020e-04
  1   8  16 107  8.83432e-05
  1   8  16 108 -3.76169e-05
  1   8  16 109 -1.13913e-04
  1   8  16 110 -1.13225e-04
  1   8  16 111 -1.32900e-05
  1   8  16 112  5.72544e-05
  1   8  16 113  5.40614e-05
  1   8  16 115  9.34563e-05
  1   8  16 116  6.57069e-05
  1   8  16 117  2.61660e-04
  1   8  16 118  1.32296e-04
  1   8  16 119  5.65062e-05
  1   8  16 121  5.93071e-05
  1   8  16 122  7.60894e-05
  1   8  16 123 -4.78813e-05
  1   8  16 124  4.68775e-05
  1   8  16 125 -2.38500e-05
  1   8  16 126  4.46773e-05
  1   8  16 127  1.88694e-04
  1   8  16 128 -2.58948e-05
  1   8  16 129  8.19583e-05
  1   8  16 133 -6.07259e-05
  1   8  16 134 -4.14080e-05
  1   8  16 135  1.45805e-05
  1   8  16 136  1.92784e-05
  1   8  16 137 -1.57327e-05
  1   9  10  10  3.52020e-05
  1   9  10  11 -1.68449e-05
  1   9  10  12 -2.14276e-04
  1   9  10  13 -3.02890e-05
  1   9  10  14 -8.78421e-05
  1   9  10  15 -8.93532e-05
  1   9  10  16  3.27111e-04
  1   9  10  17 -1.35587e-04
  1   9  10  18 -3.98648e-05
  1   9  10  19 -5.82043e-05
  1   9  10  20 -2.71490e-05
  1   9  10  21 -1.50649e-05
  1   9  10  22 -3.72631e-05
  1   9  10  23 -6.44109e-05
  1   9  10  24 -6.83012e-05
  1   9  10  25  2.35655e-05
  1   9  10  26 -9.53408e-05
  1   9  10  27 -3.49021e-05
  1   9  10  28  3.71227e-05
  1   9  10  29 -3.50676e-05
  1   9  10  30  6.64536e-05
  1   9  10  31  1.29613e-04
  1   9  10  32 -2.67811e-04
  1   9  10  33 -6.44440e-05
  1   9  10  34 -2.31787e-04
  1   9  10  35 -2.14407e-04
  1   9  10  36 -5.09729e-04
  1   9  10  37 -2.30391e-04
  1   9  10  38 -1.19320e-04
  1   9  10  39 -4.18371e-04
  1   9  10  40 -5.37819e-05
  1   9  10  41  1.22722e-05
  1   9  10  42  4.36543e-05
  1   9  10  43  1.14747e-04
  1   9  10  44  4.25494e-04
  1   9  10  45  7.46039e-05
  1   9  10  46  7.43152e-04
  1   9  10  47 -1.69953e-05
  1   9  10  48  2.29534e-04
  1   9  10  49  2.98695e-04
  1   9  10  50  1.42513e-05
  1   9  10  52  1.02999e-04
  1   9  10  53  7.54446e-05
  1   9  10  54 -2.68803e-04
  1   9  10  55  6.63309e-04
  1   9  10  56 -4.72344e-04
  1   9  10  58  1.78902e-05
  1   9  10  59 -3.04770e-05
  1   9  10  60 -5.66693e-05
  1   9  10  61 -3.44275e-04
  1   9  10  62  4.74162e-04
  1   9  10  63  1.44634e-04
  1   9  10  64 -4.18415e-05
  1   9  10  65  1.41299e-04
  1   9  10  66 -3.67790e-05
  1   9  10  67 -6.70794e-05
  1   9  10  68 -4.24761e-04
  1   9  10  69  9.63772e-04
  1   9  10  70  2.02944e-05
  1   9  10  71 -4.86393e-04
  1   9  10  72  2.49030e-04
  1   9  10  74  1.10339e-05
  1   9  10  75 -6.16952e-05
  1   9  10  76  4.86453e-04
  1   9  10  77  1.43532e-05
  1   9  10  79  2.52401e-05
  1   9  10  80  5.45571e-04
  1   9  10  82 -2.38324e-05
  1   9  10  83  9.49780e-04
  1   9  10  85 -3.38489e-04
  1   9  10  87  1.41861e-04
  1   9  10  88 -7.26101e-05
  1   9  10  89 -1.05023e-04
  1   9  10  90 -6.31474e-04
  1   9  10  91 -1.44292e-04
  1   9  10  92  1.70652e-05
  1   9  10  93  3.05743e-05
  1   9  10  96 -9.44576e-05
  1   9  10  97  2.32921e-04
  1   9  10  98 -2.86732e-04
  1   9  10  99  9.41091e-05
  1   9  10 101 -1.71638e-05
  1   9  10 102 -4.47621e-04
  1   9  10 103 -2.28721e-05
  1   9  10 104 -1.73321e-04
  1   9  10 105  2.23752e-05
  1   9  10 106 -2.04589e-04
  1   9  10 109 -7.40177e-05
  1   9  10 110 -6.73300e-05
  1   9  10 111 -1.26558e-04
  1   9  10 113 -1.13660e-04
  1   9  10 115  1.30994e-04
  1   9  10 116 -3.54753e-04
  1   9  10 117  2.09857e-04
  1   9  10 118  3.49532e-05
  1   9  10 119 -2.19433e-04
  1   9  10 120  7.25347e-04
  1   9  10 122  6.90185e-04
  1   9  10 123  3.74155e-05
  1   9  10 126  6.89963e-04
  1   9  10 127  1.22823e-03
  1   9  10 129  9.24738e-05
  1   9  10 130  7.13823e-05
  1   9  10 133 -2.83693e-05
  1   9  10 134  2.17395e-05
  1   9  10 135 -1.20492e-05
  1   9  10 136  1.66862e-05
  1   9  10 137  1.47668e-05
  1   9  11   9  2.03873e-04
  1   9  11  10 -2.23515e-04
  1   9  11  12  2.08312e-04
  1   9  11  13 -1.75048e-05
  1   9  11  14 -1.33345e-04
  1   9  11  15 -4.34601e-04
  1   9  11  16 -2.19025e-04
  1   9  11  17  2.24156e-04
  1   9  11  18 -3.83063e-05
  1   9  11  19  4.66991e-04
  1   9  11  20  2.02207e-04
  1   9  11  21  2.95681e-04
  1   9  11  22 -1.96837e-04
  1   9  11  23 -5.05667e-05
  1   9  11  24  1.43619e-04
  1   9  11  25 -1.88289e-04
  1   9  11  26 -2.85693e-04
  1   9  11  27 -2.13738e-04
  1   9  11  28 -4.62281e-05
  1   9  11  29  7.62502e-05
  1   9  11  30  2.15267e-04
  1   9  11  31  1.89387e-05
  1   9  11  32 -1.04590e-04
  1   9  11  33 -1.51394e-04
  1   9  11  34 -1.29287e-04
  1   9  11  35 -5.34855e-04
  1   9  11  36  5.19270e-04
  1   9  11  37  2.25401e-04
  1   9  11  38  2.86112e-05
  1   9  11  39  3.52907e-04
  1   9  11  40 -1.32291e-04
  1   9  11  42 -8.66174e-05
  1   9  11  43 -2.61871e-04
  1   9  11  44  2.99513e-04
  1   9  11  45  1.83762e-04
  1   9  11  46 -3.46053e-05
  1   9  11  47 -1.67895e-04
  1   9  11  48  3.18811e-04
  1   9  11  49 -1.08852e-04
  1   9  11  50  1.95903e-04
  1   9  11  51 -1.64487e-04
  1   9  11  52 -1.05963e-04
  1   9  11  53 -2.05099e-05
  1   9  11  54  1.52998e-05
  1   9  11  55  1.66798e-04
  1   9  11  56 -6.15466e-04
  1   9  11  57 -1.69710e-05
  1   9  11  58  1.81531e-04
  1   9  11  59 -5.25697e-05
  1   9  11  60 -2.14272e-04
  1   9  11  61  2.21925e-04
  1   9  11  62  6.43095e-04
  1   9  11  63  4.62685e-04
  1   9  11  64 -2.04760e-04
  1   9  11  65  1.55470e-04
  1   9  11  67  3.95742e-05
  1   9  11  68  1.40854e-04
  1   9  11  69  5.08475e-04
  1   9  11  71  2.92948e-04
  1   9  11  72 -1.59054e-04
  1   9  11  73  1.02186e-05
  1   9  11  74  1.55237e-04
  1   9  11  75 -2.89240e-04
  1   9  11  76 -3.58852e-04
  1   9  11  77  1.23778e-04
  1   9  11  78  1.67004e-04
  1   9  11  80 -5.53990e-04
  1   9  11  81 -1.71950e-04
  1   9  11  83  7.39620e-04
  1   9  11  84  1.10946e-05
  1   9  11  85  6.15187e-04
  1   9  11  87  1.61013e-04
  1   9  11  88  1.76569e-05
  1   9  11  89  2.48020e-05
  1   9  11  90  4.05793e-04
  1   9  11  91  4.97063e-05
  1   9  11  92 -5.53164e-05
  1   9  11  93 -1.44368e-04
  1   9  11  96  6.36251e-04
  1   9  11  97 -5.32477e-04
  1   9  11  98  4.41845e-05
  1   9  11  99 -6.08062e-04
  1   9  11 100  2.10471e-05
  1   9  11 101 -2.04993e-05
  1   9  11 102 -3.77200e-04
  1   9  11 104 -1.14659e-04
  1   9  11 105  4.29979e-04
  1   9  11 106 -5.36717e-04
  1   9  11 107  7.60317e-05
  1   9  11 108 -7.43403e-04
  1   9  11 109 -2.96365e-04
  1   9  11 110  9.87100e-05
  1   9  11 111  2.39448e-05
  1   9  11 113 -7.12778e-05
  1   9  11 115  7.69906e-04
  1   9  11 116  1.12684e-03
  1   9  11 117 -1.60090e-04
  1   9  11 118  1.26121e-04
  1   9  11 119  9.60269e-04
  1   9  11 120 -6.91726e-04
  1   9  11 122 -7.43091e-04
  1   9  11 123 -6.57242e-04
  1   9  11 124 -1.61937e-04
  1   9  11 126 -3.87845e-04
  1   9  11 127 -2.22905e-04
  1   9  11 128 -1.78411e-04
  1   9  11 129  2.15355e-04
  1   9  11 130  1.85093e-04
  1   9  11 132 -2.98927e-05
  1   9  11 135  2.66009e-05
  1   9  11 136 -4.86132e-05
  1   9  11 139 -4.59211e-05
  1   9  11 141 -1.37347e-05
  1   9  12   9  1.16375e-05
  1   9  12  10 -3.29444e-05
  1   9  12  12  3.53633e-05
  1   9  12  13  1.55409e-05
  1   9  12  14 -1.80872e-05
  1   9  12  16 -2.08075e-05
  1   9  12  17  6.48067e-05
  1   9  12  18  1.61559e-05
  1   9  12  19  9.33648e-05
  1   9  12  20  7.85850e-05
  1   9  12  21  1.66909e-05
  1   9  12  22 -1.66866e-05
  1   9  12  23 -1.01275e-05
  1   9  12  24  8.78294e-05
  1   9  12  25 -6.84234e-05
  1   9  12  26  6.21732e-05
  1   9  12  27  4.13206e-05
  1   9  12  28 -1.39548e-05
  1   9  12  29  1.48057e-05
  1   9  12  30  1.00712e-04
  1   9  12  31  1.06260e-04
  1   9  12  32  1.56457e-04
  1   9  12  33 -1.14333e-05
  1   9  12  35  1.05843e-04
  1   9  12  36 -1.88329e-05
  1   9  12  39 -1.09627e-04
  1   9  12  42  1.62100e-04
  1   9  12  44 -6.78055e-05
  1   9  12  45  2.94320e-05
  1   9  12  46 -1.02678e-04
  1   9  12  48 -8.91420e-05
  1   9  12  49 -7.88063e-05
  1   9  12  50  1.32819e-05
  1   9  12  51 -4.36485e-05
  1   9  12  52 -1.47234e-05
  1   9  12  53 -2.30824e-05
  1   9  12  56 -1.12297e-04
  1   9  12  59  1.89868e-05
  1   9  12  60  3.42316e-05
  1   9  12  61  4.79754e-05
  1   9  12  62  1.25757e-04
  1   9  12  63  2.63183e-05
  1   9  12  65 -2.27399e-05
  1   9  12  67  1.57421e-05
  1   9  12  68 -4.36483e-05
  1   9  12  69  1.76328e-05
  1   9  12  71 -1.05058e-04
  1   9  12  72  9.14051e-05
  1   9  12  74  2.00055e-05
  1   9  12  76  1.19540e-04
  1   9  12  79  2.55837e-05
  1   9  12  80  1.18114e-04
  1   9  12  82 -1.33238e-05
  1   9  12  83  1.99348e-04
  1   9  12  84  4.09085e-05
  1   9  12  85  8.02130e-05
  1   9  12  86  2.69612e-05
  1   9  12  88  6.39916e-05
  1   9  12  89 -1.19173e-05
  1   9  12  90  5.26124e-05
  1   9  12  91  3.35957e-05
  1   9  12  92 -1.05538e-05
  1   9  12  93 -7.11186e-05
  1   9  12  94 -1.80342e-05
  1   9  12  95 -4.18401e-05
  1   9  12  97 -7.82736e-05
  1   9  12  98  1.32843e-04
  1   9  12  99 -2.57446e-04
  1   9  12 100 -7.27878e-05
  1   9  12 101  1.31919e-05
  1   9  12 102  4.67942e-05
  1   9  12 103 -5.55667e-05
  1   9  12 104  9.75129e-05
  1   9  12 105  7.29361e-05
  1   9  12 106 -4.07194e-05
  1   9  12 107 -5.72145e-05
  1   9  12 108 -5.53185e-05
  1   9  12 109 -1.14382e-04
  1   9  12 110  1.28623e-04
  1   9  12 111  4.48652e-05
  1   9  12 112 -5.92817e-05
  1   9  12 113 -3.76756e-05
  1   9  12 114  1.62082e-05
  1   9  12 115  1.66934e-04
  1   9  12 116  5.66553e-05
  1   9  12 117 -2.32325e-04
  1   9  12 118 -2.31437e-05
  1   9  12 119  1.03341e-04
  1   9  12 120 -5.98834e-05
  1   9  12 121 -1.57717e-04
  1   9  12 122 -6.88987e-04
  1   9  12 123 -6.65705e-05
  1   9  12 124 -7.78409e-05
  1   9  12 125 -1.64084e-05
  1   9  12 126 -8.18694e-05
  1   9  12 127 -7.74744e-05
  1   9  12 128  2.26476e-05
  1   9  12 129  3.20854e-05
  1   9  12 130  3.02980e-05
  1   9  12 131 -1.38611e-05
  1   9  12 133  1.18436e-05
  1   9  12 134  5.04447e-05
  1   9  12 135 -2.45509e-05
  1   9  12 136 -1.57421e-05
  1   9  12 137 -2.91266e-05
  1   9  12 140  1.17020e-05
  1   9  12 141 -1.33701e-05
  1   9  13   9  4.02162e-04
  1   9  13  10 -2.79025e-04
  1   9  13  11 -2.34192e-05
  1   9  13  12  3.02128e-05
  1   9  13  14 -4.46690e-04
  1   9  13  15 -3.40475e-04
  1   9  13  16 -5.14039e-04
  1   9  13  17  4.62500e-05
  1   9  13  18 -3.75184e-05
  1   9  13  19  3.82941e-04
  1   9  13  20  3.53650e-04
  1   9  13  21  5.64779e-04
  1   9  13  22 -3.79152e-04
  1   9  13  23  1.21221e-04
  1   9  13  24  3.28389e-04
  1   9  13  25 -3.29839e-04
  1   9  13  26 -5.34445e-04
  1   9  13  27 -4.68264e-04
  1   9  13  28  6.95590e-05
  1   9  13  29 -1.11134e-04
  1   9  13  30  4.58209e-04
  1   9  13  31 -3.08018e-04
  1   9  13  32 -1.76338e-04
  1   9  13  33 -3.76185e-04
  1   9  13  34 -7.39195e-05
  1   9  13  35 -9.46990e-04
  1   9  13  36  7.29237e-04
  1   9  13  37  6.97870e-04
  1   9  13  38  1.48206e-04
  1   9  13  39  5.51874e-04
  1   9  13  40 -4.06465e-04
  1   9  13  42  5.38399e-05
  1   9  13  43 -1.40826e-04
  1   9  13  44  4.64003e-04
  1   9  13  45  3.93070e-04
  1   9  13  46 -1.13662e-04
  1   9  13  47 -4.72599e-04
  1   9  13  48  1.22310e-04
  1   9  13  49 -6.69649e-05
  1   9  13  50  4.19899e-04
  1   9  13  51 -3.96778e-04
  1   9  13  52  4.44450e-05
  1   9  13  53  1.35820e-04
  1   9  13  54 -8.17614e-05
  1   9  13  55  4.61844e-04
  1   9  13  56 -6.44018e-04
  1   9  13  57 -2.48739e-05
  1   9  13  58  4.22423e-04
  1   9  13  59  2.69738e-05
  1   9  13  60 -4.45041e-04
  1   9  13  61  3.67137e-04
  1   9  13  62  9.45251e-04
  1   9  13  63  8.17344e-04
  1   9  13  64 -4.72876e-04
  1   9  13  65  1.89291e-04
  1   9  13  66  3.21798e-05
  1   9  13  68  1.63267e-04
  1   9  13  69  8.11846e-04
  1   9  13  71  8.37792e-04
  1   9  13  72 -1.10638e-04
  1   9  13  74  4.29079e-04
  1   9  13  75 -3.92553e-04
  1   9  13  76 -7.57251e-04
  1   9  13  77  2.91039e-04
  1   9  13  78  4.12598e-04
  1   9  13  79  1.16601e-05
  1   9  13  80 -7.49865e-04
  1   9  13  81 -4.08589e-04
  1   9  13  82 -1.33405e-05
  1   9  13  83  1.16307e-03
  1   9  13  84 -1.58294e-05
  1   9  13  85  6.31425e-05
  1   9  13  87 -5.48932e-05
  1   9  13  88  1.80272e-05
  1   9  13  89 -3.62650e-05
  1   9  13  90  2.34704e-04
  1   9  13  91  5.77702e-05
  1   9  13  92  3.97959e-05
  1   9  13  93 -5.29611e-04
  1   9  13  96  1.32200e-04
  1   9  13  97 -3.49111e-04
  1   9  13  99 -5.51390e-04
  1   9  13 100  2.63857e-04
  1   9  13 101 -7.08206e-05
  1   9  13 102 -4.57041e-04
  1   9  13 104 -7.35528e-05
  1   9  13 105  3.38792e-04
  1   9  13 106 -3.76512e-04
  1   9  13 107 -4.17028e-05
  1   9  13 108 -4.54068e-05
  1   9  13 109 -4.84152e-04
  1   9  13 110 -1.08738e-04
  1   9  13 113 -6.49235e-05
  1   9  13 115  3.18511e-04
  1   9  13 116 -2.08740e-04
  1   9  13 117 -5.67984e-05
  1   9  13 118  4.77377e-04
  1   9  13 119 -1.01108e-04
  1   9  13 120  2.55132e-05
  1   9  13 121  6.37148e-05
  1   9  13 122 -3.52402e-04
  1   9  13 123 -1.18002e-04
  1   9  13 124 -3.92341e-04
  1   9  13 126 -3.46021e-04
  1   9  13 127 -3.89847e-04
  1   9  13 128 -4.10244e-04
  1   9  13 129  4.80149e-04
  1   9  13 130  4.37857e-04
  1   9  13 132  2.44330e-05
  1   9  13 133  1.97821e-05
  1   9  13 134  3.59788e-05
  1   9  13 135 -2.57220e-05
  1   9  13 136  2.05532e-05
  1   9  13 137 -3.49653e-05
  1   9  13 139  3.32540e-05
  1   9  14   9  2.74768e-04
  1   9  14  10 -2.60673e-04
  1   9  14  11 -9.93529e-05
  1   9  14  12 -1.57253e-04
  1   9  14  13  6.55047e-05
  1   9  14  14 -3.37906e-04
  1   9  14  15 -2.62479e-04
  1   9  14  16  1.00733e-05
  1   9  14  17  1.15951e-04
  1   9  14  18 -1.21794e-04
  1   9  14  19  2.12150e-04
  1   9  14  20  2.15086e-04
  1   9  14  21  3.01674e-04
  1   9  14  22 -4.43360e-05
  1   9  14  23 -1.15367e-04
  1   9  14  24  1.59221e-05
  1   9  14  25 -2.88605e-05
  1   9  14  26 -4.02862e-04
  1   9  14  27 -3.23148e-04
  1   9  14  28 -8.61783e-05
  1   9  14  29 -1.43726e-04
  1   9  14  30  4.60503e-05
  1   9  14  31 -3.23274e-04
  1   9  14  32 -2.78753e-04
  1   9  14  33 -2.88427e-04
  1   9  14  34 -1.28590e-04
  1   9  14  35 -1.26919e-05
  1   9  14  36  1.61397e-04
  1   9  14  37  3.04285e-04
  1   9  14  38 -8.65657e-05
  1   9  14  39  5.33144e-04
  1   9  14  40 -2.95513e-04
  1   9  14  41  1.01168e-04
  1   9  14  42 -1.79100e-04
  1   9  14  43  1.09591e-04
  1   9  14  44  8.54424e-05
  1   9  14  45  2.67078e-04
  1   9  14  46 -2.82484e-04
  1   9  14  47 -1.21159e-04
  1   9  14  48  7.68862e-05
  1   9  14  49  5.67488e-05
  1   9  14  50  1.04350e-04
  1   9  14  51 -2.91385e-04
  1   9  14  52 -5.38181e-05
  1   9  14  53  1.60964e-04
  1   9  14  55  3.77563e-04
  1   9  14  56  4.09281e-04
  1   9  14  57  9.34462e-05
  1   9  14  58  1.03142e-04
  1   9  14  59  3.22709e-05
  1   9  14  60  1.56957e-05
  1   9  14  61  2.14386e-04
  1   9  14  62 -2.86805e-04
  1   9  14  63  1.38305e-04
  1   9  14  64 -1.10578e-04
  1   9  14  65 -5.88865e-05
  1   9  14  66  1.06932e-04
  1   9  14  67 -1.02635e-04
  1   9  14  68  5.53951e-05
  1   9  14  69 -2.11627e-04
  1   9  14  70 -9.82851e-05
  1   9  14  71  3.52878e-04
  1   9  14  72 -1.65989e-04
  1   9  14  73  9.39153e-05
  1   9  14  74  2.99836e-04
  1   9  14  75 -3.08178e-04
  1   9  14  76 -3.24399e-04
  1   9  14  77  3.04616e-04
  1   9  14  78  9.64461e-05
  1   9  14  79  1.08459e-04
  1   9  14  80 -3.97956e-04
  1   9  14  81 -9.49262e-05
  1   9  14  82  8.94515e-05
  1   9  14  83 -2.82631e-04
  1   9  14  84  7.06464e-05
  1   9  14  85  1.21303e-04
  1   9  14  86  8.12885e-05
  1   9  14  87 -1.86625e-04
  1   9  14  88 -9.26028e-05
  1   9  14  89 -9.35656e-05
  1   9  14  90  2.26527e-04
  1   9  14  91 -1.09778e-04
  1   9  14  92 -8.65580e-05
  1   9  14  93 -2.31069e-04
  1   9  14  94 -9.46209e-05
  1   9  14  95 -8.52326e-05
  1   9  14  96  1.36359e-04
  1   9  14  97 -1.86842e-04
  1   9  14  98 -1.65024e-04
  1   9  14  99  2.46768e-04
  1   9  14 100  3.82501e-04
  1   9  14 102  1.33014e-04
  1   9  14 103 -8.42732e-05
  1   9  14 104 -1.27391e-04
  1   9  14 105  2.37972e-04
  1   9  14 106  7.98250e-05
  1   9  14 107 -1.33468e-04
  1   9  14 108 -1.13743e-04
  1   9  14 109  1.67791e-05
  1   9  14 110 -2.65406e-04
  1   9  14 111  5.32592e-05
  1   9  14 112 -7.68293e-05
  1   9  14 113  1.45842e-04
  1   9  14 114  8.70277e-05
  1   9  14 115 -4.62102e-04
  1   9  14 116 -1.02855e-05
  1   9  14 117  3.23954e-04
  1   9  14 118  2.13683e-04
  1   9  14 119  3.53297e-05
  1   9  14 120 -5.66503e-05
  1   9  14 121 -2.79167e-04
  1   9  14 122  8.85642e-04
  1   9  14 123 -8.72172e-05
  1   9  14 124 -2.84344e-04
  1   9  14 125  9.45027e-05
  1   9  14 126 -1.75883e-04
  1   9  14 127 -4.35040e-04
  1   9  14 128 -3.43641e-04
  1   9  14 129  9.34176e-05
  1   9  14 130  9.42925e-05
  1   9  14 131 -9.44292e-05
  1   9  14 132 -8.43991e-05
  1   9  14 133 -9.80204e-05
  1   9  14 134 -1.55806e-04
  1   9  14 135  9.52752e-05
  1   9  14 136 -4.72292e-05
  1   9  14 137  1.48670e-04
  1   9  14 138  9.39426e-05
  1   9  14 139 -8.47045e-05
  1   9  14 140  8.92029e-05
  1   9  14 141  8.66776e-05
  1   9  15   9 -9.02185e-05
  1   9  15  10  9.49605e-05
  1   9  15  14  1.25028e-04
  1   9  15  15  7.65109e-05
  1   9  15  16  6.60917e-04
  1   9  15  17 -4.22825e-05
  1   9  15  18  1.01677e-05
  1   9  15  19 -7.94782e-05
  1   9  15  20 -8.97298e-05
  1   9  15  21 -1.13779e-04
  1   9  15  22  4.15632e-05
  1   9  15  23  1.08203e-05
  1   9  15  24 -6.89193e-05
  1   9  15  25  7.82137e-05
  1   9  15  26  1.52366e-04
  1   9  15  27  1.25829e-04
  1   9  15  28  1.46381e-05
  1   9  15  29  1.73501e-05
  1   9  15  30 -1.71774e-05
  1   9  15  31  1.43305e-04
  1   9  15  32  1.08028e-05
  1   9  15  33  9.12901e-05
  1   9  15  34 -4.81599e-05
  1   9  15  35  5.83481e-04
  1   9  15  36 -3.04051e-04
  1   9  15  37 -1.93743e-04
  1   9  15  38 -5.40804e-05
  1   9  15  39 -4.18397e-04
  1   9  15  40  8.76656e-05
  1   9  15  41 -2.25223e-05
  1   9  15  42  4.68428e-05
  1   9  15  43  1.95753e-05
  1   9  15  44 -5.78208e-04
  1   9  15  45 -1.02385e-04
  1   9  15  46 -3.65002e-04
  1   9  15  47  7.66787e-05
  1   9  15  49  1.82390e-05
  1   9  15  50 -7.30655e-05
  1   9  15  51  9.52611e-05
  1   9  15  52  6.48188e-05
  1   9  15  53 -5.04581e-05
  1   9  15  55  4.75877e-04
  1   9  15  56  2.51241e-04
  1   9  15  58 -7.95529e-05
  1   9  15  59 -3.70404e-05
  1   9  15  60  5.93850e-04
  1   9  15  61 -2.71489e-04
  1   9  15  62 -4.73444e-04
  1   9  15  64  6.54174e-05
  1   9  15  65  7.34966e-05
  1   9  15  68 -1.37029e-04
  1   9  15  69 -2.95582e-04
  1   9  15  71 -3.75288e-04
  1   9  15  72  1.25038e-04
  1   9  15  74 -9.31346e-05
  1   9  15  75  1.26732e-04
  1   9  15  76  3.52760e-04
  1   9  15  77 -1.10629e-04
  1   9  15  78 -6.71705e-05
  1   9  15  79 -2.00934e-05
  1   9  15  80  3.71017e-04
  1   9  15  81  7.90889e-05
  1   9  15  83 -2.93436e-04
  1   9  15  85 -2.97558e-04
  1   9  15  87  9.65262e-05
  1   9  15  88 -4.74498e-05
  1   9  15  89 -1.64060e-05
  1   9  15  90 -3.48661e-04
  1   9  15  91 -3.97438e-05
  1   9  15  93  5.65192e-05
  1   9  15  95 -1.25360e-05
  1   9  15  96 -2.17895e-05
  1   9  15  97  9.45457e-05
  1   9  15  99 -6.43383e-05
  1   9  15 100 -1.42598e-04
  1   9  15 101 -2.50035e-05
  1   9  15 102  5.61000e-04
  1   9  15 103 -1.29554e-05
  1   9  15 104 -1.36561e-05
  1   9  15 105 -1.07425e-04
  1   9  15 106  5.43540e-04
  1   9  15 107 -1.31441e-05
  1   9  15 108  7.36925e-05
  1   9  15 109  2.27027e-05
  1   9  15 110  6.29966e-05
  1   9  15 111 -4.47211e-05
  1   9  15 112 -1.80496e-05
  1   9  15 113 -7.70658e-05
  1   9  15 114  1.31361e-05
  1   9  15 115 -4.35972e-04
  1   9  15 116  8.48733e-05
  1   9  15 117 -5.54412e-05
  1   9  15 118 -9.22987e-05
  1   9  15 119  5.01565e-05
  1   9  15 120  3.12820e-04
  1   9  15 121 -6.02489e-04
  1   9  15 122 -5.25594e-05
  1   9  15 123  3.84692e-05
  1   9  15 124  7.63313e-05
  1   9  15 125 -1.86043e-05
  1   9  15 126  3.10500e-04
  1   9  15 127 -2.19252e-04
  1   9  15 128  1.09555e-04
  1   9  15 129 -6.53546e-05
  1   9  15 130 -7.19022e-05
  1   9  15 134  3.46648e-05
  1   9  15 136 -1.59635e-05
  1   9  15 137 -3.03596e-05
  1   9  16   9 -2.61299e-04
  1   9  16  10  3.40885e-04
  1   9  16  12  1.77656e-04
  1   9  16  13  1.58799e-05
  1   9  16  14  3.16962e-04
  1   9  16  15  1.93869e-04
  1   9  16  16  2.29499e-04
  1   9  16  17  9.80309e-05
  1   9  16  18 -5.53464e-05
  1   9  16  19 -1.53133e-04
  1   9  16  20 -2.59814e-04
  1   9  16  21 -8.41624e-05
  1   9  16  22  2.19220e-04
  1   9  16  23  7.83792e-05
  1   9  16  24 -4.33672e-04
  1   9  16  25  3.58308e-04
  1   9  16  26  6.49123e-05
  1   9  16  27  1.92742e-04
  1   9  16  29 -1.04493e-05
  1   9  16  30 -1.87357e-04
  1   9  16  31  3.17454e-04
  1   9  16  32 -2.15047e-04
  1   9  16  33  2.96894e-04
  1   9  16  34 -1.03754e-04
  1   9  16  35 -4.90164e-04
  1   9  16  36  4.27213e-04
  1   9  16  37  2.13430e-04
  1   9  16  38  1.73377e-04
  1   9  16  39  1.42368e-04
  1   9  16  40  4.02279e-04
  1   9  16  42 -1.04925e-03
  1   9  16  43 -3.80833e-04
  1   9  16  44 -1.28185e-04
  1   9  16  45 -2.85635e-04
  1   9  16  46 -1.01156e-05
  1   9  16  47  2.62647e-04
  1   9  16  48 -3.37072e-04
  1   9  16  49 -4.84823e-05
  1   9  16  50 -2.58870e-04
  1   9  16  51  2.90246e-04
  1   9  16  52 -1.15439e-04
  1   9  16  53  1.50188e-04
  1   9  16  54 -1.13349e-04
  1   9  16  55 -2.58181e-04
  1   9  16  56 -6.80420e-04
  1   9  16  57 -1.81655e-05
  1   9  16  58 -2.75202e-04
  1   9  16  59 -1.38060e-05
  1   9  16  60  2.28344e-04
  1   9  16  61 -2.22980e-04
  1   9  16  62  3.04723e-04
  1   9  16  63  1.55510e-04
  1   9  16  64  2.16016e-04
  1   9  16  65  2.84730e-04
  1   9  16  66  3.42398e-05
  1   9  16  67  1.85653e-05
  1   9  16  68  4.29382e-04
  1   9  16  69  7.69893e-04
  1   9  16  71  5.19799e-04
  1   9  16  72 -4.42673e-04
  1   9  16  74 -2.84027e-04
  1   9  16  75  1.25848e-04
  1   9  16  76 -5.67815e-04
  1   9  16  77 -4.18451e-04
  1   9  16  78 -2.87405e-04
  1   9  16  79  1.56932e-05
  1   9  16  80 -6.24363e-04
  1   9  16  81  2.81496e-04
  1   9  16  82 -1.28458e-05
  1   9  16  83  3.43395e-04
  1   9  16  85 -2.40880e-04
  1   9  16  86  1.00451e-05
  1   9  16  87  6.17827e-04
  1   9  16  89 -1.26795e-05
  1   9  16  90 -3.07410e-04
  1   9  16  91  1.83088e-04
  1   9  16  93  1.84272e-04
  1   9  16  96 -1.80058e-04
  1   9  16  97  9.32094e-05
  1   9  16  98 -1.89875e-04
  1   9  16  99  1.02491e-04
  1   9  16 100 -3.41038e-04
  1   9  16 101 -8.09185e-05
  1   9  16 102  6.30194e-05
  1   9  16 103  1.21759e-05
  1   9  16 104 -2.51897e-04
  1   9  16 105 -2.18881e-04
  1   9  16 106  6.62390e-05
  1   9  16 108  1.41337e-04
  1   9  16 109  1.50512e-04
  1   9  16 110 -1.99357e-04
  1   9  16 113 -4.05816e-05
  1   9  16 115  4.95449e-05
  1   9  16 116 -6.62394e-05
  1   9  16 117 -1.32329e-05
  1   9  16 118 -3.83634e-04
  1   9  16 119 -1.42358e-04
  1   9  16 120  1.92232e-05
  1   9  16 121  1.89011e-05
  1   9  16 122  3.77305e-04
  1   9  16 123  1.85529e-04
  1   9  16 124  2.74371e-04
  1   9  16 125 -1.06261e-05
  1   9  16 126  2.47509e-04
  1   9  16 127  2.62941e-04
  1   9  16 128  2.74132e-04
  1   9  16 129 -1.87914e-04
  1   9  16 130 -2.73743e-04
  1   9  16 134  1.19129e-05
  1   9  16 137 -2.29576e-05
  1   9  16 141 -1.21740e-05
  1  10  11  10 -1.36102e-05
  1  10  11  12  1.06507e-04
  1  10  11  14  1.40730e-05
  1  10  11  15 -1.16449e-04
  1  10  11  16 -1.21937e-04
  1  10  11  17  1.52968e-04
  1  10  11  18 -8.57057e-05
  1  10  11  19  2.82006e-04
  1  10  11  20  3.46697e-05
  1  10  11  21  9.03021e-05
  1  10  11  23  1.51702e-05
  1  10  11  24  5.72814e-05
  1  10  11  25 -4.09682e-05
  1  10  11  26 -2.17036e-05
  1  10  11  27 -1.65786e-05
  1  10  11  29  1.25309e-05
  1  10  11  30 -5.25485e-05
  1  10  11  31  1.46582e-04
  1  10  11  33  1.51353e-05
  1  10  11  35 -7.01498e-05
  1  10  11  36  3.69892e-04
  1  10  11  37  7.57290e-05
  1  10  11  38  1.95592e-05
  1  10  11  39  3.36703e-04
  1  10  11  42 -1.24855e-04
  1  10  11  43 -2.93929e-04
  1  10  11  44  4.07540e-05
  1  10  11  45 -1.99530e-05
  1  10  11  46 -3.82297e-04
  1  10  11  47  2.99368e-05
  1  10  11  48  3.79206e-05
  1  10  11  49 -1.10219e-04
  1  10  11  52 -1.94719e-04
  1  10  11  53  7.41014e-05
  1  10  11  54  9.80182e-05
  1  10  11  55 -1.88641e-04
  1  10  11  56 -1.23426e-04
  1  10  11  59  6.68937e-05
  1  10  11  60  6.85139e-05
  1  10  11  61  1.92086e-04
  1  10  11  62  1.49755e-04
  1  10  11  63  4.08221e-05
  1  10  11  64  2.83913e-05
  1  10  11  65 -6.25296e-05
  1  10  11  66  2.76722e-05
  1  10  11  67  5.49177e-05
  1  10  11  68  9.49853e-05
  1  10  11  69 -8.78077e-05
  1  10  11  71  1.22641e-04
  1  10  11  72 -8.43764e-05
  1  10  11  73  1.37489e-05
  1  10  11  75 -3.93491e-05
  1  10  11  76 -2.41685e-04
  1  10  11  79  1.46991e-05
  1  10  11  80 -4.01660e-04
  1  10  11  83 -7.64415e-05
  1  10  11  84  1.17712e-05
  1  10  11  85  4.76072e-04
  1  10  11  87  1.68413e-04
  1  10  11  88  4.06214e-05
  1  10  11  89  6.35782e-05
  1  10  11  90  4.60774e-04
  1  10  11  91  2.65969e-05
  1  10  11  92 -5.39384e-05
  1  10  11  93  4.21142e-05
  1  10  11  95  1.23611e-05
  1  10  11  96  4.25203e-04
  1  10  11  97 -3.95859e-04
  1  10  11  98  1.91862e-04
  1  10  11  99 -4.15995e-04
  1  10  11 100 -1.22937e-04
  1  10  11 103  1.34066e-05
  1  10  11 104  2.14254e-05
  1  10  11 105  1.66091e-04
  1  10  11 106 -1.63793e-04
  1  10  11 107  5.75331e-05
  1  10  11 108 -4.79245e-04
  1  10  11 109 -5.02745e-05
  1  10  11 110  1.02370e-04
  1  10  11 111  5.09913e-05
  1  10  11 113  1.80101e-05
  1  10  11 115  4.23932e-04
  1  10  11 116  8.53432e-04
  1  10  11 117 -2.86293e-04
  1  10  11 118 -1.09742e-05
  1  10  11 119  7.04158e-04
  1  10  11 120 -7.24422e-04
  1  10  11 122 -7.80946e-04
  1  10  11 123 -4.55553e-04
  1  10  11 126 -3.89670e-04
  1  10  11 127 -6.39824e-04
  1  10  11 128  2.97241e-05
  1  10  11 129 -1.94211e-05
  1  10  11 130 -1.70421e-05
  1  10  11 132 -2.45924e-05
  1  10  11 133  1.67773e-05
  1  10  11 134 -1.99562e-05
  1  10  11 135  2.84628e-05
  1  10  11 136 -4.55661e-05
  1  10  11 139 -3.50900e-05
  1  10  12   9 -2.12927e-05
  1  10  12  10 -1.00145e-05
  1  10  12  12 -1.41553e-05
  1  10  12  13  1.19908e-05
  1  10  12  14 -3.82008e-05
  1  10  12  15 -2.65562e-05
  1  10  12  16  3.33953e-05
  1  10  12  19  3.77612e-05
  1  10  12  21  4.79202e-05
  1  10  12  23  1.07392e-05
  1  10  12  25 -2.24828e-05
  1  10  12  26 -3.06898e-05
  1  10  12  27 -2.34117e-05
  1  10  12  28 -2.23500e-05
  1  10  12  29 -1.07948e-05
  1  10  12  30 -3.66059e-05
  1  10  12  31  3.93945e-05
  1  10  12  32 -1.48940e-04
  1  10  12  35  1.46762e-05
  1  10  12  36 -1.27111e-04
  1  10  12  37 -1.11019e-05
  1  10  12  41  3.08872e-05
  1  10  12  42 -3.64451e-05
  1  10  12  43 -1.14661e-05
  1  10  12  44  1.25107e-05
  1  10  12  45  7.04030e-05
  1  10  12  46  1.46269e-04
  1  10  12  48 -1.96392e-05
  1  10  12  50  1.66764e-05
  1  10  12  53  3.39623e-05
  1  10  12  55  2.02779e-04
  1  10  12  56 -1.34909e-04
  1  10  12  57  4.86375e-05
  1  10  12  59 -1.39234e-05
  1  10  12  60  3.03807e-05
  1  10  12  61 -1.20929e-05
  1  10  12  62  1.86060e-04
  1  10  12  64 -2.59203e-05
  1  10  12  66 -1.82091e-05
  1  10  12  68 -1.38026e-04
  1  10  12  69  1.29922e-04
  1  10  12  71 -1.53416e-04
  1  10  12  76  1.34376e-04
  1  10  12  77  3.65216e-05
  1  10  12  78  3.66294e-05
  1  10  12  80  1.25956e-04
  1  10  12  81 -1.46857e-05
  1  10  12  83  1.50400e-04
  1  10  12  84  1.20922e-04
  1  10  12  86  7.43423e-05
  1  10  12  87 -1.47860e-05
  1  10  12  88 -1.46498e-05
  1  10  12  89 -2.87700e-05
  1  10  12  90 -9.81533e-05
  1  10  12  93  1.42336e-05
  1  10  12  94 -3.14507e-05
  1  10  12  95 -1.03814e-04
  1  10  12  96  3.80980e-05
  1  10  12  97 -2.54071e-05
  1  10  12 101  4.96828e-05
  1  10  12 102 -1.77439e-04
  1  10  12 103 -5.05644e-05
  1  10  12 104 -1.43480e-05
  1  10  12 106 -2.95475e-05
  1  10  12 107 -1.26293e-04
  1  10  12 108 -4.27640e-05
  1  10  12 109 -1.06384e-05
  1  10  12 110 -1.16467e-05
  1  10  12 111  3.72677e-05
  1  10  12 112 -1.56095e-04
  1  10  12 113 -1.57240e-05
  1  10  12 114  2.54245e-05
  1  10  12 115  5.06363e-05
  1  10  12 116 -6.63283e-05
  1  10  12 117 -1.60385e-05
  1  10  12 118 -1.26456e-05
  1  10  12 119  1.74112e-05
  1  10  12 120  1.25702e-04
  1  10  12 121 -4.82293e-04
  1  10  12 122  5.51792e-05
  1  10  12 123  1.01903e-04
  1  10  12 124 -1.69209e-04
  1  10  12 126  1.31306e-04
  1  10  12 127  1.56998e-04
  1  10  12 129  1.13785e-05
  1  10  12 131 -3.49446e-05
  1  10  12 135 -2.02478e-05
  1  10  12 136 -2.44324e-05
  1  10  12 140  3.10297e-05
  1  10  13  10  1.63311e-05
  1  10  13  12 -4.65779e-05
  1  10  13  13 -2.34703e-05
  1  10  13  14 -3.23180e-05
  1  10  13  16 -1.85605e-05
  1  10  13  18  1.50106e-05
  1  10  13  19  2.26846e-04
  1  10  13  20 -4.47113e-05
  1  10  13  21  9.03974e-05
  1  10  13  22  7.61325e-05
  1  10  13  23 -2.17106e-05
  1  10  13  24 -4.94564e-05
  1  10  13  25  2.31632e-05
  1  10  13  26 -7.35763e-05
  1  10  13  27 -3.75569e-05
  1  10  13  28  3.56110e-05
  1  10  13  30  5.33858e-05
  1  10  13  32 -2.83609e-04
  1  10  13  33  2.71783e-05
  1  10  13  34 -1.82116e-04
  1  10  13  35 -2.48189e-04
  1  10  13  36  8.11951e-05
  1  10  13  37  1.62990e-05
  1  10  13  38 -3.21527e-05
  1  10  13  39  2.55204e-04
  1  10  13  40 -2.76921e-05
  1  10  13  41  1.05734e-05
  1  10  13  42 -1.70380e-04
  1  10  13  43 -1.64920e-04
  1  10  13  44  4.23990e-05
  1  10  13  46 -4.87507e-05
  1  10  13  47 -5.42065e-05
  1  10  13  48 -1.85556e-04
  1  10  13  49 -4.30718e-05
  1  10  13  52  1.84279e-04
  1  10  13  53  6.02637e-05
  1  10  13  55  2.02543e-04
  1  10  13  56 -5.63579e-04
  1  10  13  57 -2.56953e-05
  1  10  13  58  2.09964e-05
  1  10  13  60 -3.72289e-05
  1  10  13  61 -1.64548e-04
  1  10  13  62  3.81034e-04
  1  10  13  63  2.06750e-04
  1  10  13  64 -2.69471e-05
  1  10  13  65  1.44641e-04
  1  10  13  68 -1.02558e-04
  1  10  13  69  6.39753e-04
  1  10  13  70  1.68942e-05
  1  10  13  71 -8.88359e-05
  1  10  13  72 -2.22369e-05
  1  10  13  75  5.88822e-05
  1  10  13  76 -1.37173e-04
  1  10  13  77 -1.65688e-05
  1  10  13  80 -9.85709e-05
  1  10  13  83  6.54809e-04
  1  10  13  84 -3.54902e-05
  1  10  13  85 -8.41965e-05
  1  10  13  86 -2.07223e-05
  1  10  13  87  2.51613e-04
  1  10  13  88 -1.87369e-05
  1  10  13  89 -3.50385e-05
  1  10  13  90 -1.10480e-04
  1  10  13  91 -3.98316e-05
  1  10  13  92  2.15592e-05
  1  10  13  93 -4.59285e-05
  1  10  13  95  3.05281e-05
  1  10  13  96  1.36410e-05
  1  10  13  97 -1.54471e-04
  1  10  13  98 -9.19044e-05
  1  10  13  99 -1.87055e-04
  1  10  13 100  1.87815e-05
  1  10  13 102 -1.22961e-04
  1  10  13 103  3.92572e-05
  1  10  13 104 -1.16916e-04
  1  10  13 105 -3.17226e-05
  1  10  13 109 -1.61085e-05
  1  10  13 110 -6.41480e-05
  1  10  13 111 -2.34090e-05
  1  10  13 112  3.37520e-05
  1  10  13 113 -1.05153e-04
  1  10  13 114 -1.48300e-05
  1  10  13 115  1.19523e-04
  1  10  13 116 -4.21986e-04
  1  10  13 117 -2.17347e-04
  1  10  13 118  1.32964e-05
  1  10  13 119 -3.32598e-04
  1  10  13 120  3.49046e-04
  1  10  13 121  1.03673e-04
  1  10  13 122  3.23870e-04
  1  10  13 124  2.41262e-05
  1  10  13 127  1.73794e-04
  1  10  13 128 -2.64526e-05
  1  10  13 129  4.38604e-05
  1  10  13 130  3.53192e-05
  1  10  13 132  1.88833e-05
  1  10  13 133  1.24808e-05
  1  10  13 135 -1.04484e-05
  1  10  13 136  3.33422e-05
  1  10  13 139  1.92627e-05
  1  10  14   9  1.03161e-04
  1  10  14  10 -1.09971e-04
  1  10  14  11 -1.16507e-04
  1  10  14  12 -1.34403e-04
  1  10  14  13  1.44028e-04
  1  10  14  14 -1.03779e-04
  1  10  14  15 -1.00066e-04
  1  10  14  16 -2.42249e-05
  1  10  14  17  1.22715e-04
  1  10  14  18 -1.34285e-04
  1  10  14  19  1.81352e-04
  1  10  14  20  1.06858e-04
  1  10  14  21  1.04157e-04
  1  10  14  22  1.14286e-04
  1  10  14  23 -1.28870e-04
  1  10  14  24 -1.17765e-04
  1  10  14  25  1.36714e-04
  1  10  14  26 -1.51012e-04
  1  10  14  27 -1.21376e-04
  1  10  14  28 -1.05207e-04
  1  10  14  29 -1.37023e-04
  1  10  14  30 -4.32176e-05
  1  10  14  31 -6.22818e-05
  1  10  14  32  1.46839e-04
  1  10  14  33 -1.08925e-04
  1  10  14  34 -1.47912e-04
  1  10  14  36  2.75413e-04
  1  10  14  37  2.74867e-05
  1  10  14  38 -8.77071e-05
  1  10  14  39  2.20145e-04
  1  10  14  40 -9.77706e-05
  1  10  14  41  1.50939e-04
  1  10  14  42 -1.45255e-04
  1  10  14  43 -1.71136e-05
  1  10  14  44  9.76907e-05
  1  10  14  45  1.67305e-04
  1  10  14  46 -4.46404e-04
  1  10  14  47  1.11833e-04
  1  10  14  48 -1.03549e-04
  1  10  14  49  1.28081e-05
  1  10  14  50 -9.42178e-05
  1  10  14  51 -1.30120e-04
  1  10  14  52 -4.23015e-05
  1  10  14  53  3.46378e-05
  1  10  14  55 -2.62404e-04
  1  10  14  56  2.32903e-04
  1  10  14  57  1.52946e-04
  1  10  14  58 -1.13855e-04
  1  10  14  59  1.65439e-05
  1  10  14  61  3.07762e-05
  1  10  14  62 -3.28987e-04
  1  10  14  63 -1.39177e-05
  1  10  14  64  7.78933e-05
  1  10  14  65 -4.08235e-05
  1  10  14  66  1.24502e-04
  1  10  14  67 -1.14863e-04
  1  10  14  68  2.24204e-04
  1  10  14  69 -1.73499e-04
  1  10  14  70 -1.07954e-04
  1  10  14  71  2.29654e-04
  1  10  14  72 -3.45436e-05
  1  10  14  73  1.13236e-04
  1  10  14  74  1.16365e-04
  1  10  14  75 -1.31711e-04
  1  10  14  76 -3.11622e-04
  1  10  14  77  6.69398e-05
  1  10  14  78 -8.94060e-05
  1  10  14  79  1.18417e-04
  1  10  14  80 -3.84609e-04
  1  10  14  81  1.01932e-04
  1  10  14  82  1.05224e-04
  1  10  14  83 -1.72994e-04
  1  10  14  84  2.13700e-04
  1  10  14  85  1.04612e-04
  1  10  14  86  1.67013e-04
  1  10  14  87 -1.90562e-05
  1  10  14  88 -8.76840e-05
  1  10  14  89 -1.61927e-04
  1  10  14  90  4.07390e-04
  1  10  14  91 -1.07347e-04
  1  10  14  92 -1.00906e-04
  1  10  14  93 -1.46528e-04
  1  10  14  94 -1.41863e-04
  1  10  14  95 -1.95259e-04
  1  10  14  96  9.11835e-05
  1  10  14  97 -1.95376e-04
  1  10  14  98 -2.40523e-05
  1  10  14  99  5.04405e-05
  1  10  14 100  1.22456e-04
  1  10  14 101  2.09646e-05
  1  10  14 102  3.85078e-04
  1  10  14 103 -1.52264e-04
  1  10  14 104 -2.89238e-05
  1  10  14 105  1.14275e-04
  1  10  14 106 -6.17893e-05
  1  10  14 107 -2.48272e-04
  1  10  14 108 -1.18653e-04
  1  10  14 109  1.21089e-04
  1  10  14 110 -1.06261e-04
  1  10  14 111  9.20721e-05
  1  10  14 112 -2.36501e-04
  1  10  14 113  9.75560e-05
  1  10  14 114  1.19631e-04
  1  10  14 115 -8.20010e-05
  1  10  14 116  1.91073e-04
  1  10  14 117 -4.46022e-05
  1  10  14 118 -1.25366e-05
  1  10  14 119  1.56980e-04
  1  10  14 120 -2.71614e-04
  1  10  14 121 -3.64647e-04
  1  10  14 122 -8.01905e-05
  1  10  14 123 -1.32990e-04
  1  10  14 124 -2.93265e-04
  1  10  14 125  1.24215e-04
  1  10  14 126 -4.32141e-04
  1  10  14 127 -3.17932e-04
  1  10  14 128 -1.37866e-04
  1  10  14 129 -1.07329e-04
  1  10  14 130 -1.02520e-04
  1  10  14 131 -1.40626e-04
  1  10  14 132 -1.09525e-04
  1  10  14 133 -9.35284e-05
  1  10  14 134 -1.27746e-04
  1  10  14 135  7.71017e-05
  1  10  14 136 -1.11515e-04
  1  10  14 137  1.12594e-04
  1  10  14 138  1.13596e-04
  1  10  14 139 -1.02154e-04
  1  10  14 140  1.37031e-04
  1  10  14 141  1.09601e-04
  1  10  15   9 -1.54402e-05
  1  10  15  10  2.47583e-05
  1  10  15  12  2.46878e-05
  1  10  15  13  3.28180e-05
  1  10  15  16 -3.89370e-05
  1  10  15  17  3.17040e-05
  1  10  15  18  1.40612e-05
  1  10  15  19 -3.09181e-05
  1  10  15  21 -3.21162e-05
  1  10  15  22  3.73967e-05
  1  10  15  24 -2.59915e-05
  1  10  15  25 -1.32921e-05
  1  10  15  26  5.75126e-05
  1  10  15  27  2.22789e-05
  1  10  15  28 -4.84846e-05
  1  10  15  29  1.28838e-05
  1  10  15  30  2.89274e-05
  1  10  15  31  2.39532e-05
  1  10  15  32 -1.74059e-04
  1  10  15  34  2.16538e-05
  1  10  15  35  3.70082e-05
  1  10  15  36 -1.75788e-04
  1  10  15  39 -6.32582e-05
  1  10  15  41  5.17078e-05
  1  10  15  42  2.07296e-05
  1  10  15  43  5.04043e-05
  1  10  15  44 -1.39910e-05
  1  10  15  45  7.98174e-05
  1  10  15  46  1.75239e-04
  1  10  15  47  1.35721e-05
  1  10  15  48 -1.26096e-05
  1  10  15  49 -1.65467e-05
  1  10  15  50  2.29490e-05
  1  10  15  51 -2.81116e-05
  1  10  15  52  1.27021e-05
  1  10  15  53  5.25922e-05
  1  10  15  54  7.09530e-05
  1  10  15  55  1.58447e-05
  1  10  15  56 -1.09961e-04
  1  10  15  57  5.56620e-05
  1  10  15  59  4.02988e-05
  1  10  15  60 -4.58045e-05
  1  10  15  62  1.25000e-04
  1  10  15  64 -1.72944e-05
  1  10  15  68 -1.70100e-04
  1  10  15  69  6.07287e-05
  1  10  15  71 -1.46418e-04
  1  10  15  72  1.16347e-05
  1  10  15  73  1.01868e-05
  1  10  15  75  3.79232e-05
  1  10  15  76  1.94238e-04
  1  10  15  77  1.19379e-05
  1  10  15  78  2.67627e-05
  1  10  15  79 -2.04006e-05
  1  10  15  80  1.81088e-04
  1  10  15  83  7.80987e-05
  1  10  15  84  1.36052e-04
  1  10  15  85  1.64593e-05
  1  10  15  86  7.97284e-05
  1  10  15  88  2.33689e-05
  1  10  15  89 -3.60331e-05
  1  10  15  90 -1.43218e-04
  1  10  15  91 -1.97445e-05
  1  10  15  92 -1.61096e-05
  1  10  15  94 -4.83026e-05
  1  10  15  95 -1.17744e-04
  1  10  15  96 -6.55249e-05
  1  10  15  98  2.09780e-05
  1  10  15  99  4.94180e-05
  1  10  15 101 -6.50827e-05
  1  10  15 102 -9.75997e-05
  1  10  15 103 -8.42023e-05
  1  10  15 105  7.58374e-05
  1  10  15 107 -1.66379e-04
  1  10  15 108 -1.04386e-05
  1  10  15 109 -1.12537e-05
  1  10  15 111 -7.38921e-05
  1  10  15 112 -1.79123e-04
  1  10  15 114  1.82141e-05
  1  10  15 115 -3.37789e-05
  1  10  15 116 -9.68980e-05
  1  10  15 117  6.94401e-05
  1  10  15 118 -2.51822e-05
  1  10  15 119 -2.39907e-04
  1  10  15 120  1.22860e-04
  1  10  15 121 -1.33864e-04
  1  10  15 122  1.08637e-04
  1  10  15 123 -1.88914e-04
  1  10  15 124 -2.11655e-04
  1  10  15 126  1.60930e-04
  1  10  15 127  2.10577e-04
  1  10  15 131 -3.66355e-05
  1  10  15 132 -2.39600e-05
  1  10  15 135 -3.92606e-05
  1  10  15 139 -1.99735e-05
  1  10  15 140  3.04712e-05
  1  10  15 141 -2.97871e-05
  1  10  16   9 -2.20138e-05
  1  10  16  10 -3.18584e-05
  1  10  16  11  3.90003e-05
  1  10  16  12  1.76498e-05
  1  10  16  13  2.24226e-05
  1  10  16  14  2.70824e-05
  1  10  16  15 -1.61871e-05
  1  10  16  17  3.03814e-05
  1  10  16  18 -1.50504e-05
  1  10  16  19 -9.29092e-05
  1  10  16  20  5.18979e-05
  1  10  16  21  1.06375e-05
  1  10  16  22  5.54496e-05
  1  10  16  24 -4.94134e-05
  1  10  16  25  4.97559e-05
  1  10  16  26 -2.18721e-05
  1  10  16  28  1.33763e-05
  1  10  16  30  9.04689e-05
  1  10  16  31 -9.55821e-05
  1  10  16  32 -5.92189e-05
  1  10  16  34 -1.25992e-04
  1  10  16  35 -1.19137e-04
  1  10  16  36 -7.60140e-05
  1  10  16  37  2.73103e-05
  1  10  16  39  6.01294e-05
  1  10  16  40  2.29871e-05
  1  10  16  42 -1.38909e-04
  1  10  16  43  8.40698e-05
  1  10  16  44  4.67785e-05
  1  10  16  45 -1.57465e-05
  1  10  16  47 -2.68454e-05
  1  10  16  48 -1.48478e-04
  1  10  16  49 -1.78366e-05
  1  10  16  52  3.10983e-05
  1  10  16  53  1.13012e-04
  1  10  16  54  5.64386e-05
  1  10  16  55 -4.45776e-05
  1  10  16  56 -8.96521e-05
  1  10  16  59  5.08333e-05
  1  10  16  60  3.07142e-05
  1  10  16  61  4.69550e-05
  1  10  16  62  1.46659e-05
  1  10  16  63 -3.93374e-05
  1  10  16  66  1.49947e-05
  1  10  16  67  1.19659e-05
  1  10  16  68  1.13196e-04
  1  10  16  69 -2.81986e-05
  1  10  16  71  3.95615e-05
  1  10  16  72 -1.10391e-04
  1  10  16  75  4.12313e-05
  1  10  16  76 -6.14443e-05
  1  10  16  80 -8.71233e-05
  1  10  16  83  1.34899e-05
  1  10  16  85 -1.69108e-04
  1  10  16  86  2.66736e-05
  1  10  16  87  1.39262e-04
  1  10  16  89 -1.17908e-05
  1  10  16  90 -1.60270e-04
  1  10  16  91  4.60987e-05
  1  10  16  93 -3.36569e-05
  1  10  16  94 -1.04060e-05
  1  10  16  96 -1.36482e-04
  1  10  16  97  1.03067e-04
  1  10  16  98 -1.31511e-04
  1  10  16  99  1.68005e-04
  1  10  16 100  9.68041e-05
  1  10  16 101  3.14769e-05
  1  10  16 102  1.45322e-04
  1  10  16 103  1.98364e-05
  1  10  16 104 -1.70835e-04
  1  10  16 105 -3.26897e-05
  1  10  16 106 -1.58838e-05
  1  10  16 107 -1.94591e-05
  1  10  16 108  1.30075e-04
  1  10  16 109 -1.00827e-05
  1  10  16 110 -4.41930e-05
  1  10  16 111  2.07429e-05
  1  10  16 113 -6.08106e-05
  1  10  16 115 -6.15222e-05
  1  10  16 116  2.21725e-05
  1  10  16 117 -1.64451e-05
  1  10  16 118 -1.37735e-04
  1  10  16 120 -1.69237e-04
  1  10  16 121 -5.15532e-05
  1  10  16 122  1.17754e-04
  1  10  16 123  1.60337e-04
  1  10  16 125  1.21059e-05
  1  10  16 126  6.29015e-05
  1  10  16 127 -1.30047e-04
  1  10  16 128  1.84669e-05
  1  10  16 129 -1.32090e-05
  1  10  16 133  3.90533e-05
  1  10  16 136 -1.95772e-05
  1  11  12  10 -1.43148e-05
  1  11  12  13  1.42387e-05
  1  11  12  14  1.28686e-05
  1  11  12  17 -2.05823e-05
  1  11  12  18  1.21741e-05
  1  11  12  19 -1.08268e-05
  1  11  12  20  3.30115e-05
  1  11  12  21 -3.69669e-05
  1  11  12  22 -1.91420e-05
  1  11  12  24  5.42204e-05
  1  11  12  25 -3.61649e-05
  1  11  12  26  6.18734e-05
  1  11  12  27  4.44594e-05
  1  11  12  29  1.95917e-05
  1  11  12  30  1.04251e-04
  1  11  12  31 -2.67318e-05
  1  11  12  32  8.05008e-05
  1  11  12  35  3.80544e-05
  1  11  12  36 -8.40991e-05
  1  11  12  37 -5.14025e-05
  1  11  12  38 -3.24544e-05
  1  11  12  39 -8.43542e-05
  1  11  12  42  1.25197e-04
  1  11  12  43  1.17702e-05
  1  11  12  44 -2.19448e-05
  1  11  12  46  1.26482e-05
  1  11  12  48  2.05708e-05
  1  11  12  51 -1.15219e-05
  1  11  12  52  5.64484e-05
  1  11  12  53 -6.48871e-05
  1  11  12  55  1.37987e-05
  1  11  12  56 -6.76843e-05
  1  11  12  61 -1.29495e-05
  1  11  12  62  4.45658e-05
  1  11  12  65  2.32637e-05
  1  11  12  67  1.13518e-05
  1  11  12  68 -4.60628e-05
  1  11  12  69  4.97196e-05
  1  11  12  71 -1.01278e-04
  1  11  12  72  4.70001e-05
  1  11  12  75  1.13894e-05
  1  11  12  76  7.71373e-05
  1  11  12  79  1.76800e-05
  1  11  12  80  9.07809e-05
  1  11  12  83  8.85044e-05
  1  11  12  85 -3.26718e-05
  1  11  12  87  1.66754e-05
  1  11  12  88  1.68039e-05
  1  11  12  90 -1.28667e-05
  1  11  12  96 -1.21111e-04
  1  11  12  98  1.00364e-05
  1  11  12  99 -4.65906e-05
  1  11  12 100 -1.22066e-05
  1  11  12 103 -1.68270e-05
  1  11  12 105  5.23446e-05
  1  11  12 106 -4.48357e-05
  1  11  12 107 -1.43378e-05
  1  11  12 108  4.71130e-05
  1  11  12 109 -3.68622e-05
  1  11  12 110  6.42357e-05
  1  11  12 111 -3.07218e-05
  1  11  12 113 -4.32408e-05
  1  11  12 115  7.80057e-05
  1  11  12 116 -2.03457e-04
  1  11  12 117 -8.22812e-05
  1  11  12 118 -2.07925e-05
  1  11  12 119 -4.30609e-04
  1  11  12 120  4.61913e-05
  1  11  12 121  1.44181e-05
  1  11  12 122 -8.62552e-05
  1  11  12 123  1.80904e-05
  1  11  12 124  1.70309e-05
  1  11  12 127  5.43967e-05
  1  11  12 128  1.09186e-05
  1  11  12 132  1.38183e-05
  1  11  12 134  2.19505e-05
  1  11  12 135 -1.85976e-05
  1  11  12 136  2.09883e-05
  1  11  12 141 -2.12178e-05
  1  11  13   9 -8.28793e-05
  1  11  13  10  1.23051e-04
  1  11  13  11  3.20624e-05
  1  11  13  12  7.78645e-05
  1  11  13  13  1.08733e-04
  1  11  13  15  1.84472e-04
  1  11  13  16  3.53416e-05
  1  11  13  17 -1.95244e-04
  1  11  13  18  2.56757e-05
  1  11  13  19  1.31127e-04
  1  11  13  20  2.52299e-04
  1  11  13  21 -1.88239e-04
  1  11  13  22 -3.18956e-04
  1  11  13  23  3.27950e-04
  1  11  13  24  1.62672e-04
  1  11  13  25 -1.75023e-04
  1  11  13  26  3.08915e-04
  1  11  13  27  1.46097e-04
  1  11  13  28  3.72371e-05
  1  11  13  30  2.32641e-04
  1  11  13  31 -5.26190e-04
  1  11  13  32  6.87873e-04
  1  11  13  33 -1.12650e-04
  1  11  13  34  8.05572e-04
  1  11  13  35  3.47308e-04
  1  11  13  36  8.44692e-04
  1  11  13  37  6.38520e-04
  1  11  13  38  3.36713e-04
  1  11  13  39  6.24042e-04
  1  11  13  40  1.17241e-04
  1  11  13  41  2.17869e-05
  1  11  13  42 -4.77724e-04
  1  11  13  43 -5.51728e-04
  1  11  13  44 -1.09234e-04
  1  11  13  47  1.23922e-04
  1  11  13  48  3.82009e-04
  1  11  13  49  3.02278e-05
  1  11  13  50 -3.60375e-05
  1  11  13  52 -4.86290e-04
  1  11  13  53  3.14832e-04
  1  11  13  54  1.26962e-04
  1  11  13  55 -1.46154e-04
  1  11  13  56  1.17434e-03
  1  11  13  57  4.26502e-05
  1  11  13  58 -3.13528e-05
  1  11  13  59  5.62075e-05
  1  11  13  60  7.53180e-05
  1  11  13  61  5.88650e-04
  1  11  13  62 -5.43569e-04
  1  11  13  63 -2.29850e-04
  1  11  13  64  4.17236e-05
  1  11  13  65 -2.50628e-04
  1  11  13  67 -1.34300e-05
  1  11  13  68  6.29758e-04
  1  11  13  69 -1.26077e-03
  1  11  13  70 -3.20137e-05
  1  11  13  71  1.20481e-03
  1  11  13  72 -6.17049e-04
  1  11  13  73 -1.85530e-05
  1  11  13  75 -2.28961e-05
  1  11  13  76 -1.45843e-03
  1  11  13  77  3.14493e-05
  1  11  13  79 -3.27197e-05
  1  11  13  80 -1.49543e-03
  1  11  13  82  4.58554e-05
  1  11  13  83 -1.63176e-03
  1  11  13  84  1.06949e-05
  1  11  13  85  2.79887e-04
  1  11  13  86  2.29128e-05
  1  11  13  87 -5.72454e-04
  1  11  13  88  2.40897e-05
  1  11  13  89  1.03848e-04
  1  11  13  90  5.10997e-04
  1  11  13  91  3.95664e-04
  1  11  13  93  7.43993e-05
  1  11  13  96  1.22051e-04
  1  11  13  97 -1.70874e-04
  1  11  13  98  8.09334e-05
  1  11  13  99  3.54345e-04
  1  11  13 100  7.20426e-05
  1  11  13 102 -1.45548e-04
  1  11  13 103 -7.61940e-05
  1  11  13 104  1.83663e-04
  1  11  13 105  7.97898e-05
  1  11  13 106 -1.26366e-05
  1  11  13 108 -9.91876e-05
  1  11  13 109  4.15056e-05
  1  11  13 110  1.18738e-04
  1  11  13 111  1.24930e-05
  1  11  13 113  3.13493e-04
  1  11  13 114  1.14870e-05
  1  11  13 115  2.84201e-04
  1  11  13 116  2.10662e-04
  1  11  13 117 -3.43471e-04
  1  11  13 119  2.34640e-04
  1  11  13 120 -9.53470e-04
  1  11  13 122 -4.05295e-04
  1  11  13 123 -1.09415e-04
  1  11  13 124 -2.50453e-05
  1  11  13 125  2.77478e-05
  1  11  13 126 -6.29150e-05
  1  11  13 127 -2.48169e-04
  1  11  13 128  3.55661e-05
  1  11  13 129 -5.75788e-05
  1  11  13 130 -6.92552e-05
  1  11  13 135  1.10595e-05
  1  11  13 136 -1.76604e-05
  1  11  13 137 -1.82574e-05
  1  11  13 139 -1.97634e-05
  1  11  14   9 -2.98559e-05
  1  11  14  10  2.50255e-05
  1  11  14  11  1.41825e-05
  1  11  14  12  1.21014e-05
  1  11  14  13  5.38043e-05
  1  11  14  14  1.82842e-05
  1  11  14  15  7.41981e-05
  1  11  14  16  2.34960e-05
  1  11  14  17 -1.08346e-04
  1  11  14  18  1.64768e-05
  1  11  14  20  7.13122e-05
  1  11  14  21 -1.03859e-04
  1  11  14  22 -1.32080e-04
  1  11  14  23  1.41361e-04
  1  11  14  24  1.47003e-05
  1  11  14  25 -3.91656e-05
  1  11  14  26  1.00599e-04
  1  11  14  27  4.16393e-05
  1  11  14  30  4.61729e-05
  1  11  14  31 -2.09299e-04
  1  11  14  32  2.52807e-04
  1  11  14  33 -5.30825e-05
  1  11  14  34  3.30361e-04
  1  11  14  35  1.92687e-04
  1  11  14  36  3.56592e-04
  1  11  14  37  2.73742e-04
  1  11  14  38  1.25952e-04
  1  11  14  39  2.96888e-04
  1  11  14  40  4.06201e-05
  1  11  14  41  1.85833e-05
  1  11  14  42 -2.12269e-04
  1  11  14  43 -1.87392e-04
  1  11  14  44 -5.72338e-05
  1  11  14  46  1.71064e-05
  1  11  14  47  7.15562e-05
  1  11  14  48  2.05083e-04
  1  11  14  49  2.87211e-05
  1  11  14  50 -2.62216e-05
  1  11  14  52 -2.35542e-04
  1  11  14  53  1.50016e-04
  1  11  14  54  5.81291e-05
  1  11  14  55 -8.36983e-05
  1  11  14  56  6.65006e-04
  1  11  14  57  3.10736e-05
  1  11  14  58 -1.93322e-05
  1  11  14  59  3.61542e-05
  1  11  14  60  4.45433e-05
  1  11  14  61  2.58777e-04
  1  11  14  62 -3.55948e-04
  1  11  14  63 -1.73792e-04
  1  11  14  64  4.29426e-05
  1  11  14  65 -1.37909e-04
  1  11  14  67 -1.38426e-05
  1  11  14  68  2.30477e-04
  1  11  14  69 -6.48028e-04
  1  11  14  71  5.27675e-04
  1  11  14  72 -2.87734e-04
  1  11  14  75 -4.19639e-05
  1  11  14  76 -5.96133e-04
  1  11  14  77  4.17691e-05
  1  11  14  79 -1.13160e-05
  1  11  14  80 -6.11697e-04
  1  11  14  82  2.56317e-05
  1  11  14  83 -8.51815e-04
  1  11  14  85  9.94019e-05
  1  11  14  87 -3.23108e-04
  1  11  14  89  3.20472e-05
  1  11  14  90  1.91039e-04
  1  11  14  91  1.41405e-04
  1  11  14  93  5.49071e-05
  1  11  14  97 -3.29742e-05
  1  11  14  98  2.01824e-05
  1  11  14  99  3.10836e-04
  1  11  14 100  3.82476e-05
  1  11  14 101 -1.05536e-05
  1  11  14 102 -4.15152e-05
  1  11  14 103 -2.84331e-05
  1  11  14 104  8.63966e-05
  1  11  14 105  1.75601e-05
  1  11  14 106  5.30895e-05
  1  11  14 109  8.65177e-05
  1  11  14 110 -3.16445e-05
  1  11  14 113  2.04635e-04
  1  11  14 115 -6.14939e-05
  1  11  14 116  1.27343e-05
  1  11  14 118  5.92226e-05
  1  11  14 119  2.17353e-05
  1  11  14 120 -3.19941e-04
  1  11  14 121  2.74148e-05
  1  11  14 122  1.41806e-04
  1  11  14 124 -2.06628e-05
  1  11  14 125  1.80929e-05
  1  11  14 127 -8.05560e-05
  1  11  14 129 -4.07240e-05
  1  11  14 130 -4.27023e-05
  1  11  14 133 -1.69752e-05
  1  11  14 134 -2.57712e-05
  1  11  14 135  1.58957e-05
  1  11  14 137  1.00134e-05
  1  11  14 139 -1.27863e-05
  1  11  15   9  1.61587e-05
  1  11  15  10 -1.01412e-05
  1  11  15  11 -1.22771e-05
  1  11  15  12  1.39515e-05
  1  11  15  13 -2.43142e-05
  1  11  15  14 -1.85995e-05
  1  11  15  15 -6.78620e-05
  1  11  15  16 -2.18075e-05
  1  11  15  17  8.85205e-05
  1  11  15  18 -2.41916e-05
  1  11  15  19  4.88787e-05
  1  11  15  20 -2.69145e-05
  1  11  15  21  5.82244e-05
  1  11  15  22  6.22387e-05
  1  11  15  23 -6.64628e-05
  1  11  15  24 -2.17546e-05
  1  11  15  25  3.21967e-05
  1  11  15  26 -6.55660e-05
  1  11  15  27 -2.95059e-05
  1  11  15  28 -1.85072e-05
  1  11  15  29 -1.74524e-05
  1  11  15  30 -5.91382e-05
  1  11  15  31  1.17191e-04
  1  11  15  32 -1.17848e-04
  1  11  15  33  1.58120e-05
  1  11  15  34 -1.38369e-04
  1  11  15  35 -8.57945e-05
  1  11  15  36 -8.96036e-05
  1  11  15  37 -9.22026e-05
  1  11  15  38 -3.97806e-05
  1  11  15  39 -6.59847e-05
  1  11  15  40 -2.15853e-05
  1  11  15  42  2.49618e-05
  1  11  15  43  4.20299e-05
  1  11  15  44  2.63408e-05
  1  11  15  46 -3.17137e-05
  1  11  15  47 -3.07482e-05
  1  11  15  48 -1.12622e-04
  1  11  15  49 -2.78329e-05
  1  11  15  52  3.75338e-05
  1  11  15  53 -2.40219e-05
  1  11  15  54 -1.69352e-05
  1  11  15  55  1.69935e-05
  1  11  15  56 -2.50884e-04
  1  11  15  59 -1.05720e-05
  1  11  15  61 -7.70053e-05
  1  11  15  62  1.51505e-04
  1  11  15  63  7.22687e-05
  1  11  15  64 -1.94231e-05
  1  11  15  65  5.12149e-05
  1  11  15  68 -7.58398e-05
  1  11  15  69  2.34306e-04
  1  11  15  71 -1.77407e-04
  1  11  15  72  9.46053e-05
  1  11  15  75  1.14524e-05
  1  11  15  76  2.06565e-04
  1  11  15  80  1.74156e-04
  1  11  15  83  3.01135e-04
  1  11  15  84  2.90668e-05
  1  11  15  86  1.55803e-05
  1  11  15  87  1.47384e-04
  1  11  15  88 -1.49622e-05
  1  11  15  89 -1.97129e-05
  1  11  15  90 -4.72703e-05
  1  11  15  91 -5.26200e-05
  1  11  15  93 -2.94381e-05
  1  11  15  95 -3.77628e-05
  1  11  15  96  9.17415e-05
  1  11  15  99 -1.34903e-04
  1  11  15 100 -2.73212e-05
  1  11  15 102  1.00955e-05
  1  11  15 104 -3.28281e-05
  1  11  15 106 -2.83763e-05
  1  11  15 107 -2.96359e-05
  1  11  15 108 -4.89270e-05
  1  11  15 109 -2.36691e-05
  1  11  15 110  2.84336e-05
  1  11  15 111  1.09182e-05
  1  11  15 112 -4.68532e-05
  1  11  15 113 -7.44773e-05
  1  11  15 114  1.77591e-05
  1  11  15 115  3.41393e-05
  1  11  15 116  1.88006e-04
  1  11  15 117 -2.13711e-05
  1  11  15 118 -3.48177e-05
  1  11  15 119  2.10365e-04
  1  11  15 120  8.25826e-05
  1  11  15 121 -1.09269e-04
  1  11  15 122 -7.04518e-05
  1  11  15 123 -4.53689e-05
  1  11  15 124 -2.89100e-05
  1  11  15 125 -1.41683e-05
  1  11  15 126 -1.64976e-05
  1  11  15 127  1.32149e-05
  1  11  15 129  1.15949e-05
  1  11  15 130  1.08802e-05
  1  11  15 136 -1.98028e-05
  1  11  15 140  1.06267e-05
  1  11  15 141  1.18192e-05
  1  11  16   9  2.06200e-05
  1  11  16  10  5.79551e-05
  1  11  16  11 -2.56517e-05
  1  11  16  12 -7.05190e-05
  1  11  16  13 -5.80918e-05
  1  11  16  14 -1.30883e-04
  1  11  16  15 -3.98957e-05
  1  11  16  16 -7.62141e-05
  1  11  16  17  1.85626e-04
  1  11  16  18 -9.45191e-05
  1  11  16  19  1.80914e-04
  1  11  16  20 -2.40116e-05
  1  11  16  21  2.62061e-04
  1  11  16  22  1.30896e-04
  1  11  16  23 -4.72469e-05
  1  11  16  24  1.20424e-04
  1  11  16  25 -3.51024e-05
  1  11  16  26 -1.58528e-04
  1  11  16  27 -5.11451e-05
  1  11  16  28  3.51452e-05
  1  11  16  29 -5.78436e-05
  1  11  16  30 -3.50455e-05
  1  11  16  31  1.80070e-04
  1  11  16  32 -3.50740e-04
  1  11  16  33  3.88813e-05
  1  11  16  34 -1.96589e-04
  1  11  16  35 -3.23297e-04
  1  11  16  36  9.61014e-05
  1  11  16  37  2.23971e-05
  1  11  16  39  1.39261e-04
  1  11  16  40 -1.02856e-04
  1  11  16  42 -1.37747e-04
  1  11  16  43  4.01682e-05
  1  11  16  44  1.81041e-04
  1  11  16  45 -1.10698e-05
  1  11  16  46 -1.60943e-04
  1  11  16  47 -3.10937e-05
  1  11  16  48  1.63448e-04
  1  11  16  49 -7.42312e-05
  1  11  16  50  4.10652e-05
  1  11  16  52  1.76206e-04
  1  11  16  53  3.57306e-05
  1  11  16  54 -5.74801e-05
  1  11  16  55  6.39693e-05
  1  11  16  56 -8.68935e-04
  1  11  16  57 -3.11586e-05
  1  11  16  58  2.03300e-05
  1  11  16  59 -2.29946e-05
  1  11  16  60 -4.51735e-05
  1  11  16  61 -1.41100e-04
  1  11  16  62  4.97454e-04
  1  11  16  63  5.25038e-04
  1  11  16  64 -4.11401e-05
  1  11  16  65  1.09127e-04
  1  11  16  66  4.38113e-05
  1  11  16  67  6.81907e-05
  1  11  16  69  7.82872e-04
  1  11  16  71 -3.76430e-05
  1  11  16  72  1.17414e-04
  1  11  16  74  4.99970e-05
  1  11  16  75 -7.15237e-05
  1  11  16  76  1.47259e-04
  1  11  16  77  1.00313e-05
  1  11  16  79  4.11621e-05
  1  11  16  80  7.15943e-05
  1  11  16  83  9.14756e-04
  1  11  16  84 -1.09119e-05
  1  11  16  85  2.72494e-04
  1  11  16  86 -1.13284e-05
  1  11  16  87  4.38055e-04
  1  11  16  88  5.71388e-05
  1  11  16  89  3.28737e-05
  1  11  16  90  1.93573e-04
  1  11  16  91 -5.43630e-05
  1  11  16  92 -5.66506e-05
  1  11  16  93 -8.80128e-05
  1  11  16  96  3.66133e-04
  1  11  16  97 -3.52700e-04
  1  11  16  98  1.06538e-04
  1  11  16  99 -5.69248e-04
  1  11  16 100 -2.19307e-05
  1  11  16 101  1.14756e-04
  1  11  16 102 -4.65986e-05
  1  11  16 103  1.10111e-05
  1  11  16 104 -6.68177e-05
  1  11  16 105  1.70203e-04
  1  11  16 106 -2.51256e-04
  1  11  16 107  6.28933e-05
  1  11  16 108 -4.47997e-04
  1  11  16 109 -8.81085e-05
  1  11  16 111  7.63285e-05
  1  11  16 113 -2.29563e-04
  1  11  16 114  1.26252e-05
  1  11  16 115  3.31677e-04
  1  11  16 116  7.89629e-04
  1  11  16 117  4.58218e-05
  1  11  16 118 -1.56007e-04
  1  11  16 119  6.46545e-04
  1  11  16 120 -8.48229e-05
  1  11  16 121 -2.71818e-05
  1  11  16 122 -8.18796e-04
  1  11  16 123 -2.68063e-04
  1  11  16 124  3.88732e-05
  1  11  16 125 -1.35392e-05
  1  11  16 126 -2.38491e-04
  1  11  16 127 -2.76263e-04
  1  11  16 128 -1.84561e-05
  1  11  16 129  4.59772e-05
  1  11  16 130  2.14821e-05
  1  11  16 134 -2.30634e-05
  1  11  16 135  2.73050e-05
  1  11  16 136 -4.84081e-05
  1  11  16 139 -3.56190e-05
  1  12  13   9  3.83703e-05
  1  12  13  10  1.49889e-05
  1  12  13  12 -1.25840e-05
  1  12  13  13 -3.46625e-05
  1  12  13  15  2.13935e-05
  1  12  13  16  2.23072e-05
  1  12  13  17 -3.95199e-05
  1  12  13  18 -1.64381e-05
  1  12  13  19 -8.41266e-05
  1  12  13  20 -7.51586e-05
  1  12  13  22 -5.51650e-05
  1  12  13  23  3.36993e-05
  1  12  13  24 -6.16910e-05
  1  12  13  26 -1.17610e-04
  1  12  13  27 -4.12490e-05
  1  12  13  28 -2.50147e-05
  1  12  13  29  4.24830e-05
  1  12  13  30 -1.16985e-04
  1  12  13  31 -1.48900e-04
  1  12  13  32 -2.32887e-04
  1  12  13  33 -1.88402e-05
  1  12  13  34  1.41500e-04
  1  12  13  37  1.15951e-05
  1  12  13  38  4.09330e-05
  1  12  13  39  1.59812e-04
  1  12  13  40 -2.39909e-05
  1  12  13  41 -1.01729e-05
  1  12  13  42 -1.50701e-04
  1  12  13  43 -5.42663e-05
  1  12  13  45 -7.71613e-05
  1  12  13  46  7.88996e-05
  1  12  13  47 -4.55604e-05
  1  12  13  48  2.41420e-04
  1  12  13  49  8.23072e-05
  1  12  13  50  3.12310e-05
  1  12  13  51  5.96618e-05
  1  12  13  53  1.13016e-04
  1  12  13  55  1.11009e-05
  1  12  13  56  5.23213e-05
  1  12  13  57 -5.37612e-05
  1  12  13  58  6.50659e-05
  1  12  13  59  9.89245e-05
  1  12  13  60 -1.16205e-05
  1  12  13  61 -1.91739e-05
  1  12  13  62 -5.00624e-05
  1  12  13  63  5.69111e-05
  1  12  13  64 -2.07203e-05
  1  12  13  65 -2.55429e-05
  1  12  13  67  8.44467e-05
  1  12  13  68 -5.24402e-05
  1  12  13  69  1.24295e-05
  1  12  13  70 -1.10715e-05
  1  12  13  71  4.44777e-05
  1  12  13  72 -7.31377e-05
  1  12  13  74  2.53558e-05
  1  12  13  75 -1.42107e-04
  1  12  13  76 -7.56187e-05
  1  12  13  77  6.98708e-05
  1  12  13  78  1.32381e-05
  1  12  13  79  5.01488e-05
  1  12  13  80 -1.16938e-04
  1  12  13  83 -9.66852e-05
  1  12  13  84 -1.87821e-04
  1  12  13  85  2.52201e-04
  1  12  13  86 -1.34472e-04
  1  12  13  87  1.37685e-04
  1  12  13  88  1.37587e-04
  1  12  13  89  8.71555e-05
  1  12  13  90  2.84729e-04
  1  12  13  91 -8.72852e-05
  1  12  13  92 -7.37230e-05
  1  12  13  93  1.28033e-04
[truncated: 610,243 more chars]
