# Supplementary material for: Bifurcation of Excited-State Population Leads to Anti-Kasha Luminescence in a Disulfide-Decorated Organometallic Rhenium Photosensitizer
Source: J Am Chem Soc. 2024 Apr 10;146(16):11272–88. doi: 10.1021/jacs.4c00548 (PMC11046484; doi:10.1021/jacs.4c00548)
Supplement: Supplementary file 2 — ja4c00548_si_002.zip [file ja4c00548_si_002.zip › V0.txt]

Geometry
Re  75.0   0.06852200  -0.09496600  -0.01613300  186.95575100
 S  16.0  10.97234600  -0.73943500   0.57555200  31.97207100 
 O   8.0   2.23041500   5.26649200  -0.27383100  15.99491500 
 N   7.0   3.72961400  -1.73957300  -1.22832500  14.00307400 
 C   6.0   5.90072400  -0.98144300  -0.18818000  12.00000000 
 H   1.0   5.78617300   0.46628300   1.25202300   1.00782500 
 O   8.0  -1.74792900   0.37523800  -5.49046500  15.99491500 
 S  16.0  12.74325700  -4.14517400   1.12507500  31.97207100 
 N   7.0  15.34359200  -6.93473000  -5.37251000  14.00307400 
 C   6.0   8.23578300  -1.94153400  -0.86637900  12.00000000 
 O   8.0  -5.00105700   2.04430700   1.78355200  15.99491500 
 N   7.0   1.36867800  -1.00713200   3.75022100  14.00307400 
 C   6.0   8.38706700  -3.79212900  -2.75884300  12.00000000 
 N   7.0  -1.04450000  -3.98266000   0.58475700  14.00307400 
 C   6.0   6.10157400  -4.59639200  -3.78181200  12.00000000 
 H   1.0   6.05990200  -6.06602500  -5.20328100   1.00782500 
 C   6.0   3.85483100  -3.54237300  -2.99894300  12.00000000 
 H   1.0   2.08349400  -4.15164900  -3.81790600   1.00782500 
 C   6.0  10.80278100  -4.82362400  -3.65077800  12.00000000 
 C   6.0  12.90988400  -5.05439600  -2.06668300  12.00000000 
 C   6.0  15.11268900  -6.12629400  -3.01628700  12.00000000 
 H   1.0  16.75418700  -6.32551500  -1.80002700   1.00782500 
 C   6.0  13.37450000  -6.65718800  -6.89977700  12.00000000 
 H   1.0  13.62861500  -7.28116000  -8.83703900   1.00782500 
 C   6.0  11.09337400  -5.62211500  -6.13829700  12.00000000 
 H   1.0   9.57874300  -5.40334600  -7.49735300   1.00782500 
 C   6.0   2.50476600   0.64001800   5.29131400  12.00000000 
 H   1.0   2.65220100   2.56295500   4.60994500   1.00782500 
 C   6.0   3.44120800  -0.03303600   7.62904400  12.00000000 
 H   1.0   4.34427000   1.37772600   8.80130200   1.00782500 
 C   6.0   1.99183900  -4.22102300   6.83657700  12.00000000 
 H   1.0   1.76051600  -6.16237500   7.42524000   1.00782500 
 C   6.0   3.18891900  -2.51638800   8.41171200  12.00000000 
 H   1.0   3.90369000  -3.11934400  10.23184700   1.00782500 
 C   6.0   1.08572700  -3.42078200   4.51100100  12.00000000 
 C   6.0  -0.83007300  -7.58558600   3.27085200  12.00000000 
 H   1.0  -0.20890200  -8.44338100   5.01640800   1.00782500 
 C   6.0  -2.20251700  -8.98750500   1.54746400  12.00000000 
 H   1.0  -2.65182000 -10.94603100   1.93432000   1.00782500 
 C   6.0  -3.00179800  -7.84194900  -0.66495300  12.00000000 
 H   1.0  -4.09865200  -8.85221300  -2.06381900   1.00782500 
 C   6.0  -2.38308700  -5.34242600  -1.06976400  12.00000000 
 H   1.0  -2.98120500  -4.36780100  -2.76575400   1.00782500 
 C   6.0   1.38827100   3.27399000  -0.21185200  12.00000000 
 C   6.0  -1.06446100   0.24483300  -3.44103000  12.00000000 
 C   6.0  -3.10924500   1.24689000   1.11561100  12.00000000 
 C   6.0  -0.27872000  -5.07582500   2.75351900  12.00000000 
Frequencies
  0.0000000000  0.0000000000  0.0000000000  0.0000000000  0.0000000000  0.0000000000  0.0000000000  0.0000000000  0.0001162321  0.0001884501  0.0002037593  0.0002990779  0.0003340250  0.0003842358  0.0003937585  0.0004041926  0.0004221445  0.0004323052  0.0004918565  0.0005247532  0.0005395157  0.0006452683  0.0007895674  0.0008166776  0.0008493921  0.0009630727  0.0009944203  0.0011865610  0.0012023259  0.0012697141  0.0014059030  0.0014799890  0.0016937267  0.0017240264  0.0017925992  0.0019611381  0.0019783155  0.0019874282  0.0020419675  0.0020897179  0.0021375594  0.0021846264  0.0022505566  0.0022649546  0.0022928394  0.0023091055  0.0024103473  0.0024604670  0.0025136850  0.0025470829  0.0025797518  0.0026506028  0.0028341321  0.0029232540  0.0029269446  0.0029413426  0.0029789324  0.0030193016  0.0030408530  0.0030756179  0.0033203842  0.0034102352  0.0034691486  0.0034761198  0.0034785346  0.0035824191  0.0035873399  0.0036233806  0.0037531450  0.0037941065  0.0038845042  0.0039932183  0.0041312298  0.0041866804  0.0043066031  0.0043842431  0.0045363336  0.0045592064  0.0045767939  0.0046008969  0.0046841867  0.0046977190  0.0047910783  0.0047962270  0.0048219247  0.0048736847  0.0049390226  0.0050162980  0.0050287368  0.0050355258  0.0051881174  0.0052140430  0.0052232012  0.0052769204  0.0054094187  0.0054758501  0.0054802697  0.0055689360  0.0058327478  0.0058950785  0.0059873899  0.0059949990  0.0060074833  0.0060379652  0.0061136004  0.0061182023  0.0061582525  0.0061634923  0.0065591189  0.0066001259  0.0067056051  0.0067956383  0.0068635277  0.0069054004  0.0069501892  0.0070245942  0.0072185118  0.0073643146  0.0074236381  0.0074494725  0.0074749424  0.0075673449  0.0075999683  0.0076404741  0.0093797187  0.0094399990  0.0097736595  0.0144947980  0.0145276948  0.0146462962  0.0146593273  0.0146627901  0.0146760946  0.0146855263  0.0146921329  0.0146955502  0.0147413869  0.0147515020  0.0147598401  0.0147703197  0.0148167487
Mass-weighted normal modes
  0.0000000000  0.0000000000  0.0000000000  0.0000000000  0.0000000000  0.0000000000  0.0000000000  0.0000000000  0.0434680410 -0.1246736036  0.0178254410  0.0431584787 -0.0352124700  0.0310918733  0.0991415585 -0.0356077590 -0.1743858049  0.0219919388 -0.0112477523  0.0973388256  0.4560881434  0.2142520024  0.0921029539  0.1960551777 -0.1853882743 -0.0671011251 -0.2573451958  0.0101980426 -0.0317720894 -0.0658650803 -0.0421004815  0.0265060956 -0.0067450970  0.0500738242  0.0696177162 -0.0039262891 -0.0093059887  0.0096177941  0.0532160951  0.0223433904  0.0758785577  0.0802686728 -0.0774669811  0.2096683627  0.1261441389 -0.1246257700  0.0059522197  0.0077680614 -0.1356503415 -0.0963515478 -0.0030649371  0.0383537228  0.0561220808  0.0260081028  0.1842194801  0.0195806001  0.0206187364  0.0067622509 -0.0771983193 -0.0412244530 -0.0012073493  0.0075943506  0.0138503181  0.0006202996 -0.0218284158 -0.0248233881 -0.0139099757  0.0022331606 -0.0121520844 -0.0006151111  0.0024778414  0.0022032575 -0.0004677612 -0.0069177877  0.0034340075 -0.0000345455 -0.0011785517  0.0000464906 -0.0069193490 -0.0000227062  0.0002341828  0.0005659846  0.0026805631  0.0048834262 -0.0014228857 -0.0024376471 -0.0017151395  0.0012143970  0.0025566153  0.0037973200  0.0011937546 -0.0004954451  0.0028033003  0.0056707665 -0.0019133042  0.0005267146 -0.0009856243 -0.0002132474  0.0022231266 -0.0002849233  0.0004367645  0.0008474377  0.0031421898 -0.0009064316 -0.0009226267 -0.0003875678  0.0000100503 -0.0007250879  0.0004378006 -0.0023835033  0.0002608916 -0.0023997351  0.0012590819  0.0025498784  0.0001194085  0.0001547861  0.0018497151 -0.0007139887  0.0001204853  0.0001476457 -0.0018130468  0.0020913677  0.0004212887  0.0008838533  0.0034373484  0.0038835659 -0.0072242378 -0.0000130913  0.0000130928 -0.0000392212  0.0000917269  0.0000262041 -0.0001572546  0.0002617163  0.0001308446 -0.0001046666 -0.0002481198  0.0000653324  0.0000652512 -0.0000521731  0.0000130816
  0.0000000000  0.0000000000  0.0000000000  0.0000000000  0.0000000000  0.0000000000  0.0000000000  0.0000000000  0.0535174833  0.0594128097 -0.0560490670  0.1154852539 -0.1128564501  0.0462459884 -0.0017401243 -0.0591614873 -0.1335488967 -0.0892480200  0.0854597264  0.0601287167 -0.1532929018  0.0254828136 -0.1611068516 -0.3135809260 -0.2043729460  0.1887470433 -0.2484127682 -0.1211459229  0.1957080632  0.1134620802  0.0359863248 -0.0535530269 -0.0682569558 -0.0224742752 -0.0216201360 -0.0060710769  0.0014288431  0.0302720592 -0.0264987807  0.0304536114  0.0943703478 -0.0246232345  0.0073790855  0.0333096835  0.1827096303  0.2029048568  0.0039405091  0.0044160252 -0.0269665265 -0.1262897496 -0.0012716228  0.0042221232 -0.0218939665  0.1213143717 -0.0037373216 -0.0230252046  0.0193259135  0.0110626684  0.1738735820  0.1383874654 -0.0083561279 -0.0031745053  0.0012785939 -0.0033795635  0.0068241286  0.0044728830  0.0131073428 -0.0069220798  0.0032992317 -0.0000170864  0.0053045052  0.0040615606 -0.0002784293  0.0016093464  0.0041390024 -0.0002993944 -0.0008434733 -0.0001278491  0.0017908903  0.0003405937  0.0003278559  0.0003419490 -0.0001787042  0.0061079417  0.0133513277 -0.0030612313  0.0005028320 -0.0069551830  0.0011783577 -0.0071341441  0.0000275482  0.0009370374  0.0007344110  0.0069575943 -0.0023688528 -0.0002440872 -0.0017722282  0.0004904689  0.0015561886  0.0001155094 -0.0021518640  0.0021542341  0.0036645886 -0.0005080001  0.0015186091 -0.0016277847 -0.0006231192  0.0032668794  0.0002189003 -0.0027733700 -0.0026379043 -0.0029292141  0.0000539607  0.0031509212 -0.0008507858 -0.0010835025  0.0012762472 -0.0006660700  0.0003499810 -0.0001367090 -0.0022057840 -0.0012022568 -0.0020303776  0.0011587101  0.0042545152  0.0017189554  0.0109921000  0.0000130913 -0.0000130928  0.0000130737  0.0001703500 -0.0002096330  0.0000524182 -0.0000523433  0.0002486047 -0.0000785000  0.0000130589  0.0000783989  0.0001435526 -0.0000521731  0.0000000000
  0.0000000000  0.0000000000  0.0000000000  0.0000000000  0.0000000000  0.0000000000  0.0000000000  0.0000000000  0.0893331966  0.0435158828 -0.0482509359 -0.1390474257 -0.1182374766  0.0797936451 -0.0326273306 -0.0233580812 -0.1046115710  0.1404365962  0.1392402164  0.1040342959 -0.1931660817  0.0080450951  0.0873839639  0.1198465819  0.3215833345  0.0422438257 -0.3108699042  0.1481031143 -0.1526897375  0.0582252927  0.0014176276  0.0055010708  0.0680856838 -0.0148163370 -0.0097878567  0.0021936918 -0.0177754009  0.0202370072 -0.0211290937 -0.0107755834  0.1040002039 -0.0435948991  0.0292372783 -0.1937371690  0.1610769353 -0.1354355859  0.0013091392  0.0001600691  0.1119591197 -0.1489536354  0.0002608457 -0.0211549427 -0.0145754777  0.1398836659 -0.0314624737 -0.0134254871  0.0184623283  0.0087618412 -0.1016546623 -0.0980316534 -0.0037809096  0.0082559375 -0.0114136261 -0.0043420974  0.0093529411  0.0148984835 -0.0018495452  0.0055075054 -0.0018838047 -0.0003331852 -0.0059780932 -0.0076668911 -0.0005123098  0.0036510546 -0.0047302884 -0.0002878793  0.0020682427  0.0000929811  0.0034654891  0.0002157093  0.0003044376 -0.0008253942 -0.0021119588  0.0060737919 -0.0119581888 -0.0032709823  0.0002341957  0.0060259852  0.0014624261 -0.0035210225 -0.0000734618 -0.0009908902  0.0004119866  0.0073938071 -0.0024729782  0.0008607287 -0.0030800758  0.0017166413  0.0008602533 -0.0002310189  0.0030040874  0.0007603179  0.0041012204 -0.0004183531  0.0001432650 -0.0017483613  0.0002713583 -0.0025497595  0.0002885504 -0.0029771639  0.0022030849 -0.0031256337  0.0002698033  0.0033512688 -0.0007388403  0.0008745413  0.0014505365 -0.0007666993 -0.0005393150 -0.0000492152 -0.0023133832 -0.0013476460  0.0015505765  0.0011694888  0.0047305711 -0.0042730460 -0.0048899646  0.0000000000 -0.0000000000  0.0000261475  0.0000786231  0.0002358371  0.0000786273 -0.0000785149  0.0000392534  0.0003794165  0.0001436483  0.0000261330 -0.0001827033 -0.0000913029 -0.0000130816
  0.0000000000  0.0000000000  0.0000000000  0.0000000000  0.0000000000  0.0000000000  0.0000000000  0.0000000000  0.0672737839 -0.0826749498 -0.1216942876  0.0047954103 -0.1495242538 -0.0996687571 -0.0226341953  0.0439043498 -0.0491359638  0.0458685106 -0.2846547956 -0.1002690644 -0.2191638291 -0.2881753556 -0.0175302813  0.1676283400 -0.0907504923  0.0967976001  0.1116683411  0.0779819545  0.0577715914  0.1745957060 -0.1097224561 -0.1410163984  0.0361908189 -0.3842447620  0.1644042353  0.1202672765  0.0636376506  0.0569508558  0.0358441697  0.0122994432 -0.0023574015  0.3694187134  0.0411879697 -0.0500715410  0.0027847264  0.0068318464 -0.0032410586 -0.3248020970 -0.0325441087 -0.0291895722  0.0013753393 -0.0774110518 -0.0156184300 -0.0119986226  0.0085518025 -0.0614295822 -0.0032268109  0.0037651144 -0.0043698213 -0.0017444824 -0.0837835994  0.1233047785  0.0693988441 -0.0101280301  0.0334158643  0.0028941971 -0.0010679152  0.0235684985 -0.1402352881 -0.0031478550  0.0010147345  0.0019327040  0.0003638463 -0.0003178635  0.0163922151 -0.0002619082 -0.0007740686 -0.0000961282 -0.0006444200  0.0015915891  0.0000823171  0.0005558840 -0.0051058924 -0.0003207773 -0.0032332238 -0.0002086452 -0.0021107377  0.0011870181 -0.0152280093 -0.0753996668 -0.0238515431  0.0054383771 -0.0951048042 -0.0008207781 -0.0004036862 -0.0060457434  0.0346964053 -0.0070769264 -0.0140940121  0.0013406775  0.0005506675 -0.0006353919 -0.0015509165  0.0132266521 -0.0000521361  0.0014317829  0.0000207809  0.0000032951 -0.0031642152  0.0176944328  0.0003876003  0.0001342012 -0.0081895345 -0.0003050440 -0.0071323276  0.0001280200 -0.0011834303 -0.0005330566  0.0000118632  0.0012482801  0.0000511709 -0.0004393679  0.0000387154 -0.0000245157  0.0002046181  0.0000263279  0.0001195000 -0.0000974478  0.0000703871  0.0000810974  0.0000270947  0.0000325092  0.0001896733  0.0006114981 -0.0001082185 -0.0002110079  0.0000216015 -0.0000054035  0.0000107936  0.0000053939 -0.0000000000
  0.0000000000  0.0000000000  0.0000000000  0.0000000000  0.0000000000  0.0000000000  0.0000000000  0.0000000000  0.1385194931 -0.0589115866  0.0298626964 -0.1676806482 -0.0051472721  0.0167966948  0.0066082646 -0.0433364984 -0.0035515229  0.0080887319 -0.0903614260 -0.0297528310  0.0789102037  0.0338102494  0.0386923076  0.0428385470 -0.0325591242  0.0449936617  0.0280143439  0.0240365002  0.0034381475  0.0880528439  0.3806028670  0.0929601024  0.0134280791 -0.1454892911 -0.0101736193  0.2147175936  0.1461069758  0.0694838977  0.2151786290  0.0252402344  0.0008669304  0.1188893884  0.0518583592 -0.0262365648  0.0087671877  0.0101324268  0.0816400289  0.5601504165 -0.0275106001  0.0076747041  0.0029529344 -0.1631488785 -0.0529110700 -0.0166342679  0.0041888410 -0.0152022015 -0.0018426844  0.0023368194 -0.0125208684 -0.0043284597 -0.0655815796  0.0450943453  0.0516650296 -0.0067048444  0.0246163129  0.0007039939 -0.0007331093 -0.0067317357 -0.0691481187 -0.0014025796  0.0097543842  0.0022272112  0.0001934373 -0.0000943657  0.0209863614  0.0013714463  0.0020785175  0.0000528705 -0.0004376285 -0.0002957820  0.0000000000  0.0002291802  0.0019684559 -0.0000524542 -0.0021035432 -0.0001664473  0.0084970723  0.0004945909 -0.0074269177 -0.0365572366 -0.0250097537  0.0029173931 -0.0500598385 -0.0005727408 -0.0000592073 -0.0024384853  0.0144147045  0.0096607762 -0.0108083406 -0.0062862170 -0.0025903399 -0.0047916412  0.0009124935 -0.0068996083 -0.0011564741  0.0054101448  0.0001911847  0.0001120325 -0.0091593536 -0.0030522805  0.0001878063 -0.0000070632 -0.0087697195 -0.0002899801 -0.0138696149  0.0000928145  0.0011206551 -0.0030715159  0.0000118632 -0.0055969081 -0.0000511709  0.0033114468  0.0003363397  0.0000557176 -0.0000449540 -0.0001161527 -0.0000155195  0.0003843774 -0.0000758014  0.0000540649  0.0000054189  0.0000054182  0.0000325154  0.0000919953 -0.0000162328 -0.0000324628  0.0000270019 -0.0000000000 -0.0000000000 -0.0000053939 -0.0000054097
  0.0000000000  0.0000000000  0.0000000000  0.0000000000  0.0000000000  0.0000000000  0.0000000000  0.0000000000 -0.2490471174  0.0898761649 -0.0052337366  0.1164502480 -0.0952895414 -0.0843417731 -0.1420243459 -0.0466821768  0.2305393044 -0.1123244519  0.1815116683 -0.0991680073  0.2416873030 -0.0129100836  0.3025638344 -0.2684155759  0.0855515804 -0.1159544520 -0.0735429491 -0.0216860071 -0.0357158267 -0.1519227491  0.3074405043 -0.0974524001  0.0248000747 -0.2269494946 -0.0656866329  0.1409676473  0.0837980436  0.0413837709  0.0843998254 -0.0016352984 -0.0002063016  0.1135673100  0.1088011324  0.0051318317  0.0044444664 -0.0079704875 -0.0057097491 -0.1447302932 -0.0427977572 -0.0132953970  0.0027978716 -0.1142628736  0.0353428088 -0.0129241136 -0.0040943185 -0.0158969258 -0.0012573363  0.0015936765  0.0034495712  0.0018179134 -0.0590558314  0.0635077546  0.0441103028 -0.0060016318  0.0211759096  0.0024938868 -0.0005599339  0.0365954611 -0.0750099687 -0.0017912037 -0.0023975590 -0.0016796118  0.0002763389 -0.0001738316 -0.0084641386  0.0039667181 -0.0029863758 -0.0002210949 -0.0002596917  0.0006479035  0.0000290531  0.0002681897 -0.0008935312  0.0000464017 -0.0019128711  0.0000304763  0.0030877728  0.0004261090 -0.0077488813 -0.0380777692 -0.0181896022  0.0033093483 -0.0559006469 -0.0006403873  0.0000000000 -0.0016734703  0.0099586090  0.0075443122 -0.0026860965 -0.0058435705 -0.0003612379 -0.0002947695  0.0007641730 -0.0040203091  0.0000213284  0.0001068495 -0.0000581867  0.0000560163 -0.0055425199 -0.0008464307  0.0001518434 -0.0000671006 -0.0102499351 -0.0002410224 -0.0097186064  0.0000928145 -0.0006812281 -0.0037571575  0.0000427074 -0.0029216991 -0.0000600702  0.0040768720  0.0004113507  0.0000178296 -0.0000666559 -0.0000851786  0.0000124156  0.0000974478 -0.0000162432  0.0000378455 -0.0000000000 -0.0000054182  0.0000162577 -0.0001136412  0.0000162328  0.0000324628 -0.0000216015  0.0000000000  0.0000000000 -0.0000000000 -0.0000000000
  0.0000000000  0.0000000000  0.0000000000  0.0000000000  0.0000000000  0.0000000000  0.0000000000  0.0000000000  0.0134534961  0.2153347515  0.2862673148 -0.2848985723  0.2471089121 -0.1568771812 -0.2429497940 -0.4123867384 -0.1148912310 -0.3146533971 -0.0236536141  0.0425103812 -0.0963783301 -0.1293113573 -0.0588144272 -0.0832214223  0.0298755989  0.0337391698 -0.0083707495 -0.0481843128  0.0139364212  0.0040009479 -0.0002804121  0.0093620031  0.0066466376 -0.0035943996 -0.0182008045 -0.0375016965 -0.0014291991  0.0483833868  0.0013094569  0.0473854088 -0.0347874534 -0.0195448308  0.0169121323 -0.1298364528 -0.2046556700 -0.0996821482  0.1253295261 -0.0012687237 -0.1215453160 -0.1327750714  0.0014544042  0.0571176530  0.0526924419 -0.1576526619  0.0245619890  0.0279963094  0.0142410434 -0.0086394297 -0.1353734359 -0.0646740092  0.0042191672 -0.0012781565  0.0045622253  0.0157004565 -0.0080741980 -0.0117291846 -0.0057120018  0.0006783966  0.0012947168  0.0047203538 -0.0000246278  0.0002278346  0.0023389496 -0.0027225007  0.0010842600 -0.0000404178 -0.0000168982 -0.0006901166 -0.0024626823 -0.0000033208 -0.0001506951  0.0005311359  0.0007333704  0.0061188088  0.0070926302  0.0013862138 -0.0001893867  0.0002690967 -0.0018279618 -0.0012868430  0.0002551625 -0.0036764621 -0.0000838295  0.0028995050 -0.0007309530  0.0004659451 -0.0003215567  0.0001372233  0.0003223018 -0.0001576688  0.0015392599 -0.0001830091  0.0013364310 -0.0002738691 -0.0013308901 -0.0004987948  0.0002263558 -0.0011513245 -0.0000465656 -0.0002488034  0.0020547186 -0.0025079118  0.0005392639 -0.0032124051  0.0002226574  0.0022161856  0.0012909225 -0.0006923945  0.0007300043  0.0001711443 -0.0020378417  0.0003483854  0.0016498555 -0.0024386428  0.1686903370  0.1186933648  0.1262286775  0.0000076583 -0.0000153185  0.0000152961  0.0000114985 -0.0002452682  0.0000689948  0.0000650686 -0.0000114815 -0.0004056445  0.0000000000 -0.0000573286  0.0001946750  0.0000953780 -0.0000038263
  0.0000000000  0.0000000000  0.0000000000  0.0000000000  0.0000000000  0.0000000000  0.0000000000  0.0000000000  0.0179348222 -0.0894530990 -0.1422473429  0.1602235401 -0.1292217996  0.0796790869  0.1140103312  0.1637431958 -0.0231258770  0.0821803440  0.0355007713  0.0089807976  0.0508135863  0.1035510662 -0.0061777764 -0.0269749224 -0.0936891624  0.0266766700 -0.0808359666 -0.0090003685  0.0412116439  0.0287131680  0.0070073199 -0.0197575328  0.0217257086  0.0036280058  0.0188944132  0.0196867559  0.0042789355 -0.0367014819  0.0066769520 -0.0585473923 -0.1456324975 -0.0187182970  0.0376229801 -0.2426224142 -0.4798785021 -0.3679814535 -0.0107613121 -0.0000578362  0.0471441132  0.0866365853 -0.0007128965 -0.0077290267  0.0038695356  0.0132032786 -0.0526650048 -0.0021540916  0.0408129650 -0.0062528385 -0.0457676410  0.0232682130 -0.0035051305 -0.0011919704  0.0006246137 -0.0046797934  0.0032609812  0.0010707275  0.0106074201 -0.0024804531  0.0018668010 -0.0024563832 -0.0002744242 -0.0007909115 -0.0002834103  0.0022412329 -0.0049889265  0.0000235771 -0.0008787056 -0.0005813297  0.0024762883 -0.0000232453  0.0008082737 -0.0001586510  0.0007428741  0.0158121550  0.0205600719  0.0036910429  0.0005903224 -0.0039476481 -0.0065578899 -0.0010651164 -0.0003142528 -0.0070567911 -0.0007675638  0.0030334755 -0.0005558289  0.0018863260 -0.0015939234  0.0011882292 -0.0004608351 -0.0001396495  0.0023493967 -0.0027242871 -0.0005245378 -0.0008216074 -0.0015169465  0.0009497254 -0.0002439940 -0.0017083418  0.0000378346 -0.0005209321  0.0047651383 -0.0041265640  0.0009101722 -0.0088301184  0.0004780585  0.0074499151  0.0025982898 -0.0015375643  0.0030559492  0.0003007021 -0.0033817157  0.0006673298  0.0038525154 -0.0054384730  0.4054319891  0.2853280877  0.3011600173  0.0000191459 -0.0000421258  0.0000344163  0.0000038328 -0.0005326919  0.0001609878  0.0001109993 -0.0000918520 -0.0008993063  0.0000114591 -0.0001452326  0.0004275216  0.0002365374 -0.0000191316
  0.0000000000  0.0000000000  0.0000000000  0.0000000000  0.0000000000  0.0000000000  0.0000000000  0.0000000000  0.0878514407 -0.0813532914 -0.2641345752  0.0002592636  0.4692329387 -0.0342932256 -0.0219098694  0.4400216879 -0.0695434942 -0.4921582189 -0.0628971102 -0.1083956502  0.0444348745  0.0363055852  0.0038757319 -0.0032618044 -0.0544681511 -0.0220965340  0.0709572563 -0.0089772038  0.0416749283 -0.0048980803  0.0029368695 -0.0081250857  0.0035494901  0.0040327411  0.0085116912  0.0219018735  0.0020636769 -0.0359183488 -0.0036909519 -0.0104628868  0.0838371396  0.0069162318 -0.0050623377  0.0419800372 -0.0601815593  0.0473271867 -0.1637822942  0.0234319124 -0.0009671660 -0.1625182674 -0.0045253428 -0.0086430906  0.0017508849  0.1229853661 -0.1302462186 -0.0214610843  0.0083296951  0.0105003935 -0.0928770296 -0.0919751358  0.0020848014  0.0026880315 -0.0055804044 -0.0085931767  0.0042043288  0.0084812029 -0.0019883809  0.0018503634 -0.0025939501 -0.0018216717 -0.0009182657 -0.0006444464 -0.0022575099  0.0013103133  0.0001796014  0.0000404178  0.0001723615  0.0012986430  0.0008537752 -0.0000365283 -0.0003013902 -0.0001586510  0.0002391770 -0.0002611339 -0.0034861344 -0.0007760144 -0.0001853572  0.0044374040  0.0016956346  0.0006610353  0.0000214874 -0.0013042462 -0.0001493213  0.0028420890 -0.0008070940 -0.0007552819 -0.0001857267  0.0001808853 -0.0001300516 -0.0001058634 -0.0002523888 -0.0002316571  0.0034505462  0.0007254618 -0.0012588142 -0.0002821465  0.0005350229 -0.0005546867 -0.0000145518  0.0001399519  0.0002232775 -0.0013538727 -0.0000947000  0.0009562632 -0.0000720362 -0.0020350877 -0.0002269392  0.0001177351 -0.0013844910 -0.0000127958 -0.0009945297 -0.0002240789 -0.0001420519 -0.0003152738 -0.0148071119 -0.0096504905 -0.0104742338  0.0000000000  0.0000000000 -0.0000000000 -0.0000268299 -0.0000728140 -0.0000229983 -0.0001224820  0.0000114815 -0.0000994977 -0.0000000000 -0.0000343972  0.0000534402  0.0000267058  0.0000153053
  0.0000000000  0.0000000000  0.0000000000  0.0000000000  0.0000000000  0.0000000000  0.0000000000  0.0000000000  0.0086354015 -0.0550037931 -0.0411541984  0.0189665694 -0.0618182233 -0.0539067574 -0.0139382199  0.0257053656 -0.0057966152  0.0085125807 -0.0619130825 -0.0257020035 -0.0480994959 -0.1057497625  0.0396538767  0.0259639726 -0.0198095524  0.0006215576  0.0069757134  0.0038530406 -0.0046554713  0.0048873696  0.0657451228  0.0431289330  0.0207912231 -0.1061280970 -0.2811430677 -0.0388824633 -0.0334009234 -0.0262553178 -0.1688027044 -0.0110833071 -0.0003466948 -0.1686638049  0.0059204527  0.0365734626 -0.0018765861 -0.0051495973 -0.0213573437  0.0408381731 -0.0193340075  0.0107693086  0.0023625008 -0.0967761192 -0.0401388241  0.0165751534 -0.0451635778  0.3319679764  0.0085098395 -0.0071284237 -0.0028461174  0.0036999075 -0.1107045562 -0.1072789363 -0.0805413632  0.0102911681 -0.0369051360 -0.0016687233  0.0023513615 -0.0356895934  0.3691062507  0.0066869696 -0.0093194104 -0.0121632718 -0.0001798329  0.0021233400 -0.0177880683 -0.0086350171  0.0017676755  0.0011960105 -0.0007479256  0.0100235586 -0.0011440247  0.0028236683 -0.1361174815  0.0013271476  0.0034219642 -0.0017081735  0.0043527758  0.0057482408 -0.0902172351 -0.4291922493 -0.0036842405 -0.0042800277 -0.1013103906  0.0006386964 -0.0035514370 -0.0328453294  0.1878671307 -0.1005596670 -0.0974616202  0.0139432502 -0.0664081414 -0.1698350966 -0.0331092552  0.0909632794 -0.0262353236  0.1219137629  0.0037655216 -0.0027193053  0.0037524524  0.2100360512  0.0009863874  0.0022811250  0.0839261146  0.0030032450  0.2089374522  0.0001080225 -0.0813151677  0.0680163591  0.0000251233 -0.0077298240  0.0008539833  0.2138913806  0.0215399247 -0.0036696866  0.0016475630  0.0074789141 -0.0102122400 -0.0000071657  0.0000573318 -0.0001288085  0.0000322763  0.0002043887 -0.0004554787  0.0024854353 -0.0003437710 -0.0007949017 -0.0004824851  0.0000214562  0.0000321442 -0.0000035697  0.0000000000
  0.0000000000  0.0000000000  0.0000000000  0.0000000000  0.0000000000  0.0000000000  0.0000000000  0.0000000000  0.0172708030 -0.1117107639 -0.0579336007 -0.0071699834 -0.0734816019  0.0010466598 -0.0353383991 -0.0382328146 -0.0000272475 -0.0474993773 -0.0319649157  0.0216317605  0.0643791901 -0.3299801138 -0.0592568107  0.0121242981  0.0253684857 -0.1707751899 -0.0610951664 -0.0622155192 -0.0261312298 -0.2473464063 -0.0961705069  0.2849836403 -0.0004728725  0.0115659775 -0.0818109408 -0.1351268849 -0.0760005240 -0.0975015350  0.0588461566 -0.0300454637  0.0042370403 -0.0058660433 -0.1404032945 -0.0308385616 -0.0049148199  0.0059227220 -0.0130594729  0.0181337878 -0.0136695468  0.0101423555  0.0061349170 -0.1414982444 -0.3339659380 -0.0387201655  0.0401657664 -0.0882600085 -0.0049450768  0.0032237817 -0.0644935031 -0.0213299600 -0.0137011163  0.1805561084 -0.0895075028  0.0107448459 -0.0542313119 -0.0008495872 -0.0018432688  0.1800161790 -0.1393332711 -0.0023287489 -0.0959395611 -0.0602925528  0.0002499373 -0.0018472401 -0.0726833667  0.0099302697  0.0230335397 -0.0008015815 -0.0000095480 -0.0111079424  0.0007530695 -0.0011940083  0.0663929155 -0.0014032516  0.0060840950  0.0023954767  0.0076197141 -0.0042299801  0.0613368934  0.2886707061 -0.0283153732  0.0090198931 -0.0428434220 -0.0019399657 -0.0004274548 -0.0042893708  0.0284633020  0.0167759939 -0.0963188408 -0.0020379569 -0.0925859753 -0.2067070473 -0.0337899624  0.0644686704 -0.0417039389  0.1792336439  0.0045054232  0.0004601230 -0.0078262324  0.1810746759  0.0028877614  0.0009232012 -0.0704725354 -0.0002068625  0.0114419685  0.0014021748 -0.2338147659  0.1238770104  0.0007631206  0.0061105269  0.0036014538 -0.0515985045 -0.0053373406 -0.0030605305  0.0023061779 -0.0017782535  0.0062929091  0.0000394111 -0.0000501653 -0.0001216525  0.0000358625  0.0000358577  0.0000932476  0.0007592396  0.0000143238 -0.0002685479  0.0027590999 -0.0001144329 -0.0001107191  0.0000000000 -0.0000071603
  0.0000000000  0.0000000000  0.0000000000  0.0000000000  0.0000000000  0.0000000000  0.0000000000  0.0000000000  0.0136536711  0.1271064055 -0.0870447212 -0.0132795996 -0.0911890221 -0.0255699149 -0.0473896709 -0.0351421024  0.0352144673  0.0165322169 -0.1244735557 -0.0669491559 -0.0350078261  0.0739789062  0.0752961056  0.1542340916 -0.1234032108  0.3442477615  0.1128592168 -0.0301774278  0.0287272714 -0.2085656900  0.0531428927 -0.0946510566 -0.0220788699  0.2390876212 -0.0988007490  0.0733711471  0.0561990545  0.0055822289 -0.0686632478  0.0177457858 -0.0037967685 -0.0348712245  0.1728637078  0.0442918330  0.0037613313 -0.0140278084 -0.0473365585  0.0143448560  0.0048072096  0.0239387252 -0.0055995060  0.1225491166  0.3567629498 -0.0089488484 -0.0413696749 -0.0129907008  0.0017830806 -0.0022984369  0.0656838073  0.0233802105 -0.0223284429 -0.0456612943  0.1821624981 -0.0208047847  0.0944945605  0.0026462053 -0.0001814617 -0.1314979051 -0.1471948375 -0.0042319633  0.0774620441  0.0736739791  0.0007894360  0.0001577714  0.0697736669  0.0069931033 -0.0104384561 -0.0005980052  0.0004742167 -0.0085756422  0.0005960465 -0.0013005010  0.0526972833 -0.0016555966 -0.0042374283  0.0019564094  0.0093276460 -0.0029534325  0.0510603291  0.2395080397 -0.0248950108  0.0132822348 -0.0513758295 -0.0018683362 -0.0008121641 -0.0097846876  0.0476878322  0.0024803609 -0.1045934099  0.0009652371 -0.1036384498 -0.2235401300 -0.0374324926  0.0738735887 -0.0419188025  0.1936449340  0.0043541422  0.0040691449 -0.0058002348  0.2040706335  0.0002327134  0.0012153535 -0.0595615006  0.0002392627  0.0370995922 -0.0014360642 -0.2423914258  0.1300014203  0.0004930450  0.0058770608  0.0036412082 -0.0237867943 -0.0044950241 -0.0034204193  0.0024436458 -0.0038752603  0.0015755382  0.0000071657  0.0000035832 -0.0003184432  0.0000645526  0.0000143431 -0.0001147663  0.0016259188 -0.0001002665 -0.0006015473  0.0023409461 -0.0000965528 -0.0000464306  0.0000071394  0.0000071603
  0.0000000000  0.0000000000  0.0000000000  0.0000000000  0.0000000000  0.0000000000  0.0000000000  0.0000000000  0.0226119709 -0.0485451101 -0.0520755884  0.0222527226 -0.0635668185 -0.0462379513 -0.0094182732  0.0271160169 -0.0239831992  0.0150262926 -0.0722936848 -0.0177731088 -0.0805088068 -0.1336256555  0.0445071401  0.0335097313 -0.0272851338  0.0218344370  0.0074651742 -0.0086014490 -0.0055642147 -0.0755814730  0.0520143462  0.0127768630  0.0175838921 -0.0794887880 -0.3506368902  0.0002796561 -0.0069679860 -0.0324748361 -0.1568380021 -0.0135190079 -0.0018120431 -0.0773549294  0.0723690782  0.0546998111 -0.0020393105 -0.0261310490 -0.0357364074  0.0442717491 -0.0446031124  0.0224942662  0.0038122961 -0.1491411420  0.0171702751 -0.0151532557 -0.0203623781  0.1105599540  0.0036702258 -0.0046370033 -0.0009612202  0.0043406140  0.1229055944 -0.1689568827 -0.0365551309  0.0107026626 -0.0196622252 -0.0046653120  0.0012607524 -0.0318305663  0.1533263659  0.0049045837 -0.0047904911  0.0151614969  0.0007759411  0.0000395557  0.0419446790  0.0032849591  0.0137291143 -0.0003562964 -0.0001502587 -0.0041792862  0.0000711963 -0.0010963536  0.0360181154  0.0006427101  0.0037744510 -0.0007324766 -0.0017782609 -0.0025056271  0.0283397030  0.1386018537 -0.0278847786  0.0069227614 -0.0745114815 -0.0026109072  0.0033403913  0.0204070501 -0.1123278184  0.1076527191  0.0373910936 -0.0414851266  0.1402800388  0.3287093995  0.0616947725 -0.0978790750  0.0317112776 -0.1363493217 -0.0076489276  0.0029614238 -0.1279501649  0.2209278111  0.0057700181  0.0007464441 -0.2096484293 -0.0092495096 -0.3154583016  0.0016744839  0.0543577262 -0.0986938608 -0.0010741879  0.0141478034  0.0013316647 -0.4457398999 -0.0419907652  0.0041903898  0.0005793023 -0.0011803030  0.0027420651  0.0000398003 -0.0000331707  0.0007849993  0.0007868073  0.0009825454  0.0060889529  0.0213040731 -0.0040243490 -0.0076005227  0.0001058715 -0.0003641436  0.0004099788  0.0002709702  0.0000364564
  0.0000000000  0.0000000000  0.0000000000  0.0000000000  0.0000000000  0.0000000000  0.0000000000  0.0000000000  0.0391082536 -0.0842114981 -0.0334252567 -0.0254637636 -0.0375694521  0.0463567933  0.0097335399 -0.0429398893 -0.0674663877 -0.0094118793 -0.1629953274 -0.0205209141  0.0689776107 -0.3159885241  0.1206701963 -0.1132808380  0.0612989544 -0.2324083244 -0.0740995526 -0.0254154066 -0.0424849419 -0.1804266258 -0.0799910648 -0.0421763060 -0.0226249992  0.1788890061  0.0716545413  0.0773974733  0.0253379605  0.0281142013 -0.1479684380  0.0031433224 -0.0045897518 -0.0078296511 -0.1057996848 -0.0269490593 -0.0098925443  0.0198311144 -0.0237575689  0.0176360213  0.1027694200  0.0156850095 -0.0071041704  0.1237258170  0.1550847366  0.0140724572 -0.0364771334  0.1629238073  0.0036210305 -0.0007026560  0.0179874332  0.0063893351 -0.2804147778  0.0773865736  0.1191798348 -0.0159320648  0.0608121352  0.0002001433 -0.0000848753 -0.1091884659  0.0644199718 -0.0001168789  0.0473015290  0.0219190477  0.0023673258  0.0012140564  0.3592665467 -0.0109488911  0.0717309629  0.0007449834 -0.0064729096 -0.0004860973  0.0005013405  0.0044959458 -0.2148588349 -0.0022667890  0.0260983502 -0.0042239485  0.1568516867 -0.0027503628  0.0033185600  0.0149243653 -0.1291386764  0.0033945271 -0.0602050411 -0.0022379205  0.0037525817  0.0408499020 -0.2299187148  0.1047542104  0.0541655379  0.0333769538 -0.0285353300 -0.0525650112 -0.0022934052 -0.0703747168  0.0103226437 -0.0609151199 -0.0005041570 -0.0023477409  0.0126445225 -0.1799505690 -0.0013855877 -0.0014149984 -0.0054524268 -0.0001799605 -0.0560761817  0.0001117630  0.0995010472 -0.0559736656  0.0003764745 -0.0041936350 -0.0020663293  0.0541097023  0.0052922062  0.0010800255 -0.0017103663 -0.0008178627 -0.0010373069 -0.0000663338 -0.0001227316 -0.0006094510 -0.0055707287 -0.0102835324 -0.0195284737 -0.1881064122  0.0329738049  0.0652624036  0.0243769109  0.0014929889 -0.0042518766 -0.0018472239 -0.0001623966
  0.0000000000  0.0000000000  0.0000000000  0.0000000000  0.0000000000  0.0000000000  0.0000000000  0.0000000000 -0.0338169672  0.0978970385 -0.0666025441 -0.0087823245 -0.0998730628 -0.0742734930 -0.0853078454 -0.0304021392  0.1242347047 -0.0246054611 -0.0003965966 -0.0581866783  0.0151741791  0.1335761594 -0.0820611371  0.2177605884 -0.1270609339  0.3290486274  0.1274094152 -0.0109798508  0.0538923278 -0.0351101538  0.0537261519  0.1774941293  0.0023342240 -0.0009643749  0.0528697158 -0.1278824745 -0.0438692397 -0.0672718203  0.1275923267  0.0038883307  0.0055369561 -0.1157211275 -0.0278316462 -0.0023819872  0.0055741155  0.0093221639 -0.0205558416 -0.0246979044 -0.0340240240  0.0070034171 -0.0019247345  0.0579225154 -0.1437902342 -0.0068811837 -0.0195404869  0.1641529666  0.0039485674 -0.0040593516 -0.0054558457 -0.0007684224 -0.2771198368  0.1877182885 -0.0550158621  0.0037770916 -0.0275991680 -0.0003410893 -0.0007338180  0.0571356573  0.1107509220  0.0007034377 -0.0338473188 -0.0397192878 -0.0002454796 -0.0039190592 -0.3669727291  0.0031157516 -0.0567577391 -0.0021907812 -0.0041247489  0.0039664389  0.0001334930  0.0047319456 -0.2187977374  0.0016043032  0.0275729609  0.0041377748  0.1576422188 -0.0059645579  0.0050564726  0.0312989876 -0.1362948235  0.0054492529 -0.0717432250 -0.0023511979  0.0040955241  0.0428548052 -0.2389034036  0.1185119966  0.0548144763  0.0278772091 -0.0093138583 -0.0081204184  0.0070994817 -0.0834619360  0.0146985154 -0.0811445170 -0.0013596962 -0.0015806372 -0.0056491975 -0.1501840394 -0.0011726087 -0.0017179033 -0.0289345455 -0.0019588011 -0.0938271104  0.0003745040  0.1046715976 -0.0627831111  0.0005349136 -0.0032861917 -0.0018986786 -0.0024664867 -0.0000815326  0.0016248172 -0.0021747578 -0.0013102881 -0.0002795309  0.0000464336 -0.0002023413 -0.0004339026 -0.0054910520 -0.0102370607 -0.0187316642 -0.1868366550  0.0327318136  0.0648513854  0.0247441526  0.0014698161 -0.0042518766 -0.0018439194 -0.0001657108
  0.0000000000  0.0000000000  0.0000000000  0.0000000000  0.0000000000  0.0000000000  0.0000000000  0.0000000000  0.0117019900 -0.0129238904 -0.0212547582  0.0109454038 -0.0197408297 -0.0099513399 -0.0023316657  0.0078936658 -0.0147646088  0.0053883742 -0.0223266917  0.0004015142 -0.0336137344 -0.0513658651  0.0083381126  0.0177705720 -0.0110612322  0.0185737230  0.0002520064 -0.0131680759 -0.0028632004 -0.0695822753  0.0063618735  0.0197357274  0.0036016420  0.0092528532 -0.1657644977 -0.0078813692 -0.0073033210 -0.0224932358 -0.0682956258 -0.0045118263 -0.0012095376 -0.0255357557  0.0332958403  0.0243999863 -0.0012545007 -0.0125974210 -0.0187034648  0.0285825745 -0.0207962383  0.0141339477  0.0034467037 -0.0691698719  0.0162605085 -0.0143533508 -0.0026135688 -0.0124401698  0.0008314027 -0.0025656028  0.0022670119  0.0038001876  0.0726032825 -0.0414113536  0.0204758374 -0.0001436970  0.0080182168 -0.0007336028 -0.0012923713  0.0050891473 -0.0691963023 -0.0008085318 -0.0139650891 -0.0005620975  0.0010384886 -0.0007680439 -0.0566023319  0.0074231464 -0.0023312473 -0.0032359093  0.0021636053 -0.0060658382  0.0023409692 -0.0025582559  0.0763511056 -0.0001156954 -0.0025375017  0.0026713159 -0.0008243485 -0.0069216024  0.0447871047  0.2015197403 -0.1039995123  0.0281101907 -0.2865844404 -0.0025373700  0.0007100332  0.0045350188 -0.0114971474  0.1650225556 -0.3441788959 -0.0908465662  0.1584654630  0.3584635479 -0.0097594187  0.3845019649  0.0436401048 -0.1769767426 -0.0040666142  0.0075438620  0.1551735569 -0.2949497422 -0.0065602501 -0.0019155406  0.2523038324  0.0074592145  0.2900491428 -0.0024701008  0.0205290107  0.0389070581  0.0004001855 -0.0062589057 -0.0012296496  0.1759377843  0.0155319804 -0.0027370155  0.0030362087  0.0013264240 -0.0032023243 -0.0000105730 -0.0000644068 -0.0002303743 -0.0016500083 -0.0030254049 -0.0070525991 -0.0608740473  0.0109844186  0.0219073812  0.0072006372  0.0007156832 -0.0015723535 -0.0007776169 -0.0000710746
  0.0000000000  0.0000000000  0.0000000000  0.0000000000  0.0000000000  0.0000000000  0.0000000000  0.0000000000  0.0186531822 -0.0149520978 -0.0095409414  0.0150041399 -0.0039884141  0.0291635846  0.0119272241 -0.0154923233 -0.0410952939  0.0004532957 -0.0802316132 -0.0114076984  0.0233404880 -0.1151088521  0.0484634690 -0.0680556766  0.0372545803 -0.1077626986 -0.0381552024 -0.0095911363 -0.0185427132 -0.0692510823 -0.0446446866 -0.0285904455 -0.0103089512  0.0823433518  0.0252960192  0.0877712160  0.0367737106  0.0438764383 -0.1541253078  0.0262098016 -0.0051883772  0.0638134552 -0.1114556801 -0.0286860906 -0.0068492726  0.0156697194  0.0028230134  0.0426872042  0.0459588040  0.0021372767 -0.0015728316  0.0261807072  0.1234052684  0.0050405697 -0.0174181977  0.0450825727  0.0023827790 -0.0013602118  0.0140796095  0.0043304873 -0.0840785817 -0.0411517443  0.1411943165 -0.0175239696  0.0694967731 -0.0018527963 -0.0000850649 -0.1125796563 -0.0019337190 -0.0012752096 -0.0267988762 -0.0885426131 -0.0011014521 -0.0034954375 -0.5666937172  0.0064001388 -0.0720209500 -0.0036207708  0.0017768203  0.0043028524  0.0006095289  0.0009765525 -0.0676906300  0.0035657835  0.0056756170  0.0073746299  0.0467188123 -0.0045419005 -0.0006009826  0.0060660864 -0.0395073283  0.0033885326 -0.0209057759 -0.0005828985  0.0015347420  0.0119053675 -0.0676037556  0.0315714316  0.0157413014  0.0112586441 -0.0077205415 -0.0141030358  0.0031634530 -0.0243695699  0.0050822293 -0.0208195285  0.0006892066  0.0012613080  0.0020155731 -0.0536372799 -0.0015664575 -0.0006151048 -0.0030077204 -0.0014014444 -0.0191069102 -0.0001954715  0.0286655692 -0.0143274205  0.0007540338 -0.0015762694 -0.0005980371  0.0144588682  0.0010039895  0.0001958685 -0.0035833427 -0.0030171747 -0.0012057625  0.0001182257  0.0004787249  0.0025907515  0.0184165936  0.0335776650  0.0677511347  0.6213161199 -0.1092706598 -0.2166041169 -0.0751752276 -0.0054961782  0.0142259189  0.0064057631  0.0005743597
  0.0000000000  0.0000000000  0.0000000000  0.0000000000  0.0000000000  0.0000000000  0.0000000000  0.0000000000 -0.0164969867  0.0190762470 -0.0202372494 -0.0245573828 -0.0361964042 -0.0374731155 -0.0337151882 -0.0055985068  0.0569789441 -0.0102084453  0.0325524689 -0.0104623673 -0.0004189371  0.0607450695 -0.0372611611  0.0988391712 -0.0567746482  0.1362834960  0.0532372886 -0.0024166819  0.0214539002  0.0024239364  0.0365702891  0.0691885000  0.0045148124 -0.0283791332  0.0043677199 -0.1031774590 -0.0425555970 -0.0562221116  0.1459001447 -0.0247137464  0.0053863314 -0.0998484132  0.0737849881  0.0204795111  0.0054910739 -0.0072735391 -0.0167939018 -0.0434794619 -0.0266769521  0.0049452088 -0.0011670554  0.0238053028 -0.1196333924 -0.0037778099  0.0012951548  0.0469165010  0.0000757867  0.0001021970 -0.0103359825 -0.0028752463 -0.0768131602  0.1196913066 -0.1197890550  0.0132703807 -0.0585455218  0.0013732587 -0.0001644929  0.0984219891  0.0447117243  0.0014313961  0.0296125595  0.0829878152  0.0012036655  0.0020413567  0.5590513422 -0.0081164244  0.0760200402  0.0036318644 -0.0055473337 -0.0038360571 -0.0005966334  0.0019626282 -0.0579117118 -0.0038147257  0.0104368452 -0.0075827411  0.0496707891  0.0013840503  0.0079881241  0.0291892049 -0.0505758257  0.0015278051 -0.0405753018 -0.0008471245  0.0007989068  0.0143671809 -0.0778894684  0.0516044832 -0.0170747807  0.0006162769  0.0041250264  0.0131511260 -0.0051533486  0.0168455877  0.0057848805 -0.0330333906 -0.0010124106 -0.0017187954  0.0213793932 -0.0926682115  0.0001745238 -0.0004940903  0.0243371134  0.0023903453  0.0109222266  0.0004085582  0.0331142370 -0.0134042284 -0.0002573825 -0.0018151589 -0.0009835617  0.0358415048  0.0038531375  0.0006022463  0.0016766301  0.0012458597  0.0009021175  0.0001566731  0.0005315961  0.0024899628  0.0182616949  0.0333679549  0.0675577415  0.6197654214 -0.1090871698 -0.2165339933 -0.0748521098 -0.0056228138  0.0143945564  0.0064967405  0.0006108575
  0.0000000000  0.0000000000  0.0000000000  0.0000000000  0.0000000000  0.0000000000  0.0000000000  0.0000000000  0.0267087035  0.1506292862 -0.4013608326 -0.2354955011  0.1370042283  0.3393859054  0.3918623340 -0.2260635729  0.2951249346  0.0520389673  0.1405531395 -0.0285839413 -0.0983585378 -0.0883492563 -0.0451191346 -0.0474123822  0.1166212851 -0.0064728987 -0.0070412374  0.0467641398  0.0001016126  0.0171572475 -0.0041390619  0.0129898923 -0.0107412964 -0.0250804349  0.0206555511 -0.0154874323  0.0436468744 -0.0638100918  0.0021860808  0.0576126449 -0.0254274019  0.0057138646 -0.0049069357  0.0446053224 -0.1795822003  0.1701389820 -0.1651135774  0.0201058734 -0.1056641894  0.0368000410 -0.0069429917  0.0034877051  0.0303206898  0.0421262909  0.2043215929  0.0223268503  0.0307778721  0.0078464312  0.0129470262  0.0077991187 -0.0024549853  0.0015838734  0.0056411035 -0.0129726625 -0.0132111545 -0.0116152775 -0.0079208602 -0.0001386197 -0.0004953045 -0.0050077231  0.0023079781  0.0025647666 -0.0028113002 -0.0034918267  0.0000399114 -0.0000033682 -0.0022846344  0.0008532968 -0.0032688366  0.0001261887  0.0003664631  0.0003931785 -0.0003468858  0.0057791921 -0.0064415178  0.0009351969 -0.0003868324 -0.0004763011 -0.0019172057  0.0001533436  0.0004378052  0.0030369405  0.0006313408  0.0020574045 -0.0004758809 -0.0002630335  0.0001164257 -0.0001434607  0.0000876435  0.0000315338 -0.0017168668 -0.0010401402  0.0011129323 -0.0001223671  0.0005347027  0.0012621019 -0.0001440446  0.0007714340  0.0001309658 -0.0001736440 -0.0018512251 -0.0019358881  0.0001052222 -0.0029087449 -0.0000982312 -0.0019694397  0.0006923291 -0.0006209125 -0.0005823253 -0.0001199609 -0.0015185461 -0.0005593794 -0.0013315224 -0.0020477033  0.1442851905 -0.0913970456 -0.1024382699 -0.0000000000  0.0000229777  0.0000152961 -0.0001226508  0.0002031127  0.0000306643  0.0000344481 -0.0003291363  0.0001339392  0.0000802137 -0.0001299449 -0.0001717721  0.0000686721  0.0000000000
  0.0000000000  0.0000000000  0.0000000000  0.0000000000  0.0000000000  0.0000000000  0.0000000000  0.0000000000  0.0711713898 -0.0636718366  0.0037275455  0.1724570379  0.4918893441 -0.2400170672 -0.1209067318 -0.1263193891  0.2418955343  0.5721067426 -0.0709998467 -0.0486986374  0.0339324917 -0.0031209499  0.0394731991  0.0500738545 -0.0028007426 -0.0261967252  0.0712896343  0.0163988104 -0.0344328805 -0.0221884189 -0.0009217803  0.0020775993 -0.0008442747  0.0093191386 -0.0076896365  0.0084068210 -0.0136142042  0.0076726703 -0.0034389225 -0.0170061185  0.0898148498 -0.0036714874  0.0025900333 -0.0230762779 -0.0430171926 -0.0735140808 -0.0542175606  0.0135042874  0.0548827479 -0.2358348154 -0.0008893324 -0.0091795360 -0.0317757631 -0.0500046952  0.0521477498 -0.0029771887  0.0060951905  0.0081669728  0.1365966044  0.1152952867 -0.0016727976 -0.0035303789  0.0009711862  0.0030249734  0.0034260670  0.0006216077  0.0079841455 -0.0019070715  0.0027460041  0.0020565649 -0.0004010816 -0.0010447844 -0.0002443193  0.0012084390  0.0003924622 -0.0000875720  0.0016087071  0.0006323235  0.0015136652 -0.0000298868 -0.0005137333 -0.0001724467 -0.0003025351 -0.0010802095  0.0045186334 -0.0008589219  0.0004553340 -0.0044562408  0.0023788122 -0.0009656503 -0.0003276824  0.0010805711 -0.0001414623  0.0029888187 -0.0008718138  0.0008304344  0.0001108816 -0.0001278672  0.0002374856  0.0001193778  0.0001557955  0.0001019291  0.0035212448  0.0005564787  0.0015974033 -0.0005038331  0.0004174354  0.0007877483 -0.0000989519  0.0001192183  0.0000084789 -0.0013089101 -0.0001104833  0.0014170808 -0.0000654875  0.0024108659 -0.0001332035  0.0001387592  0.0014902157  0.0000207932 -0.0010118395  0.0003091307  0.0002738349 -0.0000945821 -0.0308312466  0.0188748696  0.0210187202  0.0000000000 -0.0000038296 -0.0000152961 -0.0000306627  0.0000344908 -0.0000536626 -0.0000076551 -0.0000574075  0.0000574025 -0.0000496561 -0.0000229315 -0.0000267201  0.0000038151 -0.0000153053
  0.0000000000  0.0000000000  0.0000000000  0.0000000000  0.0000000000  0.0000000000  0.0000000000  0.0000000000  0.0257236049 -0.0563098996  0.1222436277  0.0496235789 -0.0536882652 -0.0999418716 -0.1405261853  0.0546213355 -0.1311812684  0.0764967132 -0.0057828236  0.0509643562  0.0299039552  0.0521037457  0.0462826340  0.0674588564  0.0385143811 -0.0044704797 -0.0913290314  0.0244066615 -0.0474754556  0.0087544354 -0.0037795974  0.0027480357 -0.0197542608 -0.0024912404  0.0056002475  0.0035801532 -0.0090082852  0.0165475007  0.0084448102 -0.0276418157 -0.1444569577  0.0252586954 -0.0028678732  0.2944542019 -0.4034710736  0.4293355778  0.0933761769 -0.0126064497  0.0501998349  0.0161008510  0.0037409182 -0.0047145604 -0.0423230458 -0.0816689287 -0.0740859305 -0.0115935552  0.0357027501 -0.0100188217  0.0986938469  0.0045143927  0.0010300096  0.0022945024 -0.0034735570  0.0073606643  0.0066677524  0.0083672957 -0.0046831065  0.0012391764 -0.0034159448  0.0018641524  0.0014319315  0.0020863139  0.0018959174  0.0003302130 -0.0005953452  0.0000673631 -0.0025448665 -0.0010198767 -0.0001156508  0.0001627170  0.0005342826 -0.0004656061 -0.0014097185  0.0150786970 -0.0211575292  0.0037971645 -0.0004895848  0.0030219556 -0.0057331529  0.0031124608  0.0005694153  0.0072836165  0.0014434390  0.0036044451 -0.0007690235 -0.0013978352 -0.0010561475  0.0002806841  0.0010573762  0.0000630675 -0.0037328611  0.0001250948 -0.0002827943 -0.0014684046  0.0011934430  0.0018314333 -0.0006643691  0.0017829215  0.0001542486 -0.0010859230 -0.0048244906 -0.0044138248 -0.0002235972 -0.0089286748 -0.0011831402 -0.0074431239  0.0023729950 -0.0020982076 -0.0031062943 -0.0004478541 -0.0035689768 -0.0022391531 -0.0040886980 -0.0054384730  0.4310826653 -0.2715577908 -0.3070568507  0.0000038292  0.0000612738  0.0000726566 -0.0002338031  0.0005135303  0.0002069843  0.0001377922 -0.0007156800  0.0003367615  0.0003857898 -0.0002751775 -0.0004237044  0.0001411594  0.0000191316
  0.0000000000  0.0000000000  0.0000000000  0.0000000000  0.0000000000  0.0000000000  0.0000000000  0.0000000000  0.0925967701  0.1129196221 -0.1097498699  0.2191906862 -0.1832765571 -0.2474865180 -0.1836967863  0.0630090272  0.2678159742 -0.0788863744  0.1307013483 -0.1408219707 -0.1143094529  0.0662056099 -0.3293796520 -0.0437112486  0.1106950194 -0.2050093226 -0.0808652738 -0.0216331021 -0.0214835519 -0.2049695698 -0.2700643091 -0.3433167689  0.0086617985 -0.0707759499  0.0403978644 -0.0159391411  0.0010256236 -0.0127688633  0.1694580762 -0.0109140206  0.0039892704 -0.1020340232 -0.0055970720  0.0080279094  0.0033086926  0.0032769203  0.0274623775  0.2845881332  0.0357149973  0.0109827072 -0.0026596635  0.0636194013  0.0366794322  0.0016675219 -0.0012022604 -0.0145288834 -0.0000887531  0.0002083378  0.0056927948  0.0010498648 -0.0166450376  0.0068972691 -0.0139080056  0.0012870117 -0.0066352800  0.0000920253 -0.0001269953  0.0087212650 -0.0029862656 -0.0002331744  0.0024721718 -0.0016612051 -0.0001335638 -0.0000595994 -0.0049891395  0.0078762925 -0.0001624588 -0.0000961282 -0.0000288546  0.0022629674  0.0000193687  0.0000341332 -0.0031934221  0.0000020175  0.0001107128  0.0000703298 -0.0047199627  0.0000418500 -0.0009745926 -0.0047696090 -0.0027303390  0.0002405179 -0.0044593109  0.0000045098  0.0000322949  0.0008872049 -0.0055652203 -0.0152120848  0.0028659690  0.0019329958  0.0030220632  0.0052010432 -0.0014187178  0.0136962374  0.0001611480 -0.0000890412 -0.0000290933  0.0000955572  0.0068674579  0.0107397769  0.0000839135  0.0001271380  0.0079663864 -0.0001468730 -0.0057249968  0.0000224035  0.0012113305  0.0046548328  0.0000023726  0.0053775545  0.0001023418 -0.0043913669 -0.0004331281  0.0000133722  0.0000604554  0.0000433637  0.0000155195 -0.0006388245  0.0000866302 -0.0000108130  0.0000054189  0.0000108364  0.0000108385  0.0001569331 -0.0000270546 -0.0000541046 -0.0000162011  0.0000000000 -0.0000000000 -0.0000000000  0.0000000000
  0.0000000000  0.0000000000  0.0000000000  0.0000000000  0.0000000000  0.0000000000  0.0000000000  0.0000000000  0.1741950525  0.0264921086  0.0492100098 -0.0727700683  0.0006250735 -0.0378541816 -0.0492095019 -0.0277857614  0.1154406050 -0.0377342681  0.1047950861 -0.0219590735  0.1003460282  0.2155664934 -0.1868882337  0.0094386699  0.0433064008 -0.0677297847 -0.0504570189 -0.0233462161 -0.0258932438 -0.0789604306  0.1673704503  0.0190278309  0.0017811057  0.0276071859 -0.1911861570 -0.0085430560  0.0006551745 -0.0213130734 -0.0940670614  0.0141124311 -0.0031432020  0.0665280969 -0.1186326269 -0.0209509591 -0.0100370353  0.0030033507 -0.0637871375 -0.6054211406 -0.0099044074 -0.0212973039  0.0019652520 -0.0203609580  0.0306971242  0.0027453504 -0.0039085900  0.0152839338  0.0005790086 -0.0005584311  0.0034459267  0.0016353282 -0.0130295979 -0.0525158068 -0.0187470171  0.0033568449 -0.0108243878  0.0004509242  0.0000230901  0.0272654596 -0.0160062133 -0.0004663489  0.0110078797 -0.0035202822  0.0000736904  0.0000297997 -0.0004185046  0.0126192112 -0.0006546136  0.0000048064  0.0001009912  0.0038780313 -0.0000290531 -0.0001755423  0.0157230133  0.0000847336 -0.0018226607 -0.0000703298  0.0212498019  0.0000076091 -0.0001566310 -0.0002841843 -0.0221465053 -0.0012025895  0.0181483582  0.0001533322 -0.0000645898 -0.0007384520  0.0046834072  0.0074032146  0.0022743882 -0.0052990198 -0.0013524394 -0.0023810821  0.0004868781 -0.0062817329  0.0004123494 -0.0022758937 -0.0000249371 -0.0001318030 -0.0048306744 -0.0050236213 -0.0000719258 -0.0000388477  0.0012831015  0.0001431070  0.0029998366  0.0000000000 -0.0025063613 -0.0008124655  0.0000237263  0.0002758880 -0.0000333723  0.0025159596  0.0002516498  0.0000022287  0.0000046504  0.0000015487  0.0000558701  0.0002111369 -0.0000379007 -0.0000324390 -0.0000054189 -0.0000108364  0.0000162577 -0.0002218710  0.0000324656  0.0000703360  0.0000108007 -0.0000000000  0.0000000000  0.0000000000  0.0000000000
  0.0000000000  0.0000000000  0.0000000000  0.0000000000  0.0000000000  0.0000000000  0.0000000000  0.0000000000 -0.1138020517 -0.0110960357  0.0658743724  0.0142142915  0.0285050194  0.0515631145  0.0238140184 -0.0223080184 -0.0561727765  0.0087364980 -0.0741199619 -0.0014033081  0.0433365985 -0.0611778864 -0.1138079090  0.1022061920 -0.0089442725 -0.0607869426  0.0120215547  0.0726587048  0.0108330865  0.2462757015 -0.0831770067 -0.2170339992 -0.0129864482  0.2005879787 -0.4130828428 -0.1455757549 -0.0217860830 -0.1381941864  0.2917703021  0.0008495778  0.0028024567  0.3415868261 -0.1483090928 -0.1022989337  0.0001957168  0.0480255143  0.0037102542  0.0824241538  0.0896903217  0.0039144417 -0.0071800801  0.1816103054  0.0137901101  0.0147734576 -0.0067260250  0.0524623850  0.0016694045 -0.0010867929  0.0054795883  0.0013892351 -0.1063477972 -0.1673714307 -0.1293272886  0.0188584804 -0.0708723079 -0.0040077038 -0.0014719912 -0.0083500841 -0.0809867569 -0.0010280873 -0.0059889233  0.0025631336 -0.0000506621 -0.0004469956 -0.0031223267 -0.0152525786 -0.0040184673  0.0000528705  0.0001971733 -0.0002159678  0.0000290531 -0.0007216740  0.0646567211  0.0003873537 -0.0088057680  0.0000843958  0.0859819399  0.0001407682 -0.0044596313 -0.0205667416 -0.1039579438 -0.0033761588  0.0522450490  0.0006133287 -0.0005059534 -0.0050044730  0.0289940140 -0.0000220465 -0.0152811708  0.0026399564  0.0026740414  0.0061017276  0.0022892946 -0.0053054898 -0.0003602133  0.0019090439  0.0000664990  0.0000362458 -0.0164958889  0.0033600735 -0.0000519464  0.0001730490  0.0185696394 -0.0000941494 -0.0086754534  0.0000032005 -0.0018390833  0.0031369094 -0.0000118632  0.0048823130  0.0000956673 -0.0031449495 -0.0003121426 -0.0000133722  0.0001286614  0.0000108409 -0.0000186234  0.0005846868 -0.0000379007 -0.0000216260  0.0000054189  0.0000054182  0.0000379347  0.0001136412 -0.0000162328 -0.0000324628  0.0000486034  0.0000000000 -0.0000053968 -0.0000000000 -0.0000000000
  0.0000000000  0.0000000000  0.0000000000  0.0000000000  0.0000000000  0.0000000000  0.0000000000  0.0000000000 -0.0893358855 -0.0217590213  0.0950085686  0.0848043734  0.0797738474 -0.0122367071  0.0664626601  0.1053291336 -0.0949031373  0.0510132389  0.1292924909  0.1018132244 -0.2464735143 -0.0540696815  0.0318013205 -0.0151892192 -0.0173124308  0.0600234339  0.0022929487 -0.0476770014 -0.0050986193 -0.1770076420  0.0833645198  0.0550589921 -0.0161521099  0.1065327695  0.1969565182  0.0087952071  0.0215925776  0.0047409929  0.1278272423  0.0150796918  0.0005415189  0.0496463122 -0.0735496185 -0.0567733241  0.0002345733  0.0338423081  0.0241567406 -0.0344929365  0.0106343156 -0.0182405944  0.0044996827 -0.1482008008  0.0657840598  0.0278146035 -0.0409658113  0.2904935511  0.0080874941 -0.0064376134  0.0164266802  0.0192521277  0.0517943936 -0.1843660344 -0.2002614956  0.0306627638 -0.1136582700 -0.0095982039 -0.0030428260 -0.0424596308 -0.2758337863 -0.0037783716 -0.0204592497  0.0252036149  0.0000762004 -0.0022745376 -0.0059998943 -0.0233523639  0.0312363131 -0.0001240543 -0.0044143525  0.0003386757  0.0001666367  0.0050696948 -0.3139502492 -0.0021135559  0.0391599163 -0.0004794056 -0.3363457169  0.0011254768  0.0117191417  0.0537966297 -0.0260535612  0.0018894613 -0.0189840553 -0.0003969468  0.0006019989  0.0098550052 -0.0614889285 -0.1188151232 -0.0661674540  0.1292722227  0.0225451821  0.0499595316  0.0166037068 -0.0364392878 -0.0143786135  0.0655461490  0.0011277311  0.0009049813 -0.1309055817 -0.0358046308 -0.0009969652  0.0003833038  0.1472903557  0.0008299424 -0.0477674610 -0.0000338894 -0.1661462428 -0.1929031759 -0.0003328839 -0.0984568561 -0.0011469879  0.0107938146  0.0013131171  0.0002005938 -0.0000338540 -0.0001229916  0.0004447249  0.0010103572 -0.0014261291  0.0006082623 -0.0000143450  0.0000107573 -0.0002905022  0.0000573011  0.0000179047 -0.0000250645  0.0000643313 -0.0000035760  0.0000071432  0.0000035697  0.0000000000
  0.0000000000  0.0000000000  0.0000000000  0.0000000000  0.0000000000  0.0000000000  0.0000000000  0.0000000000 -0.1941139705  0.1830687709  0.0943777147  0.2089298664  0.1275525531  0.1440644952  0.0816039306 -0.0108080730 -0.1591563606  0.0152873059  0.0218589565  0.1527028698  0.0198017962 -0.1805334280 -0.0776718650  0.1864100026 -0.0657466587  0.0207389098  0.0355528137  0.0246037736  0.0007299856 -0.0021000776  0.1141080998 -0.2236149537  0.0118893646 -0.0943994302  0.0551664668 -0.1441744761 -0.0804539805 -0.0383828194 -0.0027990244  0.0072688267  0.0011628083 -0.1771595504 -0.2083218001  0.0034960148 -0.0089454005  0.0015746298  0.0233900116  0.0038482009  0.0092182004 -0.0109212285  0.0101594225 -0.2773584560  0.2550067388 -0.0330711711  0.0003237493 -0.1885036069 -0.0049926256  0.0043012184  0.0191208439 -0.0014736586 -0.0162112003  0.2296743324 -0.1109793371  0.0093574700 -0.0513426129 -0.0080726011 -0.0005138231 -0.1891837333  0.0953713238  0.0025859400 -0.0799145205  0.0224932213 -0.0000548643  0.0008250129  0.0014035022 -0.0649989885 -0.0125982457  0.0000699793  0.0018968667  0.0165640394 -0.0000352501 -0.0022040748  0.1357780918  0.0008785343 -0.0168832279  0.0001985887  0.1370436306 -0.0003122128 -0.0050677369 -0.0233462560 -0.0145610431 -0.0015829028  0.0215675536  0.0003521784 -0.0005378806 -0.0077911850  0.0472754334  0.0618076755 -0.0216757733  0.0470900821  0.0039125352  0.0104583600  0.0070183256 -0.0282801804 -0.0032982356  0.0146682136  0.0002943103  0.0002376939 -0.0540320467 -0.0321186817 -0.0000766896 -0.0004206993 -0.0694289354  0.0008249578  0.0652531255 -0.0000783693  0.0011847916 -0.0107406675  0.0002936287  0.0899727569  0.0001325147 -0.0022466071 -0.0003635092  0.0000103247  0.0000287246  0.0000645706 -0.0001848741  0.0000680737  0.0001433296  0.0003900035 -0.0000035863  0.0000035858 -0.0000537967 -0.0000143253  0.0000035809  0.0000071613 -0.0000035740  0.0000000000 -0.0000035716 -0.0000000000 -0.0000000000
  0.0000000000  0.0000000000  0.0000000000  0.0000000000  0.0000000000  0.0000000000  0.0000000000  0.0000000000  0.0005684701 -0.1218813304  0.0856255732 -0.1337863392  0.0423160129  0.0076724848  0.0336757250  0.0137302190 -0.0235939892  0.0248058550  0.0434196056  0.0167721155 -0.0309703213  0.0869811847  0.0105595794 -0.0016606457 -0.0134433111  0.0636100296  0.0005863015 -0.0319997443  0.0052758785 -0.1328106932 -0.2164722610 -0.0169456742  0.0278953390 -0.2475460967  0.0164756939  0.0383318069 -0.0089048868  0.0358819505 -0.1477040752 -0.0120222278 -0.0003651034 -0.1200318264  0.0610433780  0.0561986367 -0.0004232518 -0.0296948369 -0.0145463539  0.0471567816 -0.0041737487  0.0137997710 -0.0032414670  0.1125513894 -0.0399929531 -0.0174250501  0.0280794912 -0.1997840221 -0.0054807002  0.0043381753 -0.0105740498 -0.0136674608 -0.1009801549 -0.0043668082  0.0560319606 -0.0086081699  0.0322390846  0.0042448909  0.0008691060  0.0467338925  0.0942106123  0.0010100597  0.0245840187 -0.0003624009 -0.0000762004  0.0006738153 -0.0003174218  0.0316596285  0.0010593404 -0.0000286279  0.0012635169 -0.0021563390  0.0000352501 -0.0013359985  0.0750362363  0.0003364599 -0.0090555865  0.0000325810  0.0322320315  0.0004330694 -0.0016930848 -0.0081530609 -0.0902312204 -0.0024200432  0.0431816789  0.0006118353 -0.0009973946 -0.0130544539  0.0766050324  0.0395223624 -0.1626238516  0.3164944985  0.0425918227  0.1007037112  0.0451571319 -0.1421560217 -0.0282804492  0.1278230047  0.0023077229  0.0019386226 -0.3475920072 -0.1501127032 -0.0015073480 -0.0009325501 -0.0533589723  0.0037683871  0.1601242418 -0.0003071229 -0.1987618616 -0.2820048161  0.0005495724  0.1787796798 -0.0010615896  0.0047181810  0.0003362861  0.0003318647 -0.0000256470  0.0000071745 -0.0001530347  0.0000644909 -0.0001719955  0.0018033189 -0.0000358625  0.0000358577 -0.0006706655  0.0001289275  0.0000393904 -0.0000429677  0.0002215857 -0.0000107281 -0.0000071432  0.0000000000 -0.0000000000
  0.0000000000  0.0000000000  0.0000000000  0.0000000000  0.0000000000  0.0000000000  0.0000000000  0.0000000000  0.0142415433 -0.0496899734 -0.0396022239  0.0107327946 -0.0618655217 -0.0588254229 -0.0142305764  0.0324353127 -0.0062510511  0.0147298188 -0.0649243324 -0.0344566847 -0.0860877287 -0.1079853786  0.0636495602  0.0100663857 -0.0207902370  0.0177957131  0.0173715441  0.0158076513  0.0031878624  0.0240049844  0.0950885450 -0.0391109550  0.0210807613 -0.1507791241 -0.2057912493  0.0313639596  0.0141704265 -0.0050918119 -0.0416396535 -0.0121565614  0.0001278087 -0.0211077640  0.0922903913  0.0442103853  0.0019279038 -0.0242240369 -0.0178118197  0.0110679373 -0.0407065664  0.0099284168  0.0028210165 -0.0773746092  0.0048751255 -0.0107638291  0.0007964928 -0.0244544274  0.0005657456 -0.0019763845 -0.0007502207  0.0003939381  0.2426168669 -0.1958524566 -0.1100622518  0.0174954664 -0.0552893303 -0.0053925933  0.0018425021 -0.0019974831  0.1703421996  0.0061447984 -0.0067834817  0.0041244459 -0.0019751229 -0.0004290274 -0.0347944940  0.0019429687 -0.0055736106  0.0019169335  0.0013110809 -0.0058159097 -0.0010620113 -0.0021000996  0.0542171898  0.0019293662  0.0080538368  0.0007683823 -0.0038584248 -0.0039903568  0.0656035337  0.3276162930  0.0954308041 -0.0222035907  0.3976078599  0.0026578759  0.0031227547  0.0422722116 -0.2444185907  0.0525567425  0.1554488983  0.0363111915 -0.1064306006 -0.2235051355 -0.0097958625 -0.1626666142 -0.0246944932  0.0936561514  0.0051739750 -0.0018874787  0.0707498341 -0.3495793806 -0.0047247073 -0.0026028182  0.0694666056  0.0030824008  0.0228347173 -0.0008666532  0.0361696384  0.0321448557  0.0011730307 -0.0026489033 -0.0020676923  0.2961342375  0.0271829648 -0.0017285870 -0.0008585070  0.0004611152 -0.0007216461  0.0000895506  0.0000530731  0.0003477845 -0.0003552253 -0.0005111892 -0.0019920238 -0.0100818062  0.0018232223  0.0035433750  0.0009197586  0.0000893807 -0.0002116019 -0.0000925264 -0.0000165711
  0.0000000000  0.0000000000  0.0000000000  0.0000000000  0.0000000000  0.0000000000  0.0000000000  0.0000000000  0.0322767096 -0.0915890660 -0.0124602070 -0.1271150892 -0.0387744522  0.0132501909  0.0030334811 -0.0351679346 -0.0234227980  0.0052705409 -0.1329568071 -0.0462481091  0.0526884611 -0.1554445755  0.1773490516 -0.0553157893 -0.0025533022 -0.0523850293  0.0047679420  0.0225616332 -0.0057312903  0.0127489565  0.0630461264 -0.1591868460 -0.0102021798  0.0434791318  0.2236650182 -0.0352579050 -0.0138384390 -0.0156084295  0.2713355808 -0.0504887660  0.0076074568 -0.1586434900  0.2304656090  0.0467854068  0.0122622987 -0.0076289545 -0.0260416742 -0.1096090772  0.0258086740  0.0007441065 -0.0075585069  0.2540886765  0.1225740896  0.0301449435 -0.0273956936  0.0942983321  0.0041026263 -0.0038317121  0.0440977912  0.0159192321 -0.0831704299  0.0831530297 -0.2091413438  0.0221098042 -0.1011338102  0.0030641656  0.0006949168  0.1633133449  0.2229049429  0.0029306295 -0.0505378532  0.0125847754  0.0001692962  0.0012079709 -0.1350756943  0.0011027660 -0.0243991828 -0.0018462632  0.0032438204 -0.0022837944  0.0005903359 -0.0016400493  0.0093801034  0.0000803388  0.0050694456  0.0013098405 -0.0273963867 -0.0021187117  0.0212521117  0.1040667109  0.1154987251 -0.0170735980  0.2676563691  0.0039481338 -0.0008177858 -0.0003417449  0.0027275806 -0.0535400204  0.0294005809 -0.0245157120  0.1071188168  0.2317058150  0.0192954194  0.0643686270  0.0222248987 -0.0945158626 -0.0048709715  0.0004501687  0.0155611318  0.1668878664 -0.0005410157  0.0011748381  0.1067996655  0.0052719205  0.2273545239 -0.0008725355 -0.1658222591  0.1156464541 -0.0007442276 -0.0004973621  0.0031185761 -0.1580407351 -0.0152717949 -0.0008683897  0.0018281261  0.0006850312 -0.0008357404 -0.0000398003  0.0002122925 -0.0008081850  0.0001427541  0.0002290393 -0.0001062413  0.0037529117 -0.0005005574 -0.0012065374  0.0008304295 -0.0000496560 -0.0000000000  0.0000099135  0.0000033142
  0.0000000000  0.0000000000  0.0000000000  0.0000000000  0.0000000000  0.0000000000  0.0000000000  0.0000000000 -0.0576737850  0.1036609697 -0.0413339609  0.0813502307 -0.0762724212 -0.0496242510 -0.0816681807 -0.0349256060  0.1111743947 -0.0457777750 -0.0090409336 -0.0701384740  0.0730844867  0.0466888337 -0.1012575937  0.0752458997 -0.0211225340  0.0739758214  0.0409670165  0.0077788091  0.0290965166  0.0390837067 -0.0017350604  0.1988993875  0.0022117060 -0.0559906934  0.1921909170  0.0848384489  0.0438054681  0.0654553296 -0.1963959103  0.0787072287 -0.0082536007  0.1501225678 -0.4182456033 -0.1167395419 -0.0178118669  0.0489236944  0.0447899107  0.0686317073  0.0615500310 -0.0077265333  0.0023708104 -0.0340078246 -0.1491258652  0.0203174049  0.0156748556  0.0731546469  0.0008570333 -0.0006250217 -0.0383717767 -0.0147276910 -0.0575648741 -0.1356567958  0.1174872478 -0.0132116918  0.0593989360 -0.0060324880  0.0006347968 -0.2583102210  0.1706095186  0.0030604949  0.0735029558 -0.0273656844  0.0010016695  0.0032861676  0.1399413923 -0.0084924652  0.0269840033 -0.0005300277  0.0025072581  0.0005234894  0.0005250726 -0.0017356442  0.0124286027 -0.0009665371  0.0059650142 -0.0007454027 -0.0204910104 -0.0017737509  0.0282277516  0.1375213404  0.1156871672 -0.0197941314  0.3113766695  0.0039122165 -0.0004055954  0.0035639107 -0.0200318703 -0.0400739759  0.0413655349 -0.0233490404  0.0877273152  0.1911819777  0.0177546304  0.0359053132  0.0165409113 -0.0716113236 -0.0039543224  0.0000726730  0.0214094756  0.1144215520 -0.0010918235  0.0009173690  0.1196435141  0.0055303254  0.2244559877 -0.0009411619 -0.1608340311  0.1255528679 -0.0005697993 -0.0000831246  0.0029781857 -0.1154573600 -0.0113330297 -0.0012179302  0.0018395222  0.0008377874 -0.0007682346  0.0000961840  0.0001260487 -0.0006326366  0.0000896363  0.0001493735 -0.0002589631  0.0021682017 -0.0002386764 -0.0006529886  0.0009296840 -0.0000364144 -0.0000363691 -0.0000033045  0.0000000000
  0.0000000000  0.0000000000  0.0000000000  0.0000000000  0.0000000000  0.0000000000  0.0000000000  0.0000000000  0.0053569693  0.0057063015  0.2691194370 -0.0024349392 -0.0138742041  0.0710529162  0.1472021261  0.1648548674  0.2183290438 -0.0318377747 -0.1121325116  0.0118153320  0.1195488745  0.0026037220  0.0361355466  0.0758204051 -0.0547213855 -0.0400118266  0.0250795555 -0.0135352997 -0.0280571228 -0.0300572236 -0.0024685216  0.0082139751  0.0005407484 -0.0059687490 -0.0398168466 -0.0029548525 -0.0175661562  0.0287379336 -0.0425966163 -0.0220667152 -0.0073631093 -0.1258891942  0.1292348111 -0.4930471077  0.0065084418  0.3475659889  0.1178804670 -0.0181128206  0.0048698114 -0.0356077444  0.0008964852  0.0076139583 -0.0148705295  0.1219519048 -0.0115133224 -0.0598686073  0.0022479565  0.0087776727  0.0540694624  0.0161835924  0.0022211034  0.0128775084  0.0081062716 -0.0003597435  0.0014407491  0.0036385206 -0.0017434058  0.0030223302 -0.0222390199 -0.0003473421 -0.0008056814 -0.0008690262  0.0006059117  0.0002845452 -0.0013968994  0.0004243874  0.0008144925 -0.0004963400  0.0006054661 -0.0004184151  0.0001917938 -0.0005759720  0.0014825804 -0.0006906491 -0.0052727057  0.0000696423  0.0017951442 -0.0007319429  0.0034497394  0.0146215204 -0.0017673362  0.0031251503  0.0014591571  0.0000956932  0.0000951762  0.0001352744 -0.0052530171  0.0026103617  0.0016652261  0.0005270644 -0.0010562938  0.0001691097  0.0004994512 -0.0017043982  0.0016426603 -0.0011386628 -0.0000617334  0.0016570682 -0.0004132697 -0.0029960072 -0.0035046094  0.0000124896 -0.0044114418  0.0001012201 -0.0061427241 -0.0042535371 -0.0018648485 -0.0000630724 -0.0008021657 -0.0004142651 -0.0000110154 -0.0054825722 -0.0043368609  0.0002411845 -0.0094291864  0.4137935325 -0.3644521831 -0.0000268042  0.0000765923 -0.0000152961 -0.0000076657  0.0001034725 -0.0001111582  0.0001377922  0.0001033335 -0.0002181296 -0.0001145910  0.0000343972  0.0001183319  0.0000038151  0.0000956580
  0.0000000000  0.0000000000  0.0000000000  0.0000000000  0.0000000000  0.0000000000  0.0000000000  0.0000000000 -0.0057773415  0.3068718779  0.2914484862 -0.2578001852 -0.0506700835  0.1524236623 -0.0497144524  0.5333787934  0.2485566479  0.1365831093 -0.0867898381  0.0479771196  0.0567412899 -0.1579508346 -0.0330895489 -0.0093605628  0.1131260433  0.0026937302  0.0381580853 -0.0202993858 -0.0265088229 -0.0249258231 -0.0113790642  0.0377026276  0.0017445398 -0.0033839958 -0.0161827744 -0.0479213320  0.0015049900  0.0273913515  0.0252376368  0.0577383253 -0.0199907352  0.0522662886 -0.0685228618  0.1929531279 -0.0382723848 -0.1677364859  0.1463173395  0.0018213804 -0.1951322697 -0.0330413986 -0.0013232694  0.0332725766  0.0240346931  0.1561175317 -0.0200204665  0.0005340496  0.0053672950  0.0093033001  0.0597677006  0.0310925988 -0.0067996123 -0.0052703630  0.0012785979  0.0000938461 -0.0000192957 -0.0025775567  0.0003347992 -0.0061979822  0.0074822589 -0.0000949568  0.0052633159  0.0043809338  0.0006059117 -0.0003126485  0.0033824922 -0.0003502880 -0.0019365319 -0.0005031392 -0.0005068227  0.0004051321  0.0001506951  0.0000827744 -0.0009693795 -0.0005450991  0.0007033175 -0.0000082908 -0.0010476712  0.0006000856 -0.0015079146 -0.0089208681  0.0011979209 -0.0008505954  0.0007099310  0.0002137149 -0.0000076141 -0.0000713948  0.0008149800 -0.0007422534  0.0007576920 -0.0003356094  0.0006044867  0.0017327948  0.0007275111 -0.0002389071 -0.0003369130 -0.0007532305  0.0002969083 -0.0002377229  0.0003637938 -0.0009433794  0.0011870451  0.0001199002  0.0023306723  0.0002477228  0.0021981959  0.0013718166  0.0023088600 -0.0007162218  0.0002248749  0.0001359557 -0.0000157362  0.0021868135  0.0016738161  0.0001544842  0.0036642257 -0.1758985365  0.1542232681  0.0000114875 -0.0000344665  0.0000038240  0.0000153313 -0.0000498201  0.0000344974 -0.0000191378 -0.0000229630  0.0000727099  0.0000076394  0.0000038219 -0.0000343544 -0.0000076302 -0.0000344369
  0.0000000000  0.0000000000  0.0000000000  0.0000000000  0.0000000000  0.0000000000  0.0000000000  0.0000000000  0.0311614760 -0.2061769227  0.3635677278  0.2450869162 -0.0188919312  0.0579070452  0.3784867789 -0.1907634936  0.3879943545 -0.2741319101 -0.1323367816 -0.0425714620 -0.1635362643  0.0111504360  0.0113417798 -0.0034496006 -0.0842254728  0.0357209289  0.0609137191 -0.0386173007  0.0046466219 -0.0149045578  0.0107362045 -0.0175804980 -0.0020554333  0.0273685772 -0.0253067251  0.0197521468 -0.0257450729  0.0358471549  0.0045438339 -0.0458477886 -0.0111864829  0.0296998176  0.0000753464  0.2061605942 -0.0310990377 -0.1048584448  0.1384968485 -0.0167376049  0.1820088730 -0.0598789775  0.0031996891 -0.0331105085 -0.0018088480  0.0988565945  0.1578026567  0.0225539590  0.0084462779  0.0091316356 -0.0948155390 -0.0414942311 -0.0052151013  0.0042361295 -0.0066847370  0.0001313846 -0.0007889816 -0.0002668682  0.0008472054  0.0035516055  0.0040587867 -0.0001199455 -0.0029447830 -0.0039936150  0.0006417452  0.0000210774 -0.0027638653 -0.0003132383 -0.0000067593 -0.0005915285  0.0000306135  0.0002922264  0.0002020684  0.0003414445 -0.0003405500 -0.0005479530  0.0032048074 -0.0000066326 -0.0007635911  0.0000888019 -0.0009693737 -0.0066186417  0.0008299497 -0.0018240545  0.0004977376  0.0002105251  0.0000228423  0.0005674009 -0.0001441461 -0.0000779678  0.0006643941 -0.0002905611  0.0015922304  0.0014478566  0.0008027708 -0.0003729282 -0.0003804938 -0.0009749171  0.0004203751 -0.0009392384  0.0003143178 -0.0012621588  0.0014838064  0.0001199002  0.0018229750  0.0002503865  0.0015258579  0.0019060555  0.0020720539 -0.0007260331  0.0003826230  0.0001343562 -0.0000094417  0.0015113057  0.0016395867  0.0001702479  0.0029460725 -0.1447770740  0.1281694074  0.0000114875 -0.0000268073  0.0000152961  0.0000114985 -0.0000268262  0.0000651617 -0.0000765512 -0.0000229630  0.0001148051  0.0000763940 -0.0000000000 -0.0000572574 -0.0000114454 -0.0000382632
  0.0000000000  0.0000000000  0.0000000000  0.0000000000  0.0000000000  0.0000000000  0.0000000000  0.0000000000 -0.0404905042 -0.0733479005  0.0552899182  0.0442115634  0.0192407689  0.0627935489  0.0149682195 -0.0030163448 -0.0872276274  0.0229655955  0.0826359318 -0.1095161457  0.1464919716 -0.0467637829 -0.1034637399 -0.1133948814  0.1863533770  0.1204022561  0.1426802960  0.2587172576  0.1400396065 -0.0643675334  0.0043696105  0.0090289530 -0.1378554179 -0.0296887432  0.0281601097 -0.0721206981  0.2680016345 -0.3043523291 -0.0510403302  0.2800078468  0.0459769491 -0.0288174454  0.0738022401  0.0219877777 -0.0103467208 -0.0095916388  0.1192669649 -0.0166778278  0.1139349024 -0.0244772474 -0.0781008395 -0.0067723115 -0.0043088036  0.0059536130 -0.0500538386 -0.0087059718 -0.1296935895 -0.0449268373 -0.0754064338  0.1076834624 -0.0053187113  0.0012704825 -0.1276456575  0.2181282748  0.2964808211  0.1741745140  0.0517987172 -0.0085878268 -0.0123705925  0.1620280798  0.0011357106  0.0002284040  0.0810650159  0.0431636238 -0.0032489054  0.0003939333  0.0001454617 -0.0413991389  0.0457380390 -0.0004256750 -0.0095431530  0.0174260675  0.0170302467 -0.1353076345  0.1437509905  0.0195625427  0.0021302021  0.0244256171  0.0245439714 -0.0023499429 -0.0009725792 -0.0950036457 -0.0058165479 -0.0898144434  0.0316459044 -0.0073059938 -0.0004253674  0.0004289565 -0.0049070734 -0.0008177118  0.0651865674 -0.0095328223 -0.1445489138 -0.0231279208 -0.1139922300 -0.0183193567  0.0110600162 -0.0851969041 -0.0003049889 -0.0009433120  0.0615447531  0.0841258337 -0.0013266519  0.0236296813 -0.0014685425 -0.0223310103 -0.0006154761 -0.0000262287 -0.0802956747  0.0002873429  0.0753802247 -0.0048207168  0.0589397418  0.0652269100  0.0043261353  0.0008137944 -0.0056479038 -0.0000000000  0.0000035832  0.0000107340  0.0001219327  0.0001434307  0.0001255256  0.0010421638 -0.0000429714  0.0006516762 -0.0000285917  0.0010763849 -0.0013643447 -0.0005176030 -0.0000859237
  0.0000000000  0.0000000000  0.0000000000  0.0000000000  0.0000000000  0.0000000000  0.0000000000  0.0000000000  0.0019161745  0.0262765787 -0.0376664618  0.0232267950  0.0214834294 -0.0190769991 -0.0023576469 -0.0095785308 -0.0005023022 -0.0505223022 -0.0122591680  0.0254876862 -0.0675155643  0.0652499409  0.0398231569  0.0226830091 -0.0410506933 -0.0393216986  0.0948431911  0.1112780147 -0.2860947459 -0.0121899821 -0.0108493618  0.0076770769 -0.1376775738 -0.0109261575 -0.0148839426  0.0100208001 -0.0848810971  0.1162504394  0.0158235447 -0.0380327210  0.3069445728  0.0119590507 -0.0135372892 -0.0065610140 -0.0741139337 -0.0002710829  0.0230544184 -0.0056503271 -0.0229819103  0.1145476222  0.0141571575 -0.0015391617  0.0000953772 -0.0016911210  0.0077469369 -0.0010071109  0.0872548732 -0.1391343229  0.0170441430 -0.0385370909  0.0009651939 -0.0003834271  0.0267023877 -0.0583166194 -0.0673448018  0.0568279447 -0.2381522335 -0.0008057229  0.0042681502 -0.0430608111 -0.0010764561 -0.0010506582 -0.0179650024 -0.0056929178 -0.0018485151 -0.0001386645  0.0003857897  0.0072333186 -0.0079120983  0.0002423551  0.0087580380 -0.0134342072 -0.0203618971  0.1450382697 -0.1657278162 -0.0681733436  0.0003939931  0.1472939492 -0.1257029113  0.0369030222  0.0002890093 -0.0556786802 -0.0041301657 -0.1459272055  0.0633630512 -0.0408791099 -0.0031772868  0.0000408530 -0.0088380228 -0.0019030766  0.0730612004  0.0243565993 -0.3411495202 -0.0519124230 -0.2857420080 -0.0484265546 -0.0244827665 -0.2647626433 -0.0007270717 -0.0025534898 -0.0111120634  0.1638904182 -0.0014226434 -0.1312330841 -0.0003635613 -0.1673713779  0.0007847321 -0.0019986297 -0.2136502136  0.0003232608  0.2330873867  0.0003504585  0.0176630265  0.0038275068 -0.0007560734  0.0028052334  0.0054106487  0.0000000000  0.0000000000 -0.0000107340  0.0007029059  0.0006777098 -0.0000143458  0.0007270077 -0.0000572952  0.0011672881 -0.0000250177  0.0025818934 -0.0026751157  0.0000749632  0.0013246576
  0.0000000000  0.0000000000  0.0000000000  0.0000000000  0.0000000000  0.0000000000  0.0000000000  0.0000000000  0.0392570874  0.0233409509 -0.0335030446 -0.0527320146 -0.0382421590  0.0041201848 -0.0088865151 -0.0118541755 -0.0185946603  0.0479883060  0.0152533500  0.0893667466 -0.0396134828  0.0432883743  0.0171221041 -0.0248045452 -0.1200193272 -0.1295977403  0.1434679793 -0.1456319318 -0.0697466629  0.0254791996 -0.0028177079 -0.0059671441 -0.1923984295 -0.0135332874 -0.0173970936  0.0253359324 -0.1020708717  0.1328448661  0.0199212618 -0.1479783188 -0.1040191848  0.0132339730 -0.0351658149 -0.0016133150  0.0029913191  0.0292798940 -0.0742473133  0.0118864741 -0.0678573523 -0.0158450213  0.0346120862  0.0090135736  0.0211756001  0.0356284495 -0.0104060711 -0.0040220044 -0.3106699748 -0.0261129158 -0.1776616439  0.2334120184  0.0014289508 -0.0020129921  0.0626219083 -0.1026628903 -0.1436686431 -0.0955465878  0.0098638755  0.0030696077  0.0052133412 -0.0766943978 -0.0004081974 -0.0001674962 -0.0362774786 -0.0185282781 -0.0045652723  0.0003907818 -0.0016949447  0.0121891279 -0.0162220294 -0.0005282098 -0.0038294385  0.0070930549  0.0515249811 -0.3909717983  0.4159816761  0.0761960185  0.0011386213 -0.0312791920  0.1305748493 -0.0428185962 -0.0003015749 -0.1803153279 -0.0115693662 -0.1119778056  0.0323903882  0.0102769105  0.0037868071 -0.0002188554 -0.0042748413 -0.0017155087  0.1085130838 -0.0273521337 -0.1200519913 -0.0211869638 -0.0847535202 -0.0167872437  0.0411154245 -0.0388378730 -0.0001007553 -0.0020466718  0.1397205788  0.0904503463  0.0005661038  0.1249100695 -0.0012050627  0.0466043081  0.0021757081 -0.0007396504 -0.0525045812  0.0003472060  0.0321892818 -0.0081385943  0.1176280698  0.1378920153  0.0114047061 -0.0058605497 -0.0119254067 -0.0000000000 -0.0000000000 -0.0000178901 -0.0001004151 -0.0001290876 -0.0000466238  0.0003259000  0.0002757330  0.0013176750  0.0000035740  0.0009047355 -0.0014000605 -0.0011208783 -0.0008842984
  0.0000000000  0.0000000000  0.0000000000  0.0000000000  0.0000000000  0.0000000000  0.0000000000  0.0000000000 -0.0140285728 -0.0579720758 -0.0044786302 -0.0076722350 -0.0456715459 -0.0781225777 -0.0178228229  0.0473880873  0.0261743571  0.0117976100 -0.0129099538 -0.0498440637 -0.0967877834 -0.0244498310  0.0839605191 -0.0632862335  0.0084033063 -0.0031976672  0.0097659628  0.0266902670  0.0056104588  0.1339679367  0.1390218765  0.0272410392 -0.0032977774  0.0319585224 -0.0478817735 -0.0617031037 -0.0368468602 -0.0202386307 -0.0540937428  0.0016567078  0.0000312421 -0.1240111937 -0.0974352350  0.0362073145 -0.0067127305 -0.0226585656 -0.0100264039  0.0147384307  0.0122035927  0.0133813229 -0.0008116102  0.1025091794 -0.0190486527 -0.0151030793  0.0397057737 -0.2577025964 -0.0058309336  0.0033974865 -0.0113225265 -0.0112235875  0.1757534438 -0.0022113669  0.0336278712 -0.0035413620  0.0179667575 -0.0015842328  0.0002935272 -0.0044097441 -0.1332070237 -0.0018527466  0.0006003351 -0.0086069264 -0.0003357709 -0.0040103416  0.0003860293  0.0030574042  0.0136852045  0.0002797368 -0.0083084228 -0.0083758304  0.0001898568  0.0070232349 -0.2871804337 -0.0021394829  0.0321525444  0.0008387575  0.1710114601 -0.0024590108  0.0103555066  0.0499261750 -0.0920109289 -0.0073047821  0.1303689984  0.0016991618 -0.0012563564 -0.0025028742  0.0082379656 -0.1161834650 -0.1379300114  0.2017366453 -0.1197846925 -0.2846540731 -0.0730096950  0.1732428841  0.0650457219 -0.3114009210 -0.0038626575 -0.0088802340 -0.0382814430  0.1522986752 -0.0014418925  0.0026114726  0.0588442848  0.0003968360  0.2539102583 -0.0007019499  0.2782582288 -0.1870102677 -0.0022748365 -0.0648302450 -0.0018032676 -0.2677873497 -0.0234339482  0.0034967704 -0.0015014376  0.0003406180  0.0003346765  0.0003847360  0.0003084876 -0.0036898281 -0.0000995959  0.0000697076 -0.0050331802  0.0010012185  0.0005867461 -0.0005369754  0.0076326728 -0.0003806956 -0.0002578899  0.0000561768 -0.0000033142
  0.0000000000  0.0000000000  0.0000000000  0.0000000000  0.0000000000  0.0000000000  0.0000000000  0.0000000000 -0.0174415968 -0.1156694900 -0.0161453352 -0.1977082168 -0.0720916836 -0.0455332878 -0.0374654782 -0.0300129449  0.0685839002 -0.0120280974 -0.0326149293 -0.0708493984  0.0593497996 -0.0362400687  0.1696339943 -0.0135182893 -0.0396786315  0.0662727884  0.0409776355  0.0236759784  0.0173505042  0.0124145063 -0.0037685564 -0.2326182480 -0.0074978492  0.0562387478  0.2129511407 -0.1543418330 -0.0646494058 -0.0461892525  0.1767870076  0.0056249823  0.0031455137 -0.1430308778 -0.0935589270 -0.0157382950 -0.0008921984  0.0142885489  0.0121866854 -0.0829375669 -0.0288120257 -0.0078797625  0.0026351516  0.0212461168 -0.2621003202  0.0224258148  0.0219817779  0.0656187443  0.0018603578 -0.0023237650 -0.0426341911 -0.0141902817  0.0532637417 -0.2342978450  0.1254702208 -0.0131087295  0.0607155697 -0.0090684645  0.0003112096 -0.3186367574  0.1254000043  0.0047227722 -0.0028401640 -0.2194667555 -0.0001608314  0.0026654471  0.0254808163 -0.0136036982 -0.0534557262  0.0000677258  0.0039126190  0.0131073692  0.0001245935 -0.0034533643  0.1190163215  0.0004437171 -0.0097608181  0.0013141492 -0.1012352243 -0.0002633822  0.0190210798  0.0877584988  0.0403266104  0.0044942010 -0.0202468466  0.0005415215 -0.0025456881 -0.0277431730  0.1603197905  0.0202463397 -0.2433763726 -0.0499483733 -0.0235073040 -0.0506768685 -0.0213912875  0.1509774512 -0.0264918818  0.1326137239  0.0044584794  0.0054767163 -0.0017797115 -0.0297171432  0.0015349178  0.0001211619 -0.0863433816 -0.0075721852 -0.2626266653  0.0007039107  0.1997897843 -0.1745884018  0.0003110639  0.0366108357 -0.0030695076  0.0785861469  0.0077871034  0.0014664316 -0.0011614536 -0.0003520035  0.0002795309 -0.0001326676  0.0000331707 -0.0005895776 -0.0000066397  0.0000464717 -0.0007470089  0.0008520303 -0.0000331495 -0.0003513543  0.0017733475 -0.0001092431 -0.0000529005  0.0000264361 -0.0000000000
  0.0000000000  0.0000000000  0.0000000000  0.0000000000  0.0000000000  0.0000000000  0.0000000000  0.0000000000 -0.0117710856  0.1261792561 -0.0346681398  0.1466047422 -0.0422332109  0.0077331229 -0.0429762381 -0.0409911637  0.0240369363 -0.0293369589 -0.1088114185 -0.0517867058  0.0725829534 -0.0541843282 -0.1041647559  0.0284152069  0.0226605571 -0.0552936263  0.0007114746  0.0138428847  0.0059326761  0.0805839939  0.0351714702  0.2554041539 -0.0054673678 -0.0179105421  0.1920252703  0.1460052501  0.0560346118  0.0829789146 -0.1405557792  0.0164207980 -0.0029708418  0.0518219924 -0.0820972379 -0.0300948711 -0.0044317239  0.0150740024  0.0083359891  0.0407769877  0.1027048927  0.0007755920 -0.0050245484  0.1703844512  0.2349374228  0.0310842446 -0.0201022988  0.0341780189  0.0028028355 -0.0026856197  0.0465683839  0.0163107385  0.0842182104 -0.0007056655 -0.2652562002  0.0305418766 -0.1269038044  0.0056773042  0.0014358078  0.2602986081  0.1972462289  0.0017878138 -0.0008441260  0.2197768642 -0.0010439935  0.0010467052 -0.0325215303  0.0139654521  0.0534967086  0.0006095319  0.0034264879 -0.0174995028  0.0000296651 -0.0029096686  0.1136203954  0.0000000000 -0.0089029313  0.0009091327 -0.0641186088 -0.0002074426  0.0193755927  0.0891531148  0.0517610912  0.0037219734 -0.0145220014  0.0005580987 -0.0024434649 -0.0245665732  0.1405880501 -0.0112590719 -0.2251571221 -0.0419240916 -0.0305217107 -0.0730717263 -0.0368979462  0.2243526893 -0.0236419029  0.1210556270  0.0044839419  0.0052809030  0.0245252311 -0.0055200525  0.0018972270  0.0003331953 -0.1010031868 -0.0079136487 -0.2437890162  0.0006568526  0.2257579125 -0.2352409055 -0.0000130821  0.0405426283 -0.0036010831  0.0526320770  0.0056405727  0.0019934732 -0.0015707640 -0.0000521838  0.0005856838 -0.0002587018  0.0002852681 -0.0016329311 -0.0000066397  0.0000630688 -0.0012250947  0.0012133973 -0.0000232046 -0.0005038288  0.0023887255 -0.0001489679 -0.0000595130  0.0000396542  0.0000033142
  0.0000000000  0.0000000000  0.0000000000  0.0000000000  0.0000000000  0.0000000000  0.0000000000  0.0000000000  0.0494524420 -0.0791321427 -0.0435857740  0.0347332805  0.0047246998  0.0192325633 -0.0316392609 -0.0093861669  0.0091634619 -0.0102976224 -0.0555899160  0.1721986011  0.1237021582 -0.0244142318 -0.0805175228 -0.0720098041  0.2129349530  0.1344229903  0.1183780984 -0.3000453284 -0.0849313311  0.0601704529 -0.0004675246 -0.0175955333  0.1271764965  0.0142359957 -0.0272039906 -0.1764720062  0.0196089862  0.3606808819  0.0476979054  0.2766398591  0.0422584170  0.0083990756  0.0515450977 -0.0002773665 -0.0444720318 -0.0186959155 -0.1103874787 -0.0007344223  0.1146209479  0.0548170165  0.0711315738 -0.0217681441 -0.0141719242  0.0275208254 -0.0017131277 -0.0022112653 -0.0816608950 -0.0725464588  0.0644886791 -0.0681980814 -0.0005434651 -0.0052371268 -0.1368554622 -0.2820119595  0.1942349182  0.1229769878  0.1605916865 -0.0078351638 -0.0088926840 -0.1568187902 -0.0003686944  0.0004233087 -0.0754109475  0.0407477494  0.0000466797  0.0001071498 -0.0024443885  0.0337364016  0.0396814327  0.0000124285  0.0086683106  0.0126661694 -0.0103906588 -0.0956187124 -0.0894418948 -0.0020774244 -0.0001451554 -0.0529301436  0.0036654711  0.0022433036  0.0002136156  0.0972733574  0.0092554930 -0.1075725911  0.0402840536  0.0116797457  0.0035144682 -0.0019375996  0.0004920300  0.0027692610 -0.0477230163  0.0500960864 -0.2015853460 -0.0342775196  0.1575719130  0.0356982317 -0.0312298990  0.1283023637  0.0000653548 -0.0018938989 -0.0507156480  0.1084235547 -0.0007925453 -0.0086383794 -0.0010886414  0.0554049671  0.0015740802 -0.0016865077  0.1176336266 -0.0007333231  0.1124990517  0.0038259658 -0.0541148371  0.0576382695  0.0041445545  0.0026207460  0.0012591981  0.0000000000  0.0000035832 -0.0000393582  0.0003693842 -0.0001147445 -0.0001147663 -0.0000752077  0.0010492178 -0.0004010315 -0.0001072189  0.0019167519  0.0012964846 -0.0000856722 -0.0002720918
  0.0000000000  0.0000000000  0.0000000000  0.0000000000  0.0000000000  0.0000000000  0.0000000000  0.0000000000 -0.0033306705  0.0366639651  0.0026414958  0.0241683711 -0.0360050142  0.0046065115  0.0229784043 -0.0200831845 -0.0709952092 -0.0311830119  0.0524069117 -0.0422133663 -0.0600966217  0.0796423829  0.0546745720  0.0408017629  0.0036335957 -0.1044023515  0.1522140683  0.1067547350 -0.0130913980 -0.0252624273 -0.0011527621  0.0081986558  0.1881122474  0.0186053650  0.0151630333  0.0675567504 -0.0090912917 -0.1405206686 -0.0152391330 -0.1001448086 -0.1260496465 -0.0045855170 -0.0185045359 -0.0086801736  0.0160937659 -0.0164000289  0.0144436457  0.0042940081 -0.0322380205 -0.0577511118 -0.0219607719  0.0009432104 -0.0086681009 -0.0102865684  0.0625758036  0.0259775380 -0.3329745647 -0.0058733095  0.1847564357 -0.2482287228  0.0035491891  0.0014576315  0.0416923662  0.0907970212 -0.0585483121 -0.0177834743 -0.1074979058  0.0020673670  0.0043991529  0.0517866050  0.0014155233  0.0021348156  0.0260300510 -0.0138082839 -0.0010798565 -0.0000882411 -0.0061157147 -0.0137064072 -0.0131252991  0.0005934593 -0.0124721127 -0.0153252583 -0.0484200845 -0.4305151881 -0.4322176887  0.0876490037 -0.0027353303  0.0651517646  0.1472551903 -0.0242381485  0.0022140626  0.1759380268  0.0162167218 -0.0946285429  0.0241725695 -0.0156597192 -0.0029931338 -0.0000320988  0.0003941531  0.0016038110 -0.0890816033  0.0511733517 -0.0819259883 -0.0107188808  0.0475601499  0.0117571990  0.0421441353  0.0165687905  0.0003730667  0.0004243691 -0.1452607437  0.0708738062 -0.0019887472  0.1447314866 -0.0034211527 -0.0692212604  0.0007001041 -0.0001206522  0.0247401813 -0.0002394524  0.0003430657  0.0101541131 -0.1156744077  0.1433183727  0.0111164339  0.0053111872  0.0140678922  0.0000035828 -0.0000000000  0.0000286241 -0.0002617966  0.0000932299  0.0002295326  0.0000608824  0.0011709700 -0.0003688058  0.0001286627  0.0009047355  0.0011036191 -0.0009102674  0.0010991078
  0.0000000000  0.0000000000  0.0000000000  0.0000000000  0.0000000000  0.0000000000  0.0000000000  0.0000000000 -0.0239039432  0.0263322101  0.0040518971 -0.0538123888  0.0258661593  0.0042274183  0.0141085021  0.0021645893 -0.0279144993  0.0590820691  0.0633744718 -0.0638094073 -0.0317472718  0.0136151020  0.0320027055  0.0141709395 -0.0864302037 -0.1594890119  0.0784841044 -0.0597679797  0.2924664086 -0.0096824956  0.0090350872 -0.0008274778  0.1528081137  0.0188077012  0.0114587396  0.1046859083 -0.0511701742 -0.1568981249 -0.0210849588 -0.0984268225  0.3045407198 -0.0002101520 -0.0175498610  0.0034381469 -0.0581333749  0.0180901381  0.1128321738 -0.0103712450 -0.0485771523  0.0826716479 -0.0442227125  0.0073212539  0.0039871394 -0.0179714123  0.0128885150 -0.0003039363  0.0497248729 -0.1290564517 -0.0000108538  0.0088012353 -0.0018318395  0.0043105114  0.0799605977  0.1512708053 -0.1134877565 -0.1715009026  0.1511633190  0.0073261827  0.0033736699  0.0796404054  0.0013858961  0.0013978322  0.0413402320 -0.0263774049  0.0010611846 -0.0000378176 -0.0010751515 -0.0230899999 -0.0260628210  0.0000994277  0.0010863428 -0.0005776419  0.0136096733  0.1079408903  0.1166385049 -0.0554838332 -0.0012913172 -0.1434743779 -0.0977871672  0.0111932510  0.0001156037  0.0671363027  0.0049365897 -0.1441961592  0.0614751258  0.0346419429  0.0128206763 -0.0042457942 -0.0033436878  0.0035469302 -0.0316122345  0.0554867478 -0.3303030170 -0.0557180073  0.2674158629  0.0656899319 -0.0873331445  0.2279593428  0.0003921286 -0.0006886905 -0.0025704250  0.1597815885  0.0019075236 -0.1094925809  0.0037887989  0.1514899480  0.0017387201 -0.0022871458  0.2083444842 -0.0012705945  0.2127301911  0.0035627393 -0.0288677587  0.0183882570  0.0002164606 -0.0037040970 -0.0028830089  0.0000000000 -0.0000035832  0.0001109184  0.0007889760 -0.0002796898  0.0004626516 -0.0000358132  0.0011172558 -0.0006337730  0.0005539644  0.0030467773  0.0017750768  0.0004176521 -0.0011850315
  0.0000000000  0.0000000000  0.0000000000  0.0000000000  0.0000000000  0.0000000000  0.0000000000  0.0000000000 -0.0288307095 -0.0640925389  0.0108600456 -0.0188738369 -0.0398548675 -0.0810111389 -0.0199335721  0.0453732721  0.0408588437  0.0075150051 -0.0088676062 -0.0618537253 -0.0693397727  0.0007652867  0.0740137555 -0.0671247930  0.0171362829 -0.0331921435  0.0136230285  0.0567158526  0.0100528800  0.2577515093  0.1521982585  0.0002322829 -0.0004798623 -0.0097601823  0.0426540145 -0.0464052085 -0.0405399866  0.0152155319 -0.1438096928  0.0149035666 -0.0015663664 -0.2291596335 -0.1960832608  0.0384886284 -0.0122906225 -0.0205921073 -0.0011918032  0.0245213772  0.0519150795  0.0108079108 -0.0048696610  0.2243525357 -0.0157801026  0.0240976906  0.0127123902 -0.0145675043  0.0006110570 -0.0013803111  0.0023489051  0.0035284206  0.0496186461  0.0456837415 -0.0297661271  0.0044626039 -0.0201784793 -0.0028527467 -0.0015118420  0.0266112776 -0.1849482500 -0.0050322847  0.0236873331 -0.0041808293  0.0015688119 -0.0026015494 -0.0021894201 -0.0022259536  0.0269225296 -0.0025411884 -0.0022538807  0.0022981760  0.0017265100  0.0004958983  0.0268067633 -0.0026363473 -0.0013917110  0.0009450385  0.0426608108 -0.0008577403  0.0256235482  0.1131397916 -0.0738390612  0.0132151886 -0.1317168217 -0.0017267905  0.0001121158 -0.0082018766  0.0394586787 -0.0710634367  0.1410865456  0.0634606940  0.0617316376  0.1320837117  0.0142345201 -0.0236786305  0.0588579431 -0.2648106842 -0.0090213550 -0.0029553677 -0.0747377995  0.1310557891  0.0029107134 -0.0015123607 -0.2754079315 -0.0023971665 -0.1915302804  0.0010823362 -0.2836210724  0.1308739232  0.0032807066  0.0093903067  0.0008668769  0.4715395487  0.0425007145 -0.0050546833  0.0031757163 -0.0008007844 -0.0000332775 -0.0001227175  0.0000265366  0.0031598707  0.0004946595 -0.0002755110  0.0105610464  0.0005834916 -0.0008419972 -0.0002850610  0.0052472558 -0.0003078669 -0.0002248271  0.0000462632 -0.0000033142
  0.0000000000  0.0000000000  0.0000000000  0.0000000000  0.0000000000  0.0000000000  0.0000000000  0.0000000000 -0.0384157559 -0.1664699940 -0.0325750761 -0.2085521361 -0.0983167746 -0.0821268561 -0.0749014802 -0.0165839029  0.1238541583 -0.0405295394  0.1332975864  0.0015375806  0.0378459247 -0.1304033290 -0.0160609904  0.1822922450 -0.0899513657  0.0728814842  0.0539281257  0.0187277915  0.0127618918 -0.0882863105  0.0434759887 -0.1713738670 -0.0277630997  0.2494187263  0.0954779920  0.1343641235  0.0860635368  0.0635155078 -0.1499774172  0.0628817569 -0.0085915836  0.0553159596 -0.0860360888 -0.0288045895 -0.0084565298  0.0030947047 -0.0070225733  0.0264194422 -0.0194951827  0.0186971190 -0.0010325829  0.0818919533 -0.1051233563 -0.0111210847  0.0380142425 -0.2296751426 -0.0054283092  0.0025500886 -0.0086241883 -0.0106059315  0.3023108417 -0.0790683393 -0.2012906571  0.0272118583 -0.0937911167 -0.0026356899  0.0006294921  0.0476521605  0.0680529025  0.0016557840  0.1138290177  0.1512456578 -0.0018735451 -0.0012505693 -0.0775544439 -0.0074597161  0.2489829028  0.0030270471  0.0002121299 -0.0000258868 -0.0011302411  0.0019059225 -0.0290759882  0.0007972077 -0.0083452420 -0.0035977528  0.0253807916  0.0030044217 -0.0638309695 -0.3026514106 -0.0339172524  0.0024694912 -0.1447026676 -0.0017848106  0.0018169354  0.0196194096 -0.1070887508  0.0705177715  0.0457783157 -0.0276060262  0.0025369536  0.0085417892  0.0076565362 -0.0507943594 -0.0105070285  0.0479234438  0.0014055286  0.0004965987  0.0391234029 -0.1267457034  0.0001762585 -0.0011986378  0.0152863900  0.0021687550  0.0110061182  0.0002372512 -0.1241473377  0.0885264325 -0.0000959356 -0.0016001482  0.0019641032 -0.1036080237 -0.0099380813 -0.0004287333  0.0007758852 -0.0005057086  0.0000998325 -0.0004278529 -0.0056025320  0.0606238088  0.0029646369 -0.0034090342  0.1357531047 -0.0299470421 -0.0136675377  0.0130398850 -0.1414244613  0.0064089281  0.0044700911 -0.0006377714 -0.0000463990
  0.0000000000  0.0000000000  0.0000000000  0.0000000000  0.0000000000  0.0000000000  0.0000000000  0.0000000000  0.0387908588  0.1798821934 -0.0586877672  0.1779870539 -0.0368842359  0.0472907521 -0.0080277675 -0.0511496877 -0.0548173311  0.0026942864 -0.2667141517 -0.0853175356  0.0381144942 -0.0445122721  0.0676577155 -0.1051983970  0.0369138676  0.0139868689 -0.0074297774 -0.0427927104  0.0026717181 -0.0934012636  0.0000297144  0.2909669228  0.0061616367 -0.0938354461  0.1003942365 -0.1389766788 -0.0755956148 -0.0859053850  0.2306766887 -0.0487997405  0.0081627145 -0.0632869776 -0.0315162461 -0.0068882749  0.0021403319  0.0122873186 -0.0199831569 -0.0365244315  0.0795803298  0.0086018292 -0.0003448827  0.1216664808  0.0928784121 -0.0078676506  0.0230993060 -0.2101778871 -0.0028080140 -0.0010079298  0.0009958286 -0.0074763124  0.3125377699 -0.2372374136  0.0179366737  0.0015986256  0.0157754630 -0.0001775919  0.0021395658 -0.0668902150  0.0330132470  0.0051513280 -0.0881913574 -0.1684425955 -0.0001692962  0.0001217099  0.0777157696 -0.0088396323 -0.2689589104  0.0006713684 -0.0033705091  0.0243738965 -0.0014862226  0.0016071886 -0.0581382568  0.0030516369 -0.0028160796  0.0002197430  0.0092507960  0.0039530638 -0.0588864483 -0.2755685785 -0.0574794948  0.0030970967 -0.1540557441 -0.0016632446  0.0016025964  0.0174582802 -0.0954749240  0.0660957224  0.0498825447 -0.0110053423  0.0064530383  0.0170715393  0.0099341384 -0.0613176343 -0.0027599642  0.0118286659  0.0004150383 -0.0002644489  0.0251831698 -0.1121610018  0.0005850803 -0.0014604341 -0.0130170138  0.0020557029 -0.0071149326  0.0004176406 -0.1488107208  0.1068423717  0.0002093140 -0.0064352279  0.0019354799 -0.0549937274 -0.0054878844 -0.0009066207  0.0010199519 -0.0006404377 -0.0000066555 -0.0003648358 -0.0056290685  0.0592691053  0.0028949198 -0.0033028130  0.1317823372 -0.0288364189 -0.0132332793  0.0125526295 -0.1356213802  0.0061374755  0.0042717142 -0.0006146398 -0.0000497132
  0.0000000000  0.0000000000  0.0000000000  0.0000000000  0.0000000000  0.0000000000  0.0000000000  0.0000000000 -0.0148644101 -0.0196506506  0.0107966217 -0.0108692543 -0.0082618206 -0.0250882354 -0.0059561840  0.0127393562  0.0174860946  0.0015697013 -0.0030657750 -0.0263288855 -0.0103493096  0.0172283711  0.0258862027 -0.0314693411  0.0111666679 -0.0220734497  0.0037192312  0.0288865720  0.0050455098  0.1264319762  0.0515086359 -0.0189597010  0.0021181560 -0.0364990364  0.0686045839  0.0050335097 -0.0037185188  0.0245912701 -0.0416979368  0.0100809963 -0.0006918111 -0.0733297902 -0.0858180958  0.0041006131 -0.0042275441 -0.0016114995  0.0115073599 -0.0001313516  0.0267425668 -0.0032206665 -0.0019486833  0.0970360219 -0.0021679006  0.0265019614  0.0014785786  0.0481530551  0.0018706560 -0.0016934962  0.0037319798  0.0030873661  0.0446278913 -0.0570756713 -0.0600537731  0.0069430004 -0.0315373865 -0.0025553558  0.0006154393 -0.0108826456  0.0774341643  0.0019538996 -0.0398181226 -0.0273581356 -0.0002722966  0.0000484988  0.0110477987  0.0133413725 -0.0276483554 -0.0010573026 -0.0012064618 -0.0115840254  0.0013987356 -0.0002865593  0.0274787800 -0.0034164181  0.0068120508  0.0032573571  0.0999115418 -0.0048580233  0.0736049133  0.3353772850 -0.1372090496  0.0442241062 -0.4716517167 -0.0066801131 -0.0008791797 -0.0465075230  0.2503738168 -0.1743775758  0.3715993189 -0.0649567168  0.0033757327  0.0041739822  0.0499872523 -0.2605822413 -0.0646005667  0.2847224190  0.0059017928 -0.0008125959  0.0312490532 -0.0388194999 -0.0034471996  0.0010653039  0.2238140178  0.0039790055  0.2228396137 -0.0013370479  0.1533393093 -0.0391857045 -0.0017157428 -0.0210648372 -0.0007532740 -0.1553007337 -0.0135708283  0.0018431427 -0.0014030631  0.0009777703  0.0006433856  0.0000230684  0.0002499367 -0.0053014897 -0.0003723342  0.0003934469 -0.0137934598  0.0027449479  0.0011749120 -0.0010931597  0.0081258855 -0.0003635978 -0.0002443328  0.0000373486 -0.0000009605
  0.0000000000  0.0000000000  0.0000000000  0.0000000000  0.0000000000  0.0000000000  0.0000000000  0.0000000000 -0.0206552785 -0.0573741596 -0.0095523806 -0.0783353844 -0.0345497814 -0.0361469455 -0.0303703361 -0.0019512044  0.0550284877 -0.0150926189  0.0712760765  0.0048598549  0.0066997510 -0.0225728368 -0.0266437503  0.0882829314 -0.0413981651  0.0481285215  0.0273859473  0.0085409107  0.0075568084 -0.0276465677  0.0155568623 -0.0647660573 -0.0119692275  0.1099647399  0.0255281618  0.0990221078  0.0568132711  0.0491427138 -0.1357408626  0.0414394950 -0.0064843397  0.0698749084 -0.0604370213 -0.0207645733 -0.0057510031  0.0048045685  0.0017275778  0.0430930116  0.0002844395  0.0088216272 -0.0016123319  0.0303249519  0.0629233012 -0.0002634870  0.0009153526 -0.0706857039 -0.0023081179  0.0015646059  0.0209472935  0.0056757925  0.0901119102 -0.0198054122 -0.0779443271  0.0097093644 -0.0356861504  0.0069226615  0.0016664518  0.1892010311  0.0429525956  0.0057393840 -0.2788178219 -0.2992098976  0.0011480614  0.0010590364  0.1238333591 -0.0033336522 -0.3893149056 -0.0008106840 -0.0030951338  0.0213350457 -0.0008708784  0.0003359064 -0.0410320943  0.0027473189  0.0032764385  0.0017198313 -0.0339768123  0.0021520665 -0.0210150776 -0.0938849375 -0.0243376145 -0.0023739498 -0.0163888605 -0.0000104089  0.0003870302  0.0067921527 -0.0359728576  0.0380980260 -0.0053119174  0.0031073926  0.0014485303  0.0037279744  0.0001860518 -0.0037086036  0.0024045816 -0.0109403069 -0.0002036628 -0.0001655613  0.0039003786 -0.0386373435  0.0005136391 -0.0006658933 -0.0182886570  0.0002781493 -0.0106701710  0.0002869567 -0.0488354501  0.0387480326  0.0000505498 -0.0060758240  0.0006561028 -0.0196894665 -0.0019293612 -0.0004760199  0.0003365920 -0.0003093340  0.0000030309  0.0014369707  0.0182895966 -0.2025038521 -0.0102031123  0.0115696484 -0.4586931551  0.0986528698  0.0459502996 -0.0427801992  0.4533505837 -0.0202885629 -0.0140956080  0.0019469153  0.0001882517
  0.0000000000  0.0000000000  0.0000000000  0.0000000000  0.0000000000  0.0000000000  0.0000000000  0.0000000000  0.0213393679  0.0616196186 -0.0172087749  0.0702420654 -0.0046838784  0.0264075173  0.0064182089 -0.0179013359 -0.0354514606  0.0040645784 -0.1108540316 -0.0291054663  0.0158382409 -0.0293888603  0.0423200911 -0.0663489814  0.0261838323 -0.0235610230 -0.0140644865 -0.0155717865 -0.0031913249 -0.0252626384 -0.0026796097  0.0995257613  0.0057863718 -0.0652636440  0.0304031562 -0.1031964379 -0.0553624998 -0.0570666355  0.1605282089 -0.0380628961  0.0064654085 -0.0750388141  0.0270572538  0.0111091284  0.0039547552 -0.0005920384 -0.0100758284 -0.0466531015  0.0169351436 -0.0006864713  0.0012406697  0.0289621150 -0.0697174945 -0.0056847459  0.0171708847 -0.0576167193 -0.0000690334 -0.0011561991 -0.0238998767 -0.0111845670  0.0899707774 -0.0723999661  0.0250305561 -0.0012618640  0.0131534490 -0.0079495420 -0.0009562113 -0.1989723204 -0.0185277259 -0.0040188233  0.2985498137  0.3047614275 -0.0017768786 -0.0014082275 -0.1288300398 -0.0026488289  0.3984481692  0.0019848958  0.0024018239 -0.0137237817  0.0000704956  0.0006120768  0.0213506050 -0.0015251739 -0.0078796871 -0.0029472714  0.0382927571  0.0001776502 -0.0188459786 -0.0938646513  0.0021851130  0.0031212458 -0.0661531819 -0.0008927635  0.0006918762  0.0056395335 -0.0317965048  0.0093143121  0.0287908055 -0.0162329599  0.0026991783  0.0074594377  0.0049655794 -0.0277183563 -0.0054306097  0.0251302662  0.0006500975  0.0003749993  0.0165300369 -0.0441183022 -0.0001582065 -0.0003266765  0.0110622042  0.0009568067  0.0003156174 -0.0000261386 -0.0471240112  0.0282622030  0.0000433885  0.0041779571  0.0006347726 -0.0272717812 -0.0027133924 -0.0000344254  0.0002064138  0.0000390448  0.0003441493  0.0013523865  0.0175090252 -0.1956156591 -0.0099087085  0.0112396917 -0.4451229153  0.0957599618  0.0445592345 -0.0415064473  0.4396156798 -0.0196621003 -0.0136548508  0.0018722181  0.0002016982
  0.0000000000  0.0000000000  0.0000000000  0.0000000000  0.0000000000  0.0000000000  0.0000000000  0.0000000000 -0.0152967778 -0.0616417127 -0.0086364183 -0.0032943845 -0.0483848385 -0.0725481858 -0.0210344425  0.0391470799  0.0286802609  0.0052380124 -0.0216409545 -0.0438078200 -0.0655777645 -0.0433586310  0.0466226679 -0.0245179823  0.0030904939 -0.0199706224  0.0146943701  0.0342915834  0.0035995844  0.1684091901  0.1269591371  0.0600177186  0.0053703743 -0.0318332296 -0.0933245855 -0.0783320202 -0.0629538313 -0.0198104957 -0.1608670337 -0.0057559541  0.0010877939 -0.2674570936 -0.1334464211  0.0549039287 -0.0080571649 -0.0245873204 -0.0259289061  0.0372241790  0.0499147318  0.0171469846 -0.0059807202  0.1739935537  0.0187422261  0.0080302220 -0.0214291094  0.1455903967  0.0042605689 -0.0032119537  0.0100241536  0.0139082026 -0.1491349888  0.1450191881  0.0508115302 -0.0052429499  0.0144458301  0.0003495460 -0.0033419664  0.0273280429 -0.3375808905 -0.0082442893  0.0368611838 -0.0159508645  0.0014333749  0.0007698152  0.0005646399 -0.0097615214 -0.0539680065 -0.0008922133  0.0059249072  0.0143844532 -0.0002076558 -0.0056789322  0.2735156933  0.0040490734 -0.0377432536 -0.0006046523 -0.2050165553  0.0069621471 -0.0424908959 -0.1967252117  0.1505396508 -0.0144349262  0.1143584919  0.0028043077 -0.0004451657  0.0065647560 -0.0331655549  0.0683297081 -0.0274366240 -0.0811285507 -0.0186762966 -0.0393941621 -0.0055073331  0.0080855091 -0.0380021377  0.1832646778  0.0060447916  0.0042755935  0.1010175337 -0.3087054009 -0.0003574131 -0.0023128949  0.0713440814  0.0024271599 -0.0157349108 -0.0000039215 -0.0377065596  0.0290964483 -0.0016149158  0.0064463111  0.0012471578 -0.3353175161 -0.0314033881  0.0024454181 -0.0026685893  0.0006897751  0.0024539771 -0.0000663338  0.0014661451 -0.0372924364 -0.0073634543  0.0054405131 -0.1607032034 -0.0026953332  0.0099116997  0.0044449633 -0.1936621168  0.0114440415  0.0086822922 -0.0019694910  0.0001358829
  0.0000000000  0.0000000000  0.0000000000  0.0000000000  0.0000000000  0.0000000000  0.0000000000  0.0000000000 -0.0157295888 -0.1573929577 -0.0517962434 -0.1121780765 -0.0970402914 -0.0606052576 -0.0764444929 -0.0224704679  0.0953625255 -0.0586952936  0.1330302509  0.0522397134  0.0461685285 -0.2484402342 -0.1722588160  0.2246763953 -0.0635265267 -0.0274781889  0.0135935312 -0.0215476098 -0.0027895661 -0.1479308762  0.0022867140  0.2805833564 -0.0042843029  0.0247054616 -0.0607366959 -0.0461591819 -0.0393133209 -0.0708924685  0.0974070184 -0.0658192666  0.0095132262 -0.0384660628  0.1138391827  0.0177933247  0.0096470718 -0.0005281654 -0.0459419134 -0.0032092963  0.0745200274  0.0140970925 -0.0005390083  0.0439633885  0.1761191027 -0.0308855463 -0.0171662477 -0.0666344996  0.0006835553 -0.0039409264  0.0107163215  0.0021435581  0.0266949255 -0.0301492412  0.1293930202 -0.0120140774  0.0663423681  0.0007385569 -0.0004420591 -0.1168600381 -0.1519063151 -0.0043916154  0.1542922120  0.1797108185  0.0010806744  0.0005568228 -0.0057126579  0.0084778784 -0.2760986353 -0.0023380111  0.0013670596  0.0091035382 -0.0005043071 -0.0023092133  0.0776544146  0.0041121085 -0.0137123731  0.0035690282 -0.0729139326  0.0046942632 -0.0205777377 -0.0884172170  0.0912013258 -0.0083989987  0.0942523272  0.0022462091 -0.0013915549 -0.0239449231  0.1302227638 -0.1255894363  0.1614925959 -0.0008291563  0.0742193868  0.1594788370  0.0425040478 -0.1237027376  0.0162476379 -0.0707865246 -0.0032973906 -0.0025940215 -0.0547299098  0.1131397505 -0.0014737170  0.0014625977  0.0820871621 -0.0017765334  0.0614572867 -0.0007313612  0.2694141661 -0.1457954589 -0.0003910102 -0.0068189863 -0.0040985832  0.2313765663  0.0228899035  0.0009339285 -0.0012013400  0.0013842943 -0.0013291980 -0.0000663338  0.0007662433 -0.0142657895 -0.0023836610  0.0021144642 -0.0564307154  0.0039684058  0.0030132893 -0.0003016344 -0.0573624973  0.0033964670  0.0026714745 -0.0005716811  0.0000397706
  0.0000000000  0.0000000000  0.0000000000  0.0000000000  0.0000000000  0.0000000000  0.0000000000  0.0000000000  0.0435366659  0.1721097994 -0.0796720472  0.0926768480 -0.0552829534  0.0380434415 -0.0017762589 -0.0472926245 -0.0599409996  0.0293211593 -0.2821784814 -0.0989490967 -0.0111700514  0.0113282736  0.1898328275 -0.0691260705 -0.0274322376  0.1908400273  0.0384420484 -0.0613954854  0.0087834037 -0.2804400408 -0.0339428459 -0.0966114058 -0.0167428567  0.2114537431 -0.0886357961 -0.0052285066  0.0274086622 -0.0234892857 -0.1005296365  0.0597061168 -0.0097958254 -0.0040412776 -0.1033564279 -0.0218950716 -0.0118110069  0.0041999564 -0.0280095867  0.0389298134 -0.0705182000  0.0325696152 -0.0005018353 -0.0456998567 -0.1686904225 -0.0292899386  0.0153070873 -0.0815072073 -0.0043887356  0.0040251399 -0.0119119856 -0.0037217421  0.0164800716  0.1294931388 -0.0665366473  0.0100469552 -0.0346577359  0.0051670797 -0.0007125992  0.1635643947 -0.1410740268  0.0004242270 -0.1559499901 -0.1764067511  0.0016167792  0.0014453052  0.0109326962 -0.0053358705  0.2640146729  0.0004122438  0.0048819350 -0.0065378649  0.0006081350 -0.0017266822  0.1240623973  0.0004820326 -0.0208593368 -0.0052695230 -0.0903318150  0.0033517133 -0.0258927648 -0.1220351800  0.1111296600 -0.0097715446  0.1122482636  0.0026495873 -0.0015102657 -0.0228480848  0.1259225025 -0.1165238304  0.1569549250 -0.0110892334  0.0714611245  0.1531622872  0.0408407858 -0.1243512943  0.0121345508 -0.0521892696 -0.0029358234 -0.0018026936 -0.0447675587  0.0760752580 -0.0018825388  0.0015015426  0.0900823838 -0.0009551751  0.0587327005 -0.0007274397  0.2635385406 -0.1378727559 -0.0003793817 -0.0073343587 -0.0038518777  0.1905555745  0.0190193292  0.0010977756 -0.0007426466  0.0010930137 -0.0005723728 -0.0000895506  0.0009088773 -0.0184657015 -0.0032800238  0.0027617492 -0.0754811034  0.0035042648  0.0041436872  0.0002883757 -0.0804656418  0.0047437985  0.0036898089 -0.0007930836  0.0000463990
  0.0000000000  0.0000000000  0.0000000000  0.0000000000  0.0000000000  0.0000000000  0.0000000000  0.0000000000 -0.0071829385 -0.0191217860  0.0006048150 -0.0018296013 -0.0134570873 -0.0232122296 -0.0080486664  0.0126438576  0.0135950341 -0.0003067759 -0.0003162831 -0.0134737237 -0.0193642705 -0.0068439761  0.0097146177 -0.0105087136  0.0040156917 -0.0091799509  0.0052541792  0.0132092262  0.0018952545  0.0706632923  0.0455889336  0.0274279187  0.0008772946 -0.0105739559 -0.0006018512 -0.0247407798 -0.0211228828 -0.0041159052 -0.0385553946 -0.0012264202  0.0004638138 -0.0820549452 -0.0521227148  0.0166695812 -0.0028315872 -0.0077148768 -0.0065088544  0.0096737015  0.0245343054  0.0042666455 -0.0033389755  0.0832160420  0.0227371177  0.0022233531 -0.0015872197  0.0009256017  0.0001024246  0.0004953505  0.0070427166  0.0056680406 -0.0030703180  0.0350219447  0.0183201239 -0.0014495339  0.0055345554  0.0006821362 -0.0016772130  0.0204214358 -0.1514037330 -0.0024506856 -0.0176080407 -0.0549172537 -0.0001643592  0.0004726424  0.0020128650 -0.0068313238  0.0403234522  0.0016913429  0.0036424389  0.0057107403 -0.0012353921 -0.0027599729  0.1144505184  0.0010430499 -0.0159297300 -0.0023566517 -0.0738221767  0.0002350656 -0.0189108662 -0.0860253451  0.0367322820 -0.0042963588  0.0272007870 -0.0011025429  0.0030723509  0.0394258007 -0.2139173595  0.1901965626 -0.0422214050 -0.0873196530  0.0124532936  0.0489730579  0.0219014453 -0.0774872168 -0.0424927218  0.1910914521  0.0027966735  0.0044221832 -0.0304900172  0.1748507148 -0.0012833884  0.0025707746  0.1026659448  0.0007715968  0.0959701686 -0.0012194240  0.1292536760 -0.0612205827 -0.0005455161 -0.0003360513 -0.0014781076  0.0417417347  0.0039777232  0.0014213329 -0.0027271385  0.0015738912 -0.0014978347  0.0003239191 -0.0062080424  0.1321052907  0.0241401500 -0.0179888937  0.5470882961  0.0051065446 -0.0359736346 -0.0125146612  0.6104970597 -0.0369104487 -0.0281318096  0.0065685647 -0.0004869571
  0.0000000000  0.0000000000  0.0000000000  0.0000000000  0.0000000000  0.0000000000  0.0000000000  0.0000000000 -0.0079697608 -0.0530667064 -0.0192564050 -0.0315409987 -0.0343565311 -0.0265825571 -0.0327517697 -0.0068663241  0.0433035017 -0.0252076040  0.0721372349  0.0310560203  0.0177318603 -0.0777685774 -0.1098072040  0.1198538937 -0.0334250188  0.0040223121  0.0109231260 -0.0081441687  0.0018230584 -0.0413017804  0.0031566005  0.1709001446  0.0035084387 -0.0417005571 -0.0439985441 -0.0161376998 -0.0186360792 -0.0321715615  0.0571672213 -0.0382492252  0.0042706266 -0.0017387166  0.0964863034  0.0154102219  0.0055523624  0.0027299401 -0.0195662925  0.0028524042  0.0370069960  0.0073057332 -0.0012227150  0.0129660710  0.2156632093 -0.0004557219 -0.0289791986  0.0408076680  0.0017824883 -0.0022872303  0.0294650075  0.0100267166 -0.0411516707 -0.0647933326  0.1125296187 -0.0124631647  0.0560252648  0.0036271675  0.0015444913 -0.0016169496  0.0295752812  0.0051503915 -0.2292445374 -0.3213563761  0.0008545044  0.0021171911  0.0042219238 -0.0099358562  0.4304629474  0.0012313864  0.0032505309 -0.0146215291  0.0015543417  0.0009774183  0.0019808323 -0.0040217596 -0.0048536863 -0.0072256222 -0.0002285923  0.0005376789  0.0003267553 -0.0129196926  0.0438485633 -0.0011656236  0.0444451587  0.0037159780 -0.0053467506 -0.0570952072  0.3093388818 -0.2624329752  0.0936756819  0.0807283171 -0.0029901358 -0.0355259502 -0.0209219541  0.0631391407  0.0451232457 -0.1942348696 -0.0031685795 -0.0032100171  0.0677857896 -0.3359069787 -0.0005895499 -0.0036931371 -0.0730899173  0.0018360526 -0.1104326804  0.0005204997 -0.1043242943  0.0532263866  0.0002510638  0.0002119894  0.0008646653 -0.1293907966 -0.0123984332  0.0001539250  0.0041120371 -0.0025104169  0.0007279763  0.0001451388 -0.0021686813  0.0452244045  0.0082461929 -0.0061710563  0.1860298603  0.0012403667 -0.0121170607 -0.0039903210  0.2036035298 -0.0123172337 -0.0094245395  0.0021729222 -0.0001786470
  0.0000000000  0.0000000000  0.0000000000  0.0000000000  0.0000000000  0.0000000000  0.0000000000  0.0000000000  0.0214070601  0.0582034286 -0.0270799886  0.0283199073 -0.0127740525  0.0230258445  0.0112115313 -0.0166957656 -0.0404014946  0.0183405648 -0.1205932521 -0.0382042186 -0.0048137969 -0.0052322874  0.1080435080 -0.0531583183 -0.0034828037  0.0546752004  0.0038826764 -0.0242410681 -0.0018879052 -0.1318857299 -0.0309875504 -0.1165862398 -0.0072857615  0.1021019419 -0.0642952580  0.0050771098  0.0194753415 -0.0015174880 -0.0692404514  0.0313515977 -0.0044854543  0.0007047327 -0.0483893347 -0.0146923469 -0.0046442517 -0.0003859407 -0.0066344499  0.0115167722 -0.0539949594  0.0086236242  0.0036956755 -0.0835646842 -0.2089171804 -0.0147282236  0.0122213855  0.0215265450  0.0004453407 -0.0008442694 -0.0318035207 -0.0109671617 -0.0447608593  0.0946435013 -0.0836658639  0.0090607647 -0.0410684033 -0.0015930127 -0.0001101744 -0.0028216219  0.0155925695 -0.0044328117  0.2208794375  0.3357307128  0.0005266037 -0.0006736918 -0.0051469568  0.0160062652 -0.4267819860 -0.0045295903 -0.0035638865  0.0082897843  0.0008622814  0.0000320323 -0.0144395598  0.0044967198  0.0036371706  0.0085579504 -0.0200908391  0.0057827499 -0.0017025264 -0.0013352464  0.0425446421 -0.0040638667  0.0351206777  0.0030450042 -0.0040480492 -0.0526262141  0.2876513499 -0.2403253794  0.0882239585  0.0708277437 -0.0027758284 -0.0324422740 -0.0147112588  0.0623010299  0.0378413396 -0.1704932465 -0.0005785203 -0.0054553326  0.0651879723 -0.3091735619  0.0014763578 -0.0035213342 -0.0646016086 -0.0008478204 -0.0971575696  0.0012734060 -0.0907434118  0.0432584452 -0.0005252962  0.0001654159  0.0011498587 -0.1255832167 -0.0112453703 -0.0003189294 -0.0014069161  0.0016976247  0.0030893530  0.0001211092 -0.0029636722  0.0608764217  0.0112768203 -0.0084057194  0.2500805454  0.0015977768 -0.0157666851 -0.0055224737  0.2749617485 -0.0164031515 -0.0125050493  0.0028509429 -0.0001949749
  0.0000000000  0.0000000000  0.0000000000  0.0000000000  0.0000000000  0.0000000000  0.0000000000  0.0000000000 -0.0321805293 -0.0565182182  0.0206391472 -0.0084200116 -0.0241030654 -0.0775423488 -0.0061964010  0.0606041738  0.0198520221  0.0195551844  0.0141922828 -0.0456264636 -0.1285919106  0.0297611490  0.0632780595 -0.0967839652  0.0260242438 -0.0082660317 -0.0045650006  0.0145297041  0.0062504181  0.1264420958  0.0285322480  0.0796286569 -0.0199653366  0.1784852848 -0.0318041584 -0.1147404090 -0.0610913252 -0.0491668172 -0.0150799991 -0.0089741175  0.0000752651  0.0300501930 -0.0092114999  0.0055296462 -0.0010309848 -0.0044110414  0.0033421346  0.0112540065 -0.0136345149  0.0007734929  0.0042294596 -0.1076034746  0.0758102792 -0.0326035843  0.0237037871 -0.2466318177 -0.0068510881  0.0055396662 -0.0044644827 -0.0125877805 -0.0071211511  0.1324073541  0.1893034776 -0.0273229492  0.1055758240  0.0111657407  0.0026824143  0.1297599949  0.1106896342  0.0010540743 -0.0255797600  0.0818207744 -0.0000564321 -0.0012536121  0.0007461313  0.0203661628  0.0190099932  0.0000000000 -0.0063756833 -0.0106107274  0.0000949284  0.0069694628 -0.3612718633 -0.0022680250  0.0414586699 -0.0000000000  0.1032804862 -0.0031326166  0.0019378258  0.0104659019 -0.0002721942 -0.0107511549  0.1601958278  0.0027269475 -0.0026083410 -0.0277431730  0.1613018156 -0.0394067516 -0.1650091072 -0.0584720997  0.0915381433  0.2152522863  0.0574832826 -0.0916837177 -0.0612665600  0.2892360828  0.0048455090  0.0068171290  0.0273989862 -0.0187533626  0.0000489607  0.0007421169  0.2668499228 -0.0030916295 -0.3059099599  0.0004137191  0.0311101907  0.2351862746  0.0012355342  0.2336188600  0.0020499731  0.0331551909  0.0020990935 -0.0009202746  0.0003437827 -0.0001167020 -0.0004069362  0.0011508912  0.0010282918 -0.0029545122  0.0000531178 -0.0000564300  0.0009229710 -0.0003713128 -0.0000132598  0.0001392159 -0.0004863472  0.0000297936  0.0000033063 -0.0000099135 -0.0000000000
  0.0000000000  0.0000000000  0.0000000000  0.0000000000  0.0000000000  0.0000000000  0.0000000000  0.0000000000 -0.0584734549 -0.0523177450  0.0064107669 -0.1613901160 -0.0512635633 -0.0390123539 -0.0320316125 -0.0313172968  0.0735419707 -0.0080150140 -0.0526254312 -0.1081233275  0.0695574768  0.1138538457  0.1527935279 -0.0973252834 -0.0001786261  0.0770826380  0.0226055433  0.0134801822  0.0287742993  0.0958690790 -0.2510501922 -0.0017630009  0.0000191434 -0.0008302230  0.1150378956 -0.2686308984 -0.1611227199 -0.0862330934 -0.0353232331 -0.0154240518  0.0013206897  0.0765391516 -0.1214925455 -0.0500836140 -0.0018891946  0.0314598117  0.0436323801  0.0731697286  0.0281486393 -0.0202241641  0.0101792023 -0.3079472667  0.2106033446  0.0060482564 -0.0315793124  0.1341118852  0.0039912896 -0.0030093151  0.0170429590  0.0122947587  0.0256484866 -0.1959834484  0.1915845694 -0.0210612142  0.0986583903  0.0204935458  0.0031598381  0.3937916042  0.0213151059 -0.0002965260 -0.0880481302  0.2581457696 -0.0003696301  0.0003833862 -0.0047187764  0.0606667175  0.0320833886  0.0005064709  0.0028725930 -0.0392990970 -0.0003975126 -0.0027513396  0.1347554683  0.0010332800 -0.0154193544 -0.0005184785 -0.0769154559  0.0017970591 -0.0024442727 -0.0114800049  0.0074702173  0.0041258239 -0.0672209830 -0.0012128976  0.0010881827  0.0092661677 -0.0526499883  0.0493908039 -0.0044397179  0.0739763463 -0.0377169429 -0.0771730693  0.0016257299 -0.1032896030  0.0261928010 -0.1282802558 -0.0023705564 -0.0038920416 -0.0569104345 -0.0225157083 -0.0005557039 -0.0003894491 -0.0642648127  0.0017949909  0.1138710649 -0.0001862716  0.0286146523  0.0626580669 -0.0005770671 -0.1470362979  0.0001826439 -0.0141939862 -0.0010495468 -0.0001174238  0.0000664773  0.0000702110  0.0001521257  0.0001094507 -0.0009155114  0.0040641104 -0.0000663972  0.0000464717 -0.0007901695 -0.0000430988  0.0000596691  0.0000331466 -0.0001985090  0.0000132416  0.0000066126 -0.0000033045 -0.0000000000
  0.0000000000  0.0000000000  0.0000000000  0.0000000000  0.0000000000  0.0000000000  0.0000000000  0.0000000000 -0.0134652315  0.0597692603  0.0051901504  0.0950579263 -0.0090007380  0.0166714442 -0.0198746198 -0.0243274024  0.0026539550 -0.0195338086 -0.0473874183 -0.0092866560  0.0512184498 -0.0713797998 -0.1527165259  0.0750272391  0.0168735975 -0.1016935256 -0.0078415596  0.0392444005 -0.0018393235  0.1287704384  0.0042000606  0.0018934969 -0.0209314424  0.1624693217  0.1005944959  0.0830631638  0.0372895102  0.0531345544 -0.0490918591 -0.0040975453 -0.0011900408 -0.0726950095  0.2013722253  0.0419549325  0.0066381446 -0.0192196022 -0.0042188507 -0.0395405021 -0.0696329301 -0.0023949944  0.0012969241 -0.0444322490 -0.1037955078  0.0138767695 -0.0119910766  0.1564513480  0.0041090993 -0.0034593308 -0.0024973863  0.0089110251  0.1705427145  0.1676525988  0.0236555148 -0.0044246704  0.0130382020 -0.0037548010  0.0000742659 -0.1059466491  0.0336196048  0.0007207530  0.0184062128 -0.0575843689  0.0000818265  0.0007363450  0.0001498024 -0.0083699357  0.0001288019 -0.0002031773  0.0022008482  0.0011965472  0.0001779907 -0.0019268339  0.0682455000 -0.0000296635 -0.0056447197  0.0000919186 -0.1477579501  0.0012260092  0.0092120028  0.0413879663  0.0294434972  0.0064643365 -0.0760975563 -0.0007514992 -0.0007749180 -0.0141905484  0.0835657694  0.0742752977 -0.3178524567  0.2339157122 -0.0351718927 -0.0469748245  0.0537399554 -0.3620587009  0.0284736552 -0.1470629815 -0.0030478583 -0.0053293516 -0.1680516529 -0.0343864027 -0.0011285441  0.0001557796  0.0401333243  0.0004429798  0.0081605233  0.0000803909  0.1940722666  0.4007824207 -0.0006497456 -0.2317956609  0.0020199868 -0.0178901744 -0.0015965563 -0.0007564275  0.0003143427  0.0000531326 -0.0000104586  0.0013797427 -0.0012107307  0.0096684094 -0.0001759527  0.0001427346 -0.0026095512  0.0002088635  0.0001624325 -0.0000430906 -0.0000595527  0.0000165520  0.0000132251 -0.0000066090  0.0000000000
  0.0000000000  0.0000000000  0.0000000000  0.0000000000  0.0000000000  0.0000000000  0.0000000000  0.0000000000 -0.0090464372  0.0098125483 -0.0028926384  0.0817484276 -0.0387642403 -0.0861381253 -0.0342436060  0.0545046534  0.0505819698 -0.0048653291  0.0484097562 -0.0339011718 -0.1033005948 -0.0207249281  0.0457040479 -0.0913441170  0.0334884498 -0.0386128983 -0.0098910313  0.0172183322  0.0048884535  0.1428685812  0.0116777446  0.1535024404 -0.0335584585  0.2769477053  0.0591531633 -0.0813197383 -0.0565654166 -0.0254167744 -0.0858071408 -0.0257265972 -0.0012042418  0.1531094298  0.2346491935  0.0173518397  0.0088247387 -0.0108088180 -0.0054393987  0.0134566206 -0.0568067051  0.0030404465  0.0017326741 -0.0646802825 -0.0358068966 -0.0293029844  0.0218050052 -0.1883331877 -0.0060134740  0.0053370276 -0.0112533098 -0.0156845715 -0.1686510749  0.0311323839 -0.0566507858  0.0048907104 -0.0263809568 -0.0053644041 -0.0005216297 -0.1464639019  0.1113885757  0.0027899419 -0.0395672628 -0.0172843320 -0.0001382586  0.0010406197  0.0002765583 -0.0637474606 -0.0086063104  0.0001236731  0.0010753810 -0.0317890375 -0.0000800958 -0.0006034426  0.0062780976  0.0001248341 -0.0000012561  0.0000646303  0.0128142982 -0.0006526285  0.0004744608  0.0028197448  0.0537385701 -0.0015062532  0.0240951770  0.0008205708 -0.0016619518 -0.0255136947  0.1552848113  0.1812959095 -0.0071628102 -0.4573255267 -0.0303354875 -0.0427109527  0.0072614621 -0.1026259048  0.0130811561 -0.0588727604 -0.0011025252  0.0001413086 -0.1955590351 -0.1112271499 -0.0003672052 -0.0013544174 -0.1739877810  0.0028609109  0.1623842037 -0.0002509765 -0.1735980263 -0.2629776499 -0.0009520881 -0.2817133563 -0.0020608772  0.0205975012  0.0026446207  0.0003427135 -0.0000265909 -0.0001223948  0.0003289717  0.0089683277 -0.0025143394  0.0017389226 -0.0000298788  0.0000132776 -0.0002689232 -0.0000994588  0.0000232046  0.0000364613 -0.0002448278  0.0000099312  0.0000132251  0.0000000000 -0.0000000000
  0.0000000000  0.0000000000  0.0000000000  0.0000000000  0.0000000000  0.0000000000  0.0000000000  0.0000000000 -0.0153847140  0.0379363074  0.0343685524 -0.0116669367  0.0024528900 -0.0133928014 -0.0318291242 -0.0190888828  0.0727666210 -0.0339383428  0.1177656884  0.0076267303  0.0982669505  0.0359722818  0.1891235988 -0.0738499386 -0.0149743819  0.0803271070  0.0150542370 -0.0010541521  0.0184394792  0.0455179590 -0.2259958166  0.0749020919  0.0154921517 -0.1244802925 -0.0396093300 -0.2254169551 -0.1736894780 -0.0751051059 -0.2827472155 -0.0563824956 -0.0011119355  0.3459468490  0.2432094302 -0.0006843942  0.0101455699 -0.0044481851 -0.0135443239  0.1380307513  0.0316659457  0.0143353325 -0.0084217462  0.1933586135 -0.0190140282  0.0104728064 -0.0084769587  0.0660693963  0.0022150816 -0.0018145367  0.0101704020  0.0082666203  0.1230853672  0.2191830817 -0.1727117153  0.0194246552 -0.0883908758 -0.0157549419 -0.0020511540 -0.2974830840 -0.0426510756  0.0010973627 -0.0959439079 -0.0100024156 -0.0000507889 -0.0006298488 -0.0020194519 -0.1473768005 -0.0059131793 -0.0000765596 -0.0009103910 -0.0588925573  0.0000444977  0.0011112902 -0.0778341416 -0.0005154040  0.0099354100 -0.0000359057 -0.0937958463 -0.0000606012  0.0040035961  0.0181623154  0.1294760110  0.0052718861 -0.0819131641 -0.0009366112  0.0011673233  0.0156714428 -0.0938446184 -0.0714875428  0.0384832691  0.1684084654  0.0130653110  0.0173986034 -0.0074945558  0.0648102512 -0.0060571124  0.0282810069  0.0005168882  0.0002805984  0.1265334541  0.0430200432  0.0004773668  0.0001168347 -0.0022032999 -0.0008213583 -0.0232034157  0.0000529404  0.0507198238  0.0439694231  0.0004404316  0.1361026449  0.0004211713 -0.0018346354 -0.0004862307 -0.0000819236 -0.0000531819  0.0001318827 -0.0003318241 -0.0050082008  0.0010813650 -0.0001887973 -0.0000000000  0.0000033194 -0.0000830010  0.0001060894  0.0000000000 -0.0000298320  0.0002779127 -0.0000132416 -0.0000165314  0.0000033045  0.0000066284
  0.0000000000  0.0000000000  0.0000000000  0.0000000000  0.0000000000  0.0000000000  0.0000000000  0.0000000000 -0.0376889082 -0.0167371888  0.0421224022 -0.0047170123  0.0196639676  0.0296350160  0.0179625143 -0.0111709802 -0.0380765777  0.0102938654 -0.0572700180 -0.0037397928  0.0105952719 -0.0108510799 -0.1342482107  0.0766111949  0.0027778982 -0.0546122465 -0.0021462228  0.0305843017 -0.0006325005  0.0871520263 -0.0017673586 -0.1024328322 -0.0062024761  0.0750086213 -0.0832325010  0.0115048385  0.0220237125 -0.0052186667  0.0737232099  0.0079637639  0.0007242492 -0.0954161719 -0.0354754915  0.0136610986 -0.0016918724 -0.0065137374  0.0001138736 -0.0314480818 -0.0251294388 -0.0016152044  0.0027859087 -0.0706842232 -0.0108738151 -0.0107317163  0.0087421176 -0.0629899410 -0.0018849555  0.0014789988 -0.0065074943 -0.0035831343  0.1043608183  0.1845434981  0.2201346795 -0.0313520275  0.1205564786  0.0090064482  0.0026470496  0.0617164063  0.1542365546  0.0022791380  0.0063507529  0.0012178815 -0.0001749395  0.0007120030  0.0020885915  0.0533966304  0.0149585872  0.0001442853 -0.0015408883  0.0248053438 -0.0001038279  0.0033398454 -0.2810285566 -0.0015276724  0.0373501078 -0.0001077171 -0.3206663382 -0.0011048067  0.0161903081  0.0747725959  0.5099778436  0.0152317123 -0.2415349191 -0.0025003926  0.0022752912  0.0246642146 -0.1425448971  0.0000621302  0.1406628990 -0.0263788749 -0.0030713332 -0.0147840975 -0.0192223307  0.0844839807 -0.0005400877  0.0043138300  0.0000534712  0.0004562248  0.1760200212  0.0006263093  0.0009718698 -0.0012786912 -0.2115464115  0.0011328284  0.1352082998 -0.0001235275 -0.0436833171 -0.1610192859  0.0002863532  0.0973250286 -0.0010140824  0.0120703426  0.0011295969  0.0002170974 -0.0003561285  0.0000654670 -0.0002310409 -0.0053863033  0.0005539508  0.0016461800 -0.0000298788  0.0000232359 -0.0003884446  0.0001292964  0.0000132598 -0.0000497199  0.0003606248 -0.0000264832 -0.0000099188  0.0000099135  0.0000066284
  0.0000000000  0.0000000000  0.0000000000  0.0000000000  0.0000000000  0.0000000000  0.0000000000  0.0000000000 -0.0361596427  0.0278860712  0.0317238833  0.1273720651  0.0119182679 -0.0493194561  0.0000845838  0.0704799812 -0.0040818267  0.0067993788  0.1051877006  0.0418420315 -0.1374719998 -0.0806558867  0.0699623710 -0.0488146374  0.0026413018  0.0058956559  0.0054699775  0.0064761672  0.0074751420  0.0887431552 -0.0164229992  0.1581167788 -0.0317717370  0.2542481941  0.0742814006  0.0805143996  0.0514936981  0.0318599425  0.0310600842  0.0014508950 -0.0009827068 -0.0002425285  0.1492929202  0.0202067146  0.0051379296 -0.0104074848 -0.0038584353 -0.0440347892 -0.0707027255 -0.0005457481  0.0033600248 -0.0912284530 -0.0831108489 -0.0308002465  0.0288992769 -0.2102661099 -0.0070970644  0.0063265357 -0.0221437896 -0.0232484256 -0.3508629251 -0.2386952255 -0.0339585871  0.0053973934 -0.0190494055  0.0007019110 -0.0004756555  0.0033982681  0.1011756851  0.0020432158  0.0190187374 -0.0339371699 -0.0000451457  0.0026289341  0.0056463991  0.1511693820 -0.0108515622  0.0001118947  0.0059160685  0.0771485310 -0.0001483256 -0.0057595903  0.2823209447  0.0019330741 -0.0325318736 -0.0001981996 -0.0912200729  0.0027014156 -0.0050298175 -0.0248428311 -0.0576888749  0.0069718784 -0.1083500138 -0.0021412202  0.0027336469  0.0346659475 -0.2078915808 -0.1732378933  0.0097879495  0.2531423827  0.0000296878 -0.0087564877 -0.0016435083 -0.0035506590  0.0056360763 -0.0306244836 -0.0005881832 -0.0017804879  0.2611865267  0.0645480235  0.0009400454 -0.0002682872 -0.0993695094 -0.0002999342  0.0531549564 -0.0000137253  0.0931781620  0.0763048802  0.0007616705  0.2420587756  0.0008259865 -0.0129869519 -0.0016573352 -0.0000546157 -0.0000028490  0.0001337803 -0.0003109068 -0.2315546595  0.0473379122  0.0102877971 -0.0001859123  0.0001460540 -0.0026361115  0.0004011505  0.0001392279 -0.0001060692  0.0007576429 -0.0000331040 -0.0000264502  0.0000033045  0.0000132569
  0.0000000000  0.0000000000  0.0000000000  0.0000000000  0.0000000000  0.0000000000  0.0000000000  0.0000000000 -0.0795121922  0.1511259204  0.0748715629  0.1799016400  0.0893936468  0.0727089722  0.0188416727 -0.0053192958 -0.0331272806 -0.0296836194  0.2017295954  0.1623767755  0.0789716531 -0.1693199974  0.1901881173  0.0650421845 -0.0796816795  0.1194630848  0.0549534516  0.0219133991  0.0288697711  0.0976850724 -0.3114517403  0.0320002282  0.0140908515 -0.1086744163 -0.1400307622  0.1692131642  0.0981576348  0.0513074925  0.0280466154  0.0090676688  0.0000837857 -0.0760035137  0.0161741701  0.0248977240 -0.0003436616 -0.0148194321 -0.0195077623  0.0020976520  0.0083093108  0.0123129161 -0.0070690626  0.2189690631 -0.1381654889  0.0125240153  0.0124198010  0.0119995033  0.0005812809 -0.0008579246 -0.0124735347 -0.0026299014  0.0604224573 -0.0157950755  0.1475688269 -0.0182541362  0.0771057094  0.0085074995  0.0015648890  0.1376080296  0.0239048404 -0.0009090579  0.0896998136 -0.0436858602 -0.0000253944 -0.0001277954  0.0047389421  0.4167697005  0.0186294420  0.0002473463 -0.0013169734  0.1988080425  0.0001542586  0.0013711888 -0.0779878014 -0.0005228199  0.0094254509 -0.0000100536 -0.0370904390 -0.0001142100  0.0021350736  0.0101625684 -0.0321631123 -0.0016590615  0.0285085040  0.0003674610 -0.0002802895 -0.0020895257  0.0115465977 -0.0214646318  0.0235209545 -0.1825119257 -0.0130167310 -0.0280251751 -0.0139461160  0.0535500947  0.0056651133 -0.0230812816 -0.0003131884  0.0002805984 -0.0989302800  0.0038925462 -0.0003990297  0.0006728815  0.1128763986 -0.0008721164 -0.0893781504  0.0000901947 -0.0150515721  0.0148037756 -0.0006061385 -0.1866257644 -0.0002426165  0.0045674630  0.0007056275 -0.0000040962  0.0000807225 -0.0000635694  0.0001854032  0.0315848317 -0.0050220446 -0.0010433535  0.0000199192 -0.0000099582  0.0002622831 -0.0000000000 -0.0000232046 -0.0000033147 -0.0001356478  0.0000066208  0.0000033063 -0.0000033045 -0.0000033142
  0.0000000000  0.0000000000  0.0000000000  0.0000000000  0.0000000000  0.0000000000  0.0000000000  0.0000000000 -0.0295767932 -0.1013329489  0.0780769463 -0.1130149844  0.0433126051  0.0249302685  0.0450434139  0.0085218882 -0.0540145645  0.0341920648 -0.0246036780  0.0035149423 -0.0408246050  0.0750006339 -0.0729762553  0.0298551667 -0.0033925821  0.0173290712 -0.0067879164 -0.0220245249 -0.0036338946 -0.1176581530 -0.0536550958 -0.0755976356  0.0191893890 -0.1697046644  0.0535557897 -0.0601756151 -0.0586473721  0.0005250380 -0.1300473942 -0.0125120562 -0.0000937264 -0.1075944763  0.0128621091  0.0412169690 -0.0017919497 -0.0207651426 -0.0020453024  0.0301742234 -0.0118141645  0.0049243268  0.0024162440 -0.0554953904  0.0628486085 -0.0306166011  0.0224806018 -0.2384890848 -0.0067112700  0.0055817729 -0.0028937082 -0.0133185113 -0.1335685388  0.0423680997 -0.0275070831  0.0010187851 -0.0103399386 -0.0015729572  0.0000601200 -0.0670684967  0.1063577621  0.0020432158 -0.0264939758  0.0148316540 -0.0001043994  0.0010771327 -0.0030248567 -0.1344207585 -0.0023272166 -0.0000000000  0.0024453869 -0.0730411527 -0.0001483256 -0.0020164541  0.0702087775  0.0005327078 -0.0066696621 -0.0004380497 -0.2053376544  0.0026547993  0.0008449667  0.0033528219 -0.1498928988  0.0027969375 -0.0374304586 -0.0013344637  0.0023181590  0.0341028821 -0.2072120867 -0.2658578065  0.0961996018 -0.2855380056 -0.0399057401 -0.0960765686 -0.0455164879  0.1642034666  0.0228187048 -0.1011426212 -0.0015914047 -0.0011506555 -0.0168543216  0.0836493357 -0.0002570437  0.0018152655  0.2604017958 -0.0030524074 -0.2317297442  0.0003254852  0.0559858086  0.1535591250 -0.0010131380 -0.3190127406  0.0003121302  0.0032357585  0.0006329894 -0.0002048089  0.0002364693 -0.0000170783  0.0000380314 -0.1593005843  0.0364147993  0.0083965118 -0.0001427541  0.0001128599 -0.0019687836  0.0002154940  0.0001060784 -0.0000464053  0.0003506993 -0.0000099312 -0.0000132251 -0.0000033045  0.0000066284
  0.0000000000  0.0000000000  0.0000000000  0.0000000000  0.0000000000  0.0000000000  0.0000000000  0.0000000000 -0.0054981992  0.0240281344  0.0039189780  0.0595599980  0.0008307100 -0.0144132354 -0.0062302792  0.0178531875  0.0051102149 -0.0045652775  0.0394843046  0.0178784014 -0.0276982006 -0.0440235233  0.0246338024 -0.0067491157 -0.0018753851 -0.0030760734  0.0050264502  0.0112027048  0.0042344931  0.0649991919 -0.0153415800  0.0498426767 -0.0123364929  0.1046678592 -0.0090449632  0.0602482333  0.0415885973  0.0185820791  0.0383142600  0.0054015724 -0.0002683289 -0.0306966545  0.0405269741  0.0116420475  0.0010788432 -0.0063131505 -0.0044144227 -0.0322044227 -0.0301102392  0.0007576429  0.0009635688 -0.0186785952 -0.0542025311 -0.0130312628  0.0160959563 -0.1022238803 -0.0033533741  0.0028866845 -0.0125777586 -0.0112596194 -0.1288732662 -0.0765855535  0.0520782231 -0.0067105724  0.0274628903  0.0031255727  0.0005857178  0.0209296652  0.0786517610  0.0017782682 -0.0529415796  0.0377806326 -0.0000179896  0.0011727881 -0.0016981200 -0.2273706375 -0.0149741070 -0.0000520544  0.0028193467 -0.0898372553 -0.0001676419 -0.0026630102  0.1302041390  0.0009348764 -0.0149476357 -0.0000112380 -0.0001142962  0.0004241989 -0.0018979616 -0.0092114839  0.1143850354  0.0055726929 -0.0923820660 -0.0012610785  0.0013512610  0.0146209081 -0.0841011149  0.0372603799  0.1734325079  0.2218235014  0.0013218230 -0.0248252507 -0.0398477155  0.2143881500 -0.0014419074  0.0106019990  0.0004796406  0.0003252724 -0.1626543355  0.0155177814 -0.0007995460  0.0011154654  0.1779593226 -0.0009889009 -0.1084211672  0.0001255791 -0.0008420973  0.0395480855 -0.0002097815 -0.0643728994  0.0001899973 -0.0017005603 -0.0001306003 -0.0000502531  0.0000594472  0.0000464688 -0.0001303304  0.7551737635 -0.1503792051 -0.0309008793  0.0005541719 -0.0004078765  0.0076626056 -0.0009646229 -0.0004236600  0.0002391887 -0.0021832025  0.0000949767  0.0000546156 -0.0000201108 -0.0000537862
  0.0000000000  0.0000000000  0.0000000000  0.0000000000  0.0000000000  0.0000000000  0.0000000000  0.0000000000 -0.0139569365  0.0663277385  0.0289929873  0.0945347699  0.0413268595  0.0288037805  0.0062510777  0.0035555280 -0.0119604900 -0.0160948253  0.1176530539  0.0905994243  0.0268370357 -0.0974501579  0.0938074864  0.0391048410 -0.0433222714  0.0625008174  0.0291075920  0.0087484510  0.0141672866  0.0367677779 -0.1593328812  0.0194623029  0.0053532723 -0.0425852044 -0.0726878574  0.1832832548  0.1167770370  0.0587786601  0.0921078900  0.0210936381  0.0002510439 -0.1320744317 -0.0406558200  0.0153143981 -0.0022602901 -0.0078860559 -0.0105512968 -0.0432070801 -0.0051842142  0.0041617131 -0.0031175342  0.1117404219 -0.1185511981  0.0113921761  0.0085205227  0.0325135305  0.0008963091 -0.0010372235 -0.0136243953 -0.0027614344  0.0168406770 -0.1105825314  0.1529362213 -0.0175412447  0.0768584207  0.0083514714  0.0012677742  0.1327923174 -0.0271586048  0.0001129059 -0.1280950074  0.1396934866  0.0000335260 -0.0009514574 -0.0126357163 -0.6698307479 -0.0086946701 -0.0003379272 -0.0011373016 -0.2786259442 -0.0001126210  0.0011877926 -0.0604030597 -0.0004681546  0.0071982636 -0.0001269479 -0.0259386560  0.0001904842  0.0013873582  0.0065279870 -0.0939483970 -0.0026301655  0.0456722026  0.0004900191 -0.0004510574 -0.0034163557  0.0177373228 -0.0773170888 -0.1295731730 -0.1496897029 -0.0022713456  0.0151049544  0.0292364659 -0.1617707367  0.0027567486 -0.0162609093 -0.0005423628 -0.0005581112  0.1688500858  0.0031656196  0.0007420808 -0.0008195128 -0.1357191744  0.0005362397  0.0758950362 -0.0000681877  0.0184902271 -0.0069172560  0.0002144152  0.0652236673  0.0000063201 -0.0000730806 -0.0000575672  0.0000039569 -0.0000792629 -0.0000464688 -0.0000239720 -0.0944738555  0.0188211927  0.0040248319 -0.0000721578  0.0000519465 -0.0009592689  0.0001325876  0.0000499554 -0.0000336209  0.0002636718 -0.0000124717 -0.0000047908  0.0000038306  0.0000067233
  0.0000000000  0.0000000000  0.0000000000  0.0000000000  0.0000000000  0.0000000000  0.0000000000  0.0000000000 -0.0137837241 -0.0472423071  0.0309279845 -0.0564791291  0.0185555809  0.0085461588  0.0215591800  0.0067870523 -0.0243862673  0.0174811075 -0.0095161622  0.0002616071 -0.0276047432  0.0419826149 -0.0209431559  0.0018658888 -0.0006192920  0.0159205050 -0.0045600504 -0.0186611853 -0.0029189686 -0.0861320235 -0.0131996145 -0.0259639820  0.0099986434 -0.0928575243  0.0515148769 -0.0454036628 -0.0386223705 -0.0053244833 -0.0636691435 -0.0073742949 -0.0000156388 -0.0076550889  0.0003680187  0.0055277978 -0.0003124623 -0.0022066884  0.0029985906  0.0277787947  0.0082034728  0.0003257469  0.0005362470 -0.0185947909  0.0459097220 -0.0023603314 -0.0028058252 -0.0111476442 -0.0001553252  0.0001380422  0.0056997215  0.0016913213 -0.0058354316  0.0038876081 -0.0738668536  0.0094785069 -0.0387300482 -0.0034270197 -0.0008245144 -0.0316952704 -0.0385833052 -0.0008994838  0.0461113766 -0.0352806059 -0.0000179896 -0.0003421367  0.0013833751  0.1988287240  0.0129821970  0.0000460810 -0.0007710085  0.0756975257  0.0000971464  0.0007653124 -0.0463185548 -0.0003714432  0.0057520587 -0.0002235115 -0.1070120649  0.0014097184  0.0010451535  0.0045789538 -0.2361061444 -0.0039697628  0.0722384251  0.0004371739 -0.0000057338  0.0051632057 -0.0371564592 -0.2210524722 -0.2296096720 -0.2883282606 -0.0127059261  0.0070692536  0.0464671523 -0.2776677071  0.0110711731 -0.0581295098 -0.0014470387 -0.0016655584  0.3708690966  0.0331811060  0.0015905786 -0.0012885224 -0.2388361121  0.0004519926  0.1202864104 -0.0000943264  0.0612018963  0.0197958560  0.0004090317  0.1264111053  0.0001951323 -0.0021218000 -0.0003767646 -0.0000174105 -0.0000748594  0.0000305210 -0.0001306059  0.5480836966 -0.1092059836 -0.0225085338  0.0003992731 -0.0002962877  0.0054737021 -0.0006946438 -0.0002958895  0.0001681045 -0.0014104044  0.0000585210  0.0000373685 -0.0000105342 -0.0000345768
  0.0000000000  0.0000000000  0.0000000000  0.0000000000  0.0000000000  0.0000000000  0.0000000000  0.0000000000 -0.1032714558 -0.0918188310  0.1090862731 -0.0290047060  0.0804705190 -0.0127608413  0.0855052075  0.1034385033 -0.1088297022  0.0745673263  0.0612888636  0.0510939679 -0.2642266506  0.0674289914 -0.0138117222 -0.0551171282  0.0090022291  0.0491144063 -0.0225146916 -0.0726963664 -0.0141656253 -0.2637417256  0.0607103191  0.0625558657  0.0014229961 -0.0286123188  0.0702873383  0.0096499045  0.0114207448 -0.0066986397  0.0572827996  0.0013301289  0.0004203486  0.1296905116 -0.0265984609 -0.0411384622  0.0012047038  0.0206138500 -0.0023493338  0.0097821513  0.0452936682  0.0017516414 -0.0055821432  0.1578445397 -0.0426677356  0.0227509575 -0.0084861021  0.1149114878  0.0034993369 -0.0029685242  0.0019213240  0.0052002257  0.0690958262  0.0318225557  0.0589539253 -0.0081150568  0.0328787020  0.0042763011  0.0011369759  0.0581835172  0.0835261098  0.0002662241  0.0772847621 -0.0240926278 -0.0000564321  0.0008976106 -0.0033993627  0.0294975321  0.0024003995 -0.0000912825  0.0020741595 -0.1516163362 -0.0001779907 -0.0016758974  0.0681124197  0.0004498970 -0.0074597219 -0.0002053807 -0.0623874657  0.0009369880 -0.0011648279 -0.0057041050 -0.0246859157  0.0000136436  0.0010210782  0.0001768233 -0.0010782902 -0.0204298331  0.1274735739  0.2636373273  0.1853294487 -0.1934567884 -0.0478242740 -0.1155338696 -0.0473575332  0.1506998588  0.0255815727 -0.1132920422 -0.0016805234 -0.0014050109 -0.2155719665 -0.0250433940 -0.0000979214 -0.0002444875 -0.1580451859 -0.0000438365  0.1057937351 -0.0000588226  0.2527473312  0.3281111062  0.0010988986  0.3226951594  0.0024411581 -0.0243546078 -0.0030344947 -0.0004205409  0.0002298216  0.0000730573 -0.0005780775  0.0116117290  0.0389589923  0.0217183147 -0.0004116629  0.0003352604 -0.0063977166  0.0006796351  0.0004110538 -0.0002121384  0.0015053603 -0.0000529663 -0.0000495942 -0.0000033045 -0.0000033142
  0.0000000000  0.0000000000  0.0000000000  0.0000000000  0.0000000000  0.0000000000  0.0000000000  0.0000000000 -0.2186561239  0.0721580812  0.0564378248  0.0052355943  0.0483235673  0.0920354879  0.0687883813 -0.0295787728 -0.1287848119  0.0476077336 -0.2396824212 -0.0640592441 -0.0120805429  0.0892085683 -0.2766640342  0.0529345224  0.0496948263 -0.1156638762 -0.0435604182 -0.0089703251 -0.0221390106 -0.0732047418  0.1137104070 -0.0447888358  0.0055605326 -0.0555629260  0.0525433672 -0.0472707263 -0.0583491460  0.0060520324 -0.1889848334 -0.0274122209 -0.0014697998  0.0458015782  0.2333956138  0.0480211955  0.0073235795 -0.0269337154 -0.0185016946  0.0373665140 -0.0401541218  0.0129069419 -0.0049460721  0.1407311330 -0.1817282670  0.0030768134  0.0159318871 -0.0067752784 -0.0005359695  0.0002723779 -0.0202704708 -0.0075067089 -0.0683096554 -0.2080248342  0.0782880856 -0.0061208392  0.0360579360  0.0071910640  0.0002210295  0.1824913657 -0.0803991293 -0.0030713170  0.1933993194 -0.1354893160  0.0001043994 -0.0008245847  0.0043097005  0.0781621877 -0.0229179607 -0.0005830305 -0.0021537082 -0.3894214626 -0.0003411489  0.0019029352 -0.0693060266 -0.0002471962  0.0063116859  0.0001666025  0.1316366800 -0.0016828491 -0.0018445330 -0.0079548752  0.0885747685 -0.0010341847  0.0089900265  0.0003232552 -0.0000230827  0.0017835827 -0.0115129831 -0.0453631464 -0.0331668722  0.0617009317  0.0263573284  0.0585685427  0.0136794410 -0.0168750935 -0.0146477007  0.0678364496  0.0010796090  0.0014070296  0.1198330672  0.0167240306  0.0004333022 -0.0000497629  0.0126046071 -0.0004522085 -0.0363971440  0.0000627441 -0.0467343692 -0.0702602682 -0.0004651423 -0.1405789035 -0.0007237605  0.0083359032  0.0010821598  0.0001133276 -0.0000854708 -0.0000445934  0.0001711414 -0.0180693230 -0.0834674435 -0.0312277369  0.0005676964 -0.0004547592  0.0083233396 -0.0008686068 -0.0005005574  0.0002585437 -0.0016013063  0.0000529663  0.0000495942  0.0000033045  0.0000000000
  0.0000000000  0.0000000000  0.0000000000  0.0000000000  0.0000000000  0.0000000000  0.0000000000  0.0000000000  0.0196922141 -0.0374120735  0.0466111536 -0.0177579597  0.0186591201  0.0026550715 -0.0006689806  0.0010179636  0.0077162097 -0.0065345041  0.0688330122  0.0353511268  0.0148618653 -0.0275909331  0.0286258210  0.0318684438 -0.0252217399  0.0407079691  0.0184877216  0.0035915255  0.0130080300  0.0001835918 -0.1855080593 -0.0098485328  0.0039422734 -0.0574106784  0.1442015967  0.0430068562  0.0020538209  0.0510449735 -0.0917059467 -0.0037454524 -0.0005339563 -0.1781041351  0.0953713151  0.0495405320  0.0018061116 -0.0210278664  0.0098351405  0.0046469592 -0.0612455072 -0.0057597412  0.0067510270 -0.1988136786  0.0158683950 -0.0081496417 -0.0073990520  0.0325578177  0.0005502102 -0.0003052738 -0.0002991951  0.0022055669 -0.0769146032 -0.2399234497 -0.1638739688  0.0263610644 -0.0955107258 -0.0081438588 -0.0030378298 -0.0271843260 -0.2931068295 -0.0035583123 -0.0489349280  0.0007668143  0.0001439018 -0.0027080455  0.0034080052 -0.0191058587 -0.0084833631  0.0000824488 -0.0055094861  0.1256633425  0.0001750242  0.0044810091 -0.1594946850 -0.0008565348  0.0153590637  0.0007209868  0.3726337882 -0.0047245638 -0.0041155475 -0.0172989817  0.2442302735 -0.0049035090  0.0548319006  0.0015969358 -0.0015564311 -0.0202768616  0.1249404775  0.1793293538  0.1234133828 -0.0488890042  0.0298334946  0.0548283747 -0.0126068148  0.1307384427 -0.0196696451  0.0979590713  0.0018052895  0.0031814614  0.1447364239  0.0226436639  0.0013733475 -0.0005171019 -0.1549282115 -0.0014350698  0.0094689297  0.0000862732  0.1559398131  0.1891991481 -0.0002689104 -0.0923472516  0.0007046783 -0.0026152409 -0.0001601004 -0.0002102705  0.0000674270 -0.0000597742  0.0001720922 -0.0498233058 -0.2523394995 -0.0844255183  0.0015138571 -0.0012149041  0.0219155823 -0.0023074440 -0.0012961453  0.0006861353 -0.0040992118  0.0001390367  0.0001190261  0.0000066090 -0.0000033142
  0.0000000000  0.0000000000  0.0000000000  0.0000000000  0.0000000000  0.0000000000  0.0000000000  0.0000000000 -0.0408172004 -0.0390403131  0.0444600593 -0.0238341301  0.0368782552  0.0057122960  0.0394596727  0.0344824499 -0.0514040775  0.0318077294  0.0109536966  0.0206118601 -0.0935134887  0.0372383948 -0.0239510308 -0.0102876972  0.0029476319  0.0167370946 -0.0112500163 -0.0318399961 -0.0087097837 -0.1287305294  0.0469892047 -0.0033922791  0.0078834462 -0.0707824201  0.0050971061 -0.0085728164 -0.0069016275 -0.0062665308 -0.0080170355 -0.0019411747  0.0001444531  0.0374387856 -0.0198442452 -0.0062218506 -0.0005857985  0.0016012603 -0.0074985592  0.0130856176  0.0255342728  0.0063829358 -0.0042031950  0.1320507600 -0.0388651740  0.0007529446  0.0127230777 -0.0649634884 -0.0017172067  0.0013232226 -0.0060258451 -0.0065390711 -0.0499497240  0.0082021837  0.0549593887 -0.0085118892  0.0309502414  0.0024091254  0.0009188032 -0.0099568668  0.1005647233  0.0024293589 -0.1256911010  0.1186973472 -0.0001455519  0.0009258853 -0.0052412968 -0.0460446445  0.0225209687  0.0003268337  0.0019936931  0.2105430167  0.0002510331 -0.0015791062  0.0460855625  0.0000078802 -0.0035046716 -0.0001556672 -0.1319109292  0.0013171782  0.0036808250  0.0164380436 -0.0519019958 -0.0002135131  0.0158706876  0.0006293382 -0.0025123516 -0.0456218361  0.2800216082  0.4857635318  0.0727956238  0.1700777261 -0.0454863550 -0.0947659112  0.0066457702 -0.1664242261  0.0394166246 -0.1961780846 -0.0039308390 -0.0066727639  0.4593753279  0.1519412832  0.0003809727  0.0011530865  0.2310754671 -0.0012155658 -0.1485588292  0.0001000087 -0.1185317963 -0.1403730460 -0.0004473653 -0.1137049928 -0.0009278661  0.0030525509  0.0005421629  0.0002160489 -0.0001466914  0.0000442691  0.0001835096 -0.0249042883 -0.1153736516 -0.0398029281  0.0007158053 -0.0005762218  0.0104595914 -0.0010914459 -0.0006263636  0.0003237213 -0.0020144526  0.0000661959  0.0000565319  0.0000047883 -0.0000019209
  0.0000000000  0.0000000000  0.0000000000  0.0000000000  0.0000000000  0.0000000000  0.0000000000  0.0000000000 -0.0870724734  0.0248026800  0.0192194473  0.0013502283  0.0195020043  0.0395638693  0.0331669979 -0.0099172257 -0.0635514452  0.0255450844 -0.1227676452 -0.0329835759 -0.0212151412  0.0467323520 -0.1701718040  0.0322058050  0.0308408927 -0.0756635872 -0.0293291661 -0.0104226395 -0.0184316091 -0.0735392679  0.1418586958 -0.0413044957  0.0017017000 -0.0219243621  0.0510366202 -0.0320856107 -0.0345353155  0.0020485066 -0.1018041571 -0.0149817476 -0.0008996425  0.0420535635  0.1437172067  0.0248748224  0.0048357785 -0.0145171481 -0.0137741650  0.0114831278 -0.0247682217  0.0089533251 -0.0048172457  0.1443830102 -0.1825953255  0.0109123157  0.0125025569  0.0376121136  0.0007376072 -0.0008351174 -0.0204649023 -0.0053234339 -0.0164184451 -0.1424361000  0.1216587162 -0.0130151811  0.0579524569  0.0030193718  0.0006123647  0.0098899113 -0.0639582177  0.0019626812 -0.3563124533  0.2675404414 -0.0000073594 -0.0008685686 -0.0039013348 -0.1406373431  0.0256835924  0.0008311645 -0.0012585455  0.6034287794  0.0005424721  0.0008189882 -0.0292691630 -0.0003220130  0.0035603649  0.0002318359  0.0695927126 -0.0008463714  0.0004040024  0.0023370714  0.0219050667 -0.0009845328  0.0112459291  0.0000760651  0.0005341972  0.0113488656 -0.0698742387 -0.1307816162 -0.0135129219 -0.0573199717  0.0167793310  0.0349235198 -0.0017357202  0.0547397496 -0.0139242733  0.0690173315  0.0013393041  0.0022634511 -0.1226453197 -0.0440870753 -0.0000241212 -0.0004188482 -0.0785506962  0.0003189356  0.0447880878 -0.0000340939  0.0433655330  0.0544729070  0.0000690847  0.0143859677  0.0002994136 -0.0009176128 -0.0001331779 -0.0001092115  0.0000038531 -0.0000475687 -0.0000148792  0.0588485161  0.2727587740  0.0865785199 -0.0015489873  0.0012390211 -0.0223893562  0.0022780089  0.0013372670 -0.0006666545  0.0042091608 -0.0001391073 -0.0001245618 -0.0000095766  0.0000028814
  0.0000000000  0.0000000000  0.0000000000  0.0000000000  0.0000000000  0.0000000000  0.0000000000  0.0000000000  0.0119197996 -0.0137382348  0.0142662416 -0.0071483269  0.0053985791 -0.0021754374 -0.0025470793  0.0013207539  0.0081167846 -0.0043444204  0.0362397424  0.0156226391  0.0077826195 -0.0123234235  0.0345476922  0.0045775905 -0.0125457059  0.0256772945  0.0101079521  0.0021393651  0.0070319820  0.0099568228 -0.0850728349  0.0032602941  0.0021041016 -0.0230708826  0.0287233466  0.0167229678  0.0047415056  0.0142052599 -0.0151790979  0.0008350304 -0.0000037039 -0.0615124558  0.0020016434  0.0117997016 -0.0004654102 -0.0045992585  0.0047053427  0.0025846313 -0.0122164654 -0.0025919841  0.0027398870 -0.0806103792  0.0428322163 -0.0063676017 -0.0027557738 -0.0157003332 -0.0004734793  0.0004800972  0.0037400682  0.0006388262 -0.0321907121 -0.0445438089 -0.0748095482  0.0105550567 -0.0404678039 -0.0025332987 -0.0009941318  0.0028880502 -0.0647162870 -0.0016891979  0.0992975859 -0.0825883011  0.0000417031 -0.0005326045  0.0021514530  0.0398837711 -0.0103200958 -0.0002534454 -0.0012995293 -0.1605942530 -0.0001152001  0.0011453714 -0.0421600793 -0.0001948555  0.0039130889  0.0001481752  0.0914278327 -0.0012084265 -0.0011455747 -0.0049196575  0.0690174781 -0.0014083959  0.0173982454  0.0005877026 -0.0009498963 -0.0149765033  0.0919667419  0.1456619696  0.0392166410  0.0475245612  0.0039881512  0.0071983458  0.0017958292 -0.0088199092  0.0001527320 -0.0020753764 -0.0001431543 -0.0003609587  0.1731924440  0.0443499011  0.0005640098  0.0001084741  0.0139372019 -0.0007428458 -0.0390012201  0.0000573913 -0.0006150612 -0.0056841050 -0.0002898186 -0.0847608160 -0.0002421379  0.0018541116  0.0003462625  0.0000427350 -0.0000751346 -0.0000156729  0.0003694990  0.1810900283  0.8408869390  0.2634849021 -0.0046912188  0.0037661240 -0.0676308653  0.0070242611  0.0039906660 -0.0020643235  0.0124088744 -0.0004086877 -0.0003564385 -0.0000296873  0.0000105651
  0.0000000000  0.0000000000  0.0000000000  0.0000000000  0.0000000000  0.0000000000  0.0000000000  0.0000000000 -0.0787606124 -0.1125808680  0.0771063234 -0.0724162673  0.0312697524 -0.0517088806  0.0483050148  0.0891255129 -0.0472316258  0.0582705648  0.0333846205 -0.0120311547 -0.2218984631  0.1011511019  0.0270357978 -0.1032171189  0.0247659807  0.0357166900 -0.0200156812 -0.0444595981 -0.0015036805 -0.1070781415 -0.0729293819  0.1221142384 -0.0106144020  0.0881757553 -0.0212818871  0.0854526302  0.0703550891  0.0083777043  0.1438698040  0.0134084473  0.0006702855  0.0667926173 -0.0573805063 -0.0397742919 -0.0000321003  0.0208611727  0.0043017684 -0.0299118181  0.0220140133 -0.0063527174 -0.0004109680 -0.0030588232  0.0338644638  0.0167588986 -0.0211019785  0.1526649175  0.0045570352 -0.0037764470  0.0118997052  0.0134692777  0.2462740368  0.3014290285  0.1065278316 -0.0173708278  0.0623051867  0.0028752980  0.0018089056 -0.0205969979  0.1389028748  0.0014003820  0.0700807410 -0.0682972153  0.0000705401  0.0010740900  0.0035232378 -0.0722661822 -0.0263341390  0.0001501745  0.0024129781  0.1039903061 -0.0000326316 -0.0033039974  0.2370201352  0.0016673382 -0.0306616048  0.0004883177  0.3511882060 -0.0014637524 -0.0123359806 -0.0565815625  0.0132351498 -0.0029852192  0.0292096444  0.0002127406  0.0008804388  0.0175038462 -0.1066853762 -0.1730785159 -0.0328338321  0.1064246451  0.0487122077  0.1004568190  0.0089425024  0.0644847111 -0.0324415574  0.1546323676  0.0028772597  0.0039667333  0.1890275443  0.0094013745  0.0014125161 -0.0006923540 -0.1344833200 -0.0008352014  0.0073096810  0.0000784302 -0.0133679383 -0.0850773980 -0.0012064628 -0.3470894527 -0.0014311647  0.0094196840  0.0017077371  0.0003154057 -0.0002981982 -0.0000322591  0.0008813781  0.0023415826  0.0558163443 -0.1949978075  0.0040004339 -0.0033094519  0.0669984019 -0.0083081244 -0.0044320878  0.0028340370 -0.0177963360  0.0006455274  0.0004661855  0.0000000000  0.0000000000
  0.0000000000  0.0000000000  0.0000000000  0.0000000000  0.0000000000  0.0000000000  0.0000000000  0.0000000000 -0.1613203437 -0.0368376611  0.0149054884 -0.1670331675 -0.0386386344  0.0036505485  0.0093708550 -0.0422275902 -0.0083369281  0.0301353004 -0.2570900742 -0.1842203396  0.0327003764  0.2088928071 -0.0894019918 -0.0983012561  0.0684912810 -0.0552069052 -0.0309450172  0.0090505826  0.0120518204  0.1207507499 -0.3306963120  0.1661266230 -0.0045331677  0.0453813043 -0.1195264255  0.2259054683  0.1339691442  0.0735458486  0.0707413785  0.0121837763 -0.0000823656 -0.1384837921  0.0400438516  0.0283418615  0.0002303666 -0.0123878784 -0.0007650536 -0.0472552178 -0.0351153285 -0.0057639392  0.0052124785 -0.1619604045  0.0908061375 -0.0120764423 -0.0115288263 -0.0016953099 -0.0000828552  0.0001697427  0.0125795927  0.0054275912  0.0220999853  0.0590589900 -0.1672608389  0.0213646821 -0.0867529761 -0.0078591480 -0.0019804246 -0.0694534697 -0.0706165571 -0.0027076938  0.2238884186 -0.1817265251  0.0001185074 -0.0003894717 -0.0031084003 -0.2043530444  0.0037411105  0.0001060055 -0.0006746911  0.2598865996  0.0004034456  0.0006064299 -0.0401147935 -0.0004733807  0.0060654987  0.0001436229 -0.0891643404  0.0006153354  0.0046086669  0.0208420601 -0.0711869131  0.0003956643  0.0029792793 -0.0000884117 -0.0002110415 -0.0048853241  0.0298713291  0.0543125958  0.0500172301 -0.0677723065 -0.0301195766 -0.0672548019 -0.0140527860  0.0053499623  0.0197407857 -0.0933310322 -0.0016194134 -0.0024224326 -0.0550878687  0.0166275026 -0.0007270663  0.0006469182  0.1111948729  0.0003529995 -0.0179565546 -0.0000647049 -0.0379786189 -0.0367229300  0.0006875384  0.2194073277  0.0004020891 -0.0101507047 -0.0013223103  0.0000409618  0.0001092127  0.0000426958 -0.0001806492  0.0002454350 -0.0046604840  0.0286574438 -0.0005876156  0.0004945921 -0.0100065998  0.0013161713  0.0006563600 -0.0004507942  0.0027526588 -0.0000993119 -0.0000727382 -0.0000000000  0.0000000000
  0.0000000000  0.0000000000  0.0000000000  0.0000000000  0.0000000000  0.0000000000  0.0000000000  0.0000000000  0.0136603400  0.0485583150  0.0093955082  0.0896845837 -0.0057114962  0.0081567599 -0.0255455763 -0.0185252853  0.0185601383 -0.0267718570  0.0161679214  0.0188725616  0.0554830086 -0.0958816652 -0.0799334510  0.0771885121 -0.0054914385 -0.0573487779  0.0082627809  0.0390314093  0.0035622908  0.1150722126  0.0037853514 -0.0515159044 -0.0197241292  0.1482251759  0.1880052485 -0.0536426369 -0.0500550857  0.0170936881 -0.1072826541 -0.0162166862 -0.0010182092 -0.0481529377  0.2266477652  0.0392783140  0.0083488996 -0.0158775747  0.0106211999 -0.0016340693 -0.0906665805 -0.0084779864  0.0056296420 -0.1822351098 -0.1024538096  0.0182079914 -0.0246760365  0.2645589445  0.0070193877 -0.0058383608 -0.0047100907  0.0152723955  0.2649637045  0.0668452552  0.1583857809 -0.0180211162  0.0787398951  0.0040507875  0.0012713618  0.0388817908 -0.0704392138 -0.0003484722 -0.0683559204  0.0154124030  0.0001439018 -0.0005568228  0.0041339708  0.0456480946 -0.0234887874  0.0001766759  0.0005067549 -0.0681169008 -0.0003767470 -0.0015175684  0.1420954644  0.0014460977 -0.0198821246 -0.0001953271  0.1527751239  0.0008763868 -0.0137167148 -0.0625728471 -0.2292316778 -0.0059076778  0.0786661353  0.0002652350  0.0006133394  0.0079545184 -0.0463640676 -0.0115940347  0.1620656207 -0.1367483529 -0.0366292915 -0.0908435439 -0.0339704471  0.0876031096  0.0258879128 -0.1207872400 -0.0020853767 -0.0031128258  0.0460758736  0.0607677191 -0.0008861886  0.0012051286  0.2338801713  0.0004845091 -0.0649627571 -0.0001137237 -0.1716010258 -0.2276884791  0.0010494773  0.3519162200 -0.0003053151 -0.0100005338 -0.0014423856  0.0003454443 -0.0000332387  0.0000569278 -0.0001911079  0.0048224662  0.0624670705 -0.1700566897  0.0035057744 -0.0029011644  0.0589506255 -0.0074163105 -0.0038983809  0.0025456613 -0.0157053740  0.0005726986  0.0003967536 -0.0000066090 -0.0000000000
  0.0000000000  0.0000000000  0.0000000000  0.0000000000  0.0000000000  0.0000000000  0.0000000000  0.0000000000 -0.0281213297 -0.0495621171  0.0280634729 -0.0435669206  0.0117841256 -0.0155522100  0.0194726400  0.0287722177 -0.0183562836  0.0225349640  0.0061975310 -0.0068434691 -0.0756138766  0.0464079546  0.0062310734 -0.0346080064  0.0076842449  0.0177064706 -0.0071211464 -0.0196729444 -0.0004457134 -0.0565737756 -0.0431459472  0.0439812572 -0.0010311540  0.0052172918 -0.0017045285  0.0756965377  0.0518804311  0.0212438101  0.0654235576  0.0108524382  0.0001753192 -0.0123006871 -0.0361186303 -0.0118882984 -0.0007819766  0.0067143188  0.0007933017 -0.0229609554  0.0082044570 -0.0024554198 -0.0008073630  0.0217419271 -0.0114355375  0.0110353345 -0.0076508052  0.0772547466  0.0021794305 -0.0017689999  0.0024449563  0.0047667073  0.0487172423  0.0328932303 -0.0118637965  0.0012288844 -0.0075699199 -0.0036369706 -0.0001819159 -0.0904047237 -0.0157852990  0.0017989676 -0.1977323443  0.0992314528 -0.0000122656  0.0002327940  0.0078302202  0.1196081949 -0.0270528185 -0.0000042668  0.0011706010 -0.1136113065 -0.0002604898 -0.0018171842  0.1384678119  0.0010623921 -0.0184359269  0.0005906197  0.2862112643 -0.0024567062 -0.0046943072 -0.0211813674  0.2782145729  0.0056873573 -0.0991959075 -0.0009071758  0.0008791797  0.0141870252 -0.0857460496 -0.1116112619 -0.1408825539 -0.1161280541 -0.0425611372 -0.0770814381  0.0069589097 -0.1286412272  0.0301462579 -0.1455906267 -0.0028461134 -0.0036452737  0.0072689206  0.0301007096 -0.0007222163  0.0007398815  0.1791478839 -0.0000160471 -0.0825630026  0.0000375033 -0.0875062908 -0.0746413470  0.0003677494  0.1060304156 -0.0000703108  0.0023094282 -0.0000524119  0.0000071225 -0.0001117386  0.0000486685 -0.0002645183 -0.0147080440 -0.2160241107  0.6362257991 -0.0131413777  0.0108953054 -0.2216584748  0.0280490055  0.0146676669 -0.0096367118  0.0599474620 -0.0022036518 -0.0015407340  0.0000191531  0.0000019209
  0.0000000000  0.0000000000  0.0000000000  0.0000000000  0.0000000000  0.0000000000  0.0000000000  0.0000000000 -0.0578979327 -0.0293757136 -0.0022875615 -0.0825138798 -0.0246919440 -0.0046089776  0.0016642552 -0.0174065519 -0.0006871251  0.0144225062 -0.1258696033 -0.0900100897  0.0090983946  0.0955405532 -0.0598133715 -0.0414027165  0.0356673354 -0.0405805530 -0.0175710339  0.0076074265  0.0030313696  0.0662946801 -0.1268095254  0.0714749793 -0.0035354380  0.0362753072 -0.0914437607  0.1792284403  0.1136591560  0.0560679120  0.0880021849  0.0155372843  0.0001884887 -0.1355751681  0.0034374679  0.0250257849 -0.0010014116 -0.0121831255 -0.0082136841 -0.0632271418 -0.0280046647 -0.0002728244  0.0008666135 -0.0132601997 -0.0464094278 -0.0035166495  0.0066112072 -0.0210369677 -0.0007507386  0.0004892492 -0.0065069421 -0.0023865249  0.0219020168  0.0660023935 -0.0281879440  0.0025606338 -0.0174916492 -0.0111355675 -0.0008957435 -0.2868385334 -0.0492261286  0.0043807495 -0.5072913783  0.3004100738 -0.0000850416 -0.0004479521  0.0017548910  0.3214002592  0.0093105674  0.0000725349 -0.0005097365 -0.3486385700 -0.0006791648  0.0008804556 -0.0554804012  0.0002518077  0.0045038743 -0.0011079842 -0.1238879450  0.0019737408 -0.0104917031 -0.0479138644 -0.1979843166 -0.0073068940  0.0980589521  0.0009095779 -0.0003144023 -0.0036814015  0.0240797847  0.0650483126  0.1038431958  0.0666489340  0.0336791121  0.0617619115 -0.0066045526  0.1055683156 -0.0230377005  0.1117971501  0.0020690957  0.0029900488  0.0253396764 -0.0195174175  0.0006143805 -0.0006351694 -0.1136205181 -0.0000006686  0.0393042347 -0.0000210246  0.0294102474  0.0266923542 -0.0002131515 -0.0698661541 -0.0000651758  0.0037427107  0.0004802997 -0.0000716206  0.0000294484 -0.0002323442 -0.0000115727  0.0020588570  0.0295713535 -0.0914231004  0.0018674437 -0.0015449285  0.0311497811 -0.0038901974 -0.0020414456  0.0013285060 -0.0080223344  0.0002878083  0.0001983408  0.0000019153 -0.0000038419
  0.0000000000  0.0000000000  0.0000000000  0.0000000000  0.0000000000  0.0000000000  0.0000000000  0.0000000000  0.0081023578  0.0299964216 -0.0047625512  0.0458145057 -0.0069564192  0.0019918887 -0.0138607462 -0.0095530541  0.0111589500 -0.0133112180  0.0005874437  0.0033620824  0.0290629156 -0.0414941798 -0.0271648334  0.0259647953  0.0003406677 -0.0291650535  0.0025621219  0.0201090475  0.0009917230  0.0683544280  0.0211927663 -0.0213940489 -0.0083990232  0.0696773445  0.0407643106 -0.0544088901 -0.0380826118 -0.0101924948 -0.0489177614 -0.0106473776 -0.0002695635  0.0049958973  0.0878232854  0.0152298163  0.0031350204 -0.0071241511  0.0022943592  0.0078179566 -0.0320340610 -0.0015134608  0.0023472776 -0.0741428028 -0.0179527854 -0.0017405844 -0.0038348241  0.0365997908  0.0009604652 -0.0008740133 -0.0019010935  0.0028918071  0.1068009570  0.0889186269  0.0982997473 -0.0129437252  0.0533666977  0.0048125323  0.0011104554  0.0645851962  0.0348579580 -0.0008938385  0.1330873965 -0.0740105950  0.0000744114 -0.0001842953 -0.0056219963 -0.0836896352  0.0151989180  0.0001100824 -0.0005746276  0.0745447080  0.0000464239  0.0007332801 -0.0455806133 -0.0001740804  0.0053960586 -0.0007375462 -0.1628629389  0.0026998775 -0.0050434641 -0.0233223391 -0.4046625647 -0.0106891003  0.1650663302  0.0013891881 -0.0005781562 -0.0081202114  0.0494837280  0.0690549229  0.2124809560  0.1397371136  0.0622899324  0.1106523969 -0.0155522130  0.2148284141 -0.0428225892  0.2073997877  0.0040370979  0.0052488197  0.0892404289 -0.0119481647  0.0012110249 -0.0008113615 -0.1952132709 -0.0002253277  0.0762484620 -0.0000431856  0.0439760535 -0.0164141020 -0.0005817434 -0.1535718413 -0.0005909270 -0.0014115225  0.0003436849  0.0002081350 -0.0000198157 -0.0000822141  0.0005816647 -0.0136094102 -0.1979911798  0.5642472536 -0.0116404956  0.0096495504 -0.1961959943  0.0247919619  0.0129739875 -0.0085195372  0.0526288916 -0.0019215998 -0.0013337697  0.0000095766  0.0000038419
  0.0000000000  0.0000000000  0.0000000000  0.0000000000  0.0000000000  0.0000000000  0.0000000000  0.0000000000 -0.1254052736 -0.1126376490  0.0575794960  0.0600733220  0.0272483199  0.2625626628 -0.1381611596 -0.0182572552 -0.0779703468  0.0336827619  0.1348839728 -0.2727949007  0.0697812848 -0.0511269889 -0.0885549701 -0.0846243046  0.1113431523  0.1292377877  0.1524903711  0.2105911915  0.0564044290 -0.0651395111  0.0098935909  0.0022719353 -0.1637479209  0.0043156408 -0.0281685851  0.1133545185 -0.2717683361  0.0905937281  0.0387891177  0.0710666420  0.0351232459 -0.0001063494  0.0084419488 -0.0068236223 -0.0181300371 -0.0068099811  0.0104597869 -0.0053983926  0.0309810502  0.0258842013  0.2206526414  0.0045173442 -0.0045479243  0.0108872630 -0.0410427436 -0.0046615060 -0.0908804861 -0.0017290075 -0.0432549094  0.0651651389 -0.0038154773  0.0025987082  0.0585027949 -0.1570500579 -0.1455558056 -0.1281593624 -0.0929314222  0.0063926736  0.0068055511 -0.0030388507 -0.0001554167 -0.0008062827 -0.1534162587 -0.1463196559  0.0027482983 -0.0001983812  0.0009396686  0.2367398191 -0.2453194421 -0.0000719079 -0.1315944773  0.1057697380  0.0055482139 -0.0003547265  0.0023802278  0.0175492780 -0.0013803772  0.0387847765 -0.0616825684  0.0113615433  0.0011143675 -0.0066689905  0.0011413385 -0.0468830523  0.0355868731 -0.0303632170 -0.0050445834 -0.0003754825  0.0044225761  0.0008408620 -0.0415844477 -0.0013764781  0.1320989538  0.0199084212  0.0903499915  0.0124156261  0.0570206672  0.1125563102  0.0003604798  0.0002491768 -0.1058824032 -0.0033059901  0.0002529124 -0.1246895721  0.0017205923 -0.1214098842 -0.0007136214  0.0002731548  0.0685517967 -0.0003338837 -0.0740307444  0.0102810418 -0.1288125946 -0.1403705486 -0.0019401879 -0.0006262058  0.0025233845 -0.0000000000  0.0000066341  0.0000198734 -0.0043257804 -0.0073558127 -0.0003917647 -0.0053110995 -0.0040110892 -0.0149391870 -0.0001654242 -0.0024662456  0.0031674166  0.0016720846  0.0001789677
  0.0000000000  0.0000000000  0.0000000000  0.0000000000  0.0000000000  0.0000000000  0.0000000000  0.0000000000  0.0173619046  0.0333872253 -0.0403066593  0.0172845221  0.0520723430 -0.0820233936  0.0356815298 -0.0002478360  0.0223732794 -0.0571571619 -0.0398711783  0.0544005928 -0.0538929548  0.0615579861  0.0727560566  0.0944373640  0.0496935129 -0.0386101452 -0.0025957615  0.0414792647 -0.1437760248  0.0008880720 -0.0086714262  0.0060576241 -0.1130407647 -0.0178776369  0.0028604953 -0.0364066189  0.0634321184 -0.0016667315 -0.0073699482  0.0006327467  0.1868250509  0.0033655697  0.0017797570  0.0103859816 -0.0570582094  0.0182846680  0.0289062030 -0.0048258719 -0.0115300178  0.0644475996 -0.0649081615 -0.0008619171  0.0113637514  0.0301298906 -0.0154797962 -0.0096246389 -0.1856292736 -0.2676711449 -0.1654035582  0.2069269160 -0.0023343638  0.0006493249 -0.0249936422  0.0345248928  0.0440190201  0.1638271526 -0.2736292486 -0.0034346522  0.0021424641  0.0061729359 -0.0013560869 -0.0009444220  0.0337012395  0.0318088854  0.0066518038 -0.0001750422  0.0051169492 -0.0504586375  0.0544790945 -0.0002358579  0.0207003215 -0.0202780597  0.0044725957  0.0190860172  0.0538798165  0.3849451872 -0.0021918505 -0.2348879720 -0.0760416711  0.0014897442  0.0001930950  0.1736829972  0.0130743394  0.0794378879  0.0223802917 -0.0454618303 -0.0078778097 -0.0016342943  0.0066999824  0.0027001230 -0.1216064411  0.0296163517  0.1402118005  0.0235903056  0.0140611539 -0.0029238908 -0.0351865946  0.1942891848  0.0002420004  0.0020472907 -0.1524293378 -0.1752823857  0.0005605086 -0.0880883699  0.0015428608  0.0124390230 -0.0017975853  0.0017700430  0.1593897227 -0.0002175093 -0.1480737559 -0.0012665359 -0.0089908208 -0.0163205374 -0.0061244600 -0.0030807426 -0.0021792001 -0.0000099501  0.0000364878  0.0001523627 -0.0511922745 -0.0898132786 -0.0058333098 -0.0750217664 -0.0524358747 -0.1998410439 -0.0020975789 -0.0598718352  0.0891604627  0.0616787741  0.0093162615
  0.0000000000  0.0000000000  0.0000000000  0.0000000000  0.0000000000  0.0000000000  0.0000000000  0.0000000000  0.0843047154  0.0444885701 -0.0301389037 -0.0596403987 -0.0756392855 -0.0775255711  0.0625983882 -0.0075929620 -0.0439898526  0.0458400438  0.0039527461  0.1770383503  0.0033276173  0.0453714746 -0.0318680093 -0.1231578957 -0.1659042258 -0.1348443733  0.2308080362 -0.0382936572 -0.1609161927  0.0147314634 -0.0091894897  0.0026529836 -0.2409228039 -0.0382623954  0.0050336805 -0.0670537386  0.1371464708 -0.0265831340 -0.0183339127 -0.0393867825  0.0701754870 -0.0002632796 -0.0037716163 -0.0066915462 -0.0059640392 -0.0143175391  0.0160561763 -0.0019282813 -0.0112096452  0.0380680270 -0.1000180455 -0.0015230946  0.0051417339 -0.0072896191  0.0008147796  0.0084133626 -0.0963010276  0.1622832717 -0.0384208983  0.0123324503  0.0018943228 -0.0006605930 -0.0238318966  0.0734311035  0.0578056049  0.0133955061  0.1415225532 -0.0005439412 -0.0015504503  0.0005172972 -0.0003047386 -0.0000451067  0.0706162861  0.0659971996 -0.0020943531 -0.0000058347 -0.0008079393 -0.1117416186  0.1168187820  0.0002013421  0.0653463288 -0.0524785908 -0.0072110317 -0.0031529873 -0.0234329974 -0.1508284254  0.0031464224  0.1893508218 -0.0823802540  0.0219566760 -0.0002605619 -0.0995846188 -0.0063102634 -0.1301778994  0.0610074813 -0.0383730655 -0.0071935135  0.0012399026  0.0034748812  0.0002770357 -0.0192727506 -0.0232496387  0.2094268087  0.0318903179  0.1914218851  0.0299131490  0.1474608332  0.1397420596  0.0011923563 -0.0010371144 -0.1473594576  0.0864274098  0.0006858255 -0.2205439308  0.0037550508 -0.2657468642 -0.0011893690  0.0000582730  0.0633523782 -0.0006566842 -0.0808267324  0.0230299869 -0.2703383433 -0.2900817479 -0.0014738970  0.0006224106  0.0055107522  0.0000033167 -0.0000066341 -0.0000397468  0.0174691147  0.0311194695  0.0022045064  0.0277224805  0.0188156546  0.0724088174  0.0007444089  0.0259601311 -0.0397514089 -0.0286137961 -0.0045272192
  0.0000000000  0.0000000000  0.0000000000  0.0000000000  0.0000000000  0.0000000000  0.0000000000  0.0000000000 -0.0260658760 -0.0622904578  0.0355207065  0.0301820484  0.0102387150  0.1186835042 -0.0593490265 -0.0070397645 -0.0372344263  0.0141806408  0.0614342661 -0.1267337846  0.0301322224 -0.0251444770 -0.0420687497 -0.0431387774  0.0361834755  0.0568836225  0.0654303627  0.1109866629  0.0223699687 -0.0329473045  0.0044767491  0.0026623907 -0.0546874087  0.0059266234 -0.0198148747  0.0926549463 -0.2286864617  0.0792371754  0.0350933261  0.0644876170  0.0159676248  0.0041840452  0.0004909543 -0.0059260819 -0.0100505066 -0.0022959536 -0.0224613951  0.0005567465 -0.0031793583  0.0230614198  0.2354860483  0.0065302263 -0.0003878239  0.0038106730  0.0057806476 -0.0012178970  0.0135305531 -0.0207273100  0.0035760357 -0.0076324398  0.0023094453  0.0029883640  0.0957341239  0.0589087121 -0.1837091376  0.1229903861 -0.0039047856 -0.0026360444  0.0068902673 -0.1945400277 -0.0015781708  0.0006446147  0.2316402013  0.2468048712  0.0037535633 -0.0001707831  0.0010069835 -0.3761522649  0.3896444780  0.0003150868  0.2270559628 -0.1942897982 -0.0161150370  0.0047685862 -0.0084107751 -0.0215295239  0.0058725979  0.0914952483 -0.0916761033  0.0174794005 -0.0017603610 -0.0163962274 -0.0000624701 -0.0835426485  0.0697122622 -0.0727857308 -0.0133243888 -0.0003522811  0.0065162359  0.0035156053 -0.1933631552  0.0598307615  0.1385891261  0.0266089200  0.0342005970  0.0075667136 -0.1741169090  0.0589860392  0.0001300370 -0.0006232354  0.1216863600 -0.0310355194  0.0001208371  0.1473776568 -0.0017852112  0.1096447462  0.0012090701 -0.0005653848 -0.0276924175  0.0001208500  0.0210738960 -0.0042263563  0.0509951080  0.0545167422  0.0022078015 -0.0009233275 -0.0008401211  0.0000019224 -0.0000086517 -0.0000393556  0.0127267109  0.0223081522  0.0015115461  0.0190263224  0.0126319853  0.0482037314  0.0004065340  0.0134291330 -0.0197095138 -0.0134234686 -0.0020246659
  0.0000000000  0.0000000000  0.0000000000  0.0000000000  0.0000000000  0.0000000000  0.0000000000  0.0000000000  0.0032675422  0.0170384726 -0.0158736063  0.0017755922  0.0107817691 -0.0322652746  0.0147911098  0.0001494992  0.0070282538 -0.0173585588 -0.0151666895  0.0284974455 -0.0169945192  0.0204182789  0.0200470183  0.0215382841  0.0039072109 -0.0162922986  0.0060761919  0.0098773988 -0.0582133636  0.0021278012 -0.0033872334  0.0017990046 -0.0301904735 -0.0061961988  0.0033567532 -0.0249218487  0.0523141949 -0.0103809043 -0.0075645645 -0.0083409387  0.0717071835  0.0002270179  0.0011048441  0.0034202111 -0.0181731589  0.0043737326  0.0186787942 -0.0027371835  0.0009366493  0.0233914248 -0.0601093389 -0.0020479167  0.0016330748  0.0051906351 -0.0059113702 -0.0025197511 -0.0331664382 -0.0854054403 -0.0365041652  0.0484856017 -0.0017138106 -0.0002477717 -0.0266470955 -0.0153551654  0.0476975995  0.0216126897 -0.1130056222 -0.0003395225 -0.0003718545  0.0480991743 -0.0001660303 -0.0007728841 -0.0556188337 -0.0591596626  0.0006729030 -0.0000498822  0.0015159894  0.0903212933 -0.0927600939 -0.0000900248 -0.0553957746  0.0456330524  0.0029799956  0.0105727002  0.0035541768  0.0891939796 -0.0012602923 -0.0116357493 -0.0732866552  0.0125909525  0.0008198388  0.0419055117  0.0040145245 -0.0252199690  0.0432833554 -0.0534505915 -0.0071941540 -0.0014928890  0.0046242424  0.0023316752 -0.1492870055  0.0508658292  0.0958567490  0.0198901384 -0.0007430430 -0.0010712028 -0.1326449709  0.0719150311  0.0002768765  0.0003324356  0.0433046030 -0.0778894537  0.0008095423  0.0839415708 -0.0001994527  0.0950139306  0.0001159948  0.0004327463  0.0201680870  0.0001505606 -0.0186817475 -0.0051439691  0.0563394083  0.0574603100  0.0016185590  0.0018023858  0.0000253497  0.0000182625 -0.0000913230 -0.0004665081  0.1707705630  0.2993332677  0.0194701767  0.2482578139  0.1733643676  0.6594951712  0.0069379242  0.1924535394 -0.2851344792 -0.1961529136 -0.0292212695
  0.0000000000  0.0000000000  0.0000000000  0.0000000000  0.0000000000  0.0000000000  0.0000000000  0.0000000000  0.0218211771  0.0272579590 -0.0166359312 -0.0236523105 -0.0330620795 -0.0374423214  0.0265682873 -0.0018237842 -0.0142847018  0.0117110815 -0.0044964984  0.0769158400 -0.0011085177  0.0179418983 -0.0151384233 -0.0551555805 -0.0757226228 -0.0488529606  0.0879375758 -0.0067459552 -0.0911079605  0.0067030481 -0.0047800164  0.0012215230 -0.0612190371 -0.0126916812  0.0057974746 -0.0468450326  0.1031482660 -0.0243553753 -0.0157984377 -0.0262364200  0.0672855190 -0.0013132460  0.0002797572 -0.0029389512 -0.0061945245 -0.0085970270  0.0286607465 -0.0037649524  0.0068347510  0.0272514190 -0.1080813015 -0.0047272134 -0.0031035947 -0.0128710185  0.0017541560  0.0031050327  0.0415337406  0.0236242905  0.0278596253 -0.0362256363 -0.0010139787 -0.0014074415 -0.0440387783 -0.0272458977  0.0844181154 -0.0376669903 -0.0408485667  0.0006268514 -0.0026207428  0.0885113375  0.0001360035 -0.0013619427 -0.1035937370 -0.1106662217 -0.0050618003  0.0000338184 -0.0004233233  0.1661185424 -0.1714080851  0.0000616837 -0.0959255777  0.0810131692  0.0003848747  0.0036220193 -0.0356160253 -0.1344535956  0.0003418770  0.2463413627 -0.1782847959  0.0433567573  0.0017792389 -0.0684752447 -0.0025093244 -0.1918969168  0.1317231012 -0.1341697755 -0.0173086934 -0.0023696775  0.0084451326  0.0045265256 -0.3443341163  0.1173035544  0.2369859115  0.0506859555  0.0591897322  0.0115865697 -0.3204980481  0.0807915738  0.0013361664 -0.0016758397  0.2461778707 -0.0245358488  0.0027475576  0.2790519152 -0.0000378083  0.1880458709  0.0013221753  0.0000446819 -0.0755377571  0.0004496744  0.0595236540 -0.0055553552  0.0828925046  0.0895617779  0.0073516322  0.0021876097 -0.0015490851 -0.0000115342  0.0000422970  0.0001670214 -0.0616112121 -0.1079872328 -0.0071401552 -0.0908013773 -0.0626920752 -0.2389283974 -0.0024219453 -0.0713601369  0.1060921829  0.0732741157  0.0108436804
  0.0000000000  0.0000000000  0.0000000000  0.0000000000  0.0000000000  0.0000000000  0.0000000000  0.0000000000 -0.2647099638 -0.0230345973 -0.0212261766  0.0204214800  0.0273085699  0.2828413132 -0.2203035220 -0.0255684185  0.0019849829  0.0193312027  0.0855943597 -0.2137005539 -0.0603162430  0.0140632534  0.0154395709  0.0441134353 -0.0518160110 -0.0087629571  0.0767767267 -0.1776161407 -0.1519507959  0.0386297083 -0.0011291458 -0.0097611005 -0.1555940897 -0.0105904053 -0.0042215174 -0.0730291747  0.0943538459  0.1294042581 -0.0026037636 -0.2726577066  0.0289160042  0.0095481019 -0.0417556270 -0.0123080117 -0.0035999496  0.0023744792 -0.0255165290  0.0038024913 -0.0630952911  0.0317530921 -0.2605826224 -0.0010219473  0.0088240464 -0.0046443223  0.0198066618  0.0128972307 -0.0885242918  0.1634991034 -0.0320451392  0.0060878023 -0.0005849325 -0.0016690890 -0.0874158445  0.0110169686  0.1721986036 -0.0861997436  0.1202754269  0.0029998631 -0.0059318743  0.1663878952  0.0015876882  0.0007555376 -0.1007199803 -0.1271868577  0.0022873678 -0.0000175042 -0.0004508067 -0.0717392499  0.1136692415  0.0000949184  0.2145381559 -0.2068732518 -0.0222381302  0.1567557504 -0.1485601292  0.0190472645 -0.0009301404 -0.0987659928  0.0710971499 -0.0118228255 -0.0003443140  0.0257045378  0.0014204333  0.0586749591 -0.0330181023  0.0356846726  0.0059497752 -0.0004349114 -0.0003158983 -0.0000429210  0.0015680532  0.0037381615 -0.0291485676 -0.0043985775 -0.0241573092 -0.0039930748 -0.0045934305 -0.0075640457 -0.0002344379  0.0014344504 -0.0362798764 -0.0907329860 -0.0000478483  0.0302379826 -0.0005388668  0.0889731317 -0.0002749081  0.0002950072 -0.0178585563  0.0002424467  0.0295392402 -0.0073215411  0.0846382384  0.0846666279  0.0005546107 -0.0000863405 -0.0006389278  0.0000033167  0.0000000000 -0.0000198734  0.0289392385  0.0478791711  0.0008930907  0.0054138735  0.0110122630  0.0282409304  0.0007411004 -0.0494010503  0.0809840313  0.0605420209  0.0078977770
  0.0000000000  0.0000000000  0.0000000000  0.0000000000  0.0000000000  0.0000000000  0.0000000000  0.0000000000  0.0423247951  0.0058484425 -0.0259163398  0.0279617544  0.1040078471 -0.1034219556  0.0541464203  0.0088615154  0.0361826189 -0.0619555753 -0.0462989809  0.0192710099 -0.0279861671  0.0386628420  0.0929981190  0.1621341410  0.1861244354 -0.0057180842 -0.0925565970 -0.0001172995  0.1107681488 -0.0056401110  0.0009805740  0.0010465779 -0.1813139458 -0.0208099946 -0.0004981761  0.0112216424 -0.0109968512 -0.0346366538  0.0005742200  0.0518359042 -0.0566277667 -0.0037805918  0.0092563677  0.0023745984 -0.0050680643  0.0010989101 -0.0003703656 -0.0002616101  0.0126632085 -0.0133068073  0.0709652929  0.0038014195  0.0046898846  0.0072524887 -0.0185885562  0.0024654717 -0.2195325795  0.1403851422 -0.0826303295  0.1094187317 -0.0004319915  0.0007197506  0.0291928862 -0.0019373174 -0.0594769312 -0.0640796812  0.1574083873  0.0024468258  0.0037998421 -0.0471519668 -0.0001310376  0.0003072895  0.0205694940  0.0272508492  0.0011523263 -0.0002625633  0.0001317292  0.0240838700 -0.0337758012  0.0002876315 -0.0512791284  0.0463127224 -0.0254444051  0.2386567892 -0.2242212283  0.0281457731 -0.0027031660 -0.1934064415  0.2199365663 -0.0372956569 -0.0008840494 -0.1226968731 -0.0073063819  0.0176602316  0.0622902180 -0.0102914023 -0.0026699556  0.0006131980  0.0031320459  0.0005170033 -0.0171325334 -0.0139714537  0.1370749121  0.0202137728  0.1598035259  0.0283355571  0.0491349386  0.0548014806  0.0002520838 -0.0016230167  0.1634185662  0.1578307388 -0.0003508875  0.1746009316 -0.0022443330 -0.0259682252  0.0029185834 -0.0031637395 -0.3068092997  0.0002008844  0.2696696012  0.0124953546 -0.1108872845 -0.1235147774  0.0042497997  0.0013340081  0.0026089551  0.0000066334 -0.0000033171 -0.0000298101  0.0429623362  0.0719050612  0.0017197806  0.0135827556  0.0199294777  0.0568696764  0.0013994888 -0.0728783839  0.1230333050  0.0952956061  0.0145726083
  0.0000000000  0.0000000000  0.0000000000  0.0000000000  0.0000000000  0.0000000000  0.0000000000  0.0000000000  0.1474223012  0.0008094593  0.0054219258 -0.0407086843 -0.0622065980 -0.0914217036  0.1010660557 -0.0025848381 -0.0732338048  0.0514832680  0.0223577661  0.1449657421  0.0635350083  0.0126938598 -0.0716293962 -0.1651380572 -0.0696549773 -0.0749077288  0.2563349911  0.1058411928 -0.0099738175 -0.0303922714 -0.0021006763  0.0053973144 -0.2895241812 -0.0358134907 -0.0081117416  0.0203759539 -0.0311055398 -0.0478700790 -0.0004856351  0.1140713070  0.0236928894 -0.0059815058  0.0189111073 -0.0096036849  0.0023622014 -0.0275252969  0.0267680329 -0.0049682069  0.0334896922  0.0258033886  0.1317864912  0.0009391247 -0.0031439020 -0.0116539575 -0.0297668850  0.0060289606 -0.0614578332  0.2492257670  0.0055183641 -0.0444396191  0.0035471597 -0.0002887454  0.0493173727 -0.0049665773 -0.0980957104 -0.0654694086  0.1722209021  0.0023213009  0.0043788159 -0.0857652828 -0.0002163644  0.0006258558  0.0444656592  0.0587219897  0.0001296367 -0.0002304723 -0.0003015136  0.0405500640 -0.0603833780  0.0003451578 -0.0999210274  0.0923177488 -0.0215878203  0.2106877772 -0.2082027348  0.0117871286 -0.0031900500 -0.0983441151  0.0316182804 -0.0014538468  0.0002814999  0.1167564507  0.0061219312  0.1122248041 -0.1003073658  0.0787998548  0.0135754758 -0.0006861335 -0.0030855182 -0.0003453192  0.0112786479  0.0157753223 -0.1303863075 -0.0190958325 -0.1322169502 -0.0233103925 -0.0360090326 -0.0436724217 -0.0005318968  0.0035109240 -0.1618567200 -0.2744447812  0.0001162030 -0.0274186010  0.0003876059  0.2019086373 -0.0020824641  0.0024025481  0.1244008485  0.0001981136 -0.0800620815 -0.0221162110  0.2375148058  0.2442209422 -0.0010835802 -0.0006100762 -0.0026602976  0.0000033167 -0.0000000000 -0.0000264979  0.0387195524  0.0636231331  0.0009893718  0.0041606928  0.0128620049  0.0299247793  0.0008568974 -0.0663237984  0.1068292249  0.0781187366  0.0091074659
  0.0000000000  0.0000000000  0.0000000000  0.0000000000  0.0000000000  0.0000000000  0.0000000000  0.0000000000 -0.0977965102 -0.0181914894 -0.0042084797  0.0112369190  0.0102390110  0.1373394301 -0.1066504943 -0.0120740580  0.0032681348  0.0082261183  0.0392382593 -0.1078630970 -0.0389844435  0.0063930564  0.0143268491  0.0305219070 -0.0466429249 -0.0106372063  0.0179112596 -0.1169078242 -0.1088781327  0.0285621945 -0.0021026531 -0.0054004175 -0.0390858413 -0.0012063039 -0.0028244015 -0.0363497059  0.0289877051  0.0981424610  0.0046970806 -0.1557504310  0.0222733530  0.0093896710 -0.0288004172 -0.0060374301 -0.0067696522  0.0066032624 -0.0389224049  0.0055384298 -0.0534736510  0.0252719972 -0.0769328916  0.0023278068  0.0095295310  0.0087788274  0.0323535493  0.0064833579 -0.0420725016  0.0372233582 -0.0289696749  0.0133635526  0.0002243350  0.0032434832  0.0392093117  0.2945969559 -0.0259102656  0.3006497015  0.1689383449 -0.0120699200  0.0047350984 -0.2398842976 -0.0019535052 -0.0003145458  0.2524279632  0.2634999061 -0.0043296217 -0.0002088288  0.0003427307  0.0940606800 -0.1565010667  0.0002183935 -0.3247611242  0.3158454802  0.0006170718  0.0508193095 -0.0528754775  0.0045422359 -0.0017882799 -0.0218644821 -0.0086570841  0.0047906582  0.0003512631  0.0762645202  0.0041828649  0.0612916187 -0.0753399680  0.0543334487  0.0073743732  0.0005581698 -0.0004009664 -0.0002306798  0.0074929376 -0.0041832862  0.0091657703  0.0014502388  0.0190452116  0.0037960038 -0.0077251649 -0.0049580636  0.0002724932 -0.0009205408  0.0512816173  0.0298698926  0.0002403535  0.0462149019 -0.0001397265  0.0121862852  0.0004598512 -0.0003184028 -0.0388677038  0.0000309151  0.0338317580  0.0008100448 -0.0015852467 -0.0006386501  0.0007474930  0.0000010999  0.0003570997 -0.0000096118  0.0000038452  0.0000729519 -0.0986695316 -0.1633737861 -0.0032193720 -0.0207893533 -0.0384569932 -0.1009270730 -0.0025111144  0.1584528321 -0.2591892087 -0.1928834749 -0.0243881960
  0.0000000000  0.0000000000  0.0000000000  0.0000000000  0.0000000000  0.0000000000  0.0000000000  0.0000000000  0.0161680822  0.0037361110 -0.0087888824  0.0067826750  0.0371493383 -0.0459354010  0.0260108120  0.0049121936  0.0144817497 -0.0197508180 -0.0195222866  0.0142575867 -0.0033995524  0.0092493719  0.0298184031  0.0542954711  0.0731883597 -0.0005481163 -0.0384660217 -0.0048092103  0.0779241830 -0.0029980591  0.0017806656 -0.0003743987 -0.0537202395 -0.0064360658  0.0005036921  0.0077336416 -0.0022585069 -0.0281240760 -0.0015339090  0.0290318496 -0.0570453984 -0.0034699161  0.0058630814 -0.0019713457  0.0140865238 -0.0077692235  0.0023449818 -0.0001343474  0.0138420686 -0.0207057619  0.0226779815 -0.0000899066 -0.0036875883 -0.0082280059 -0.0046742162  0.0020785442  0.0116175016  0.0818975657  0.0310571247 -0.0368531870  0.0007270476 -0.0009196536 -0.0074132754 -0.0713632392  0.0034141598 -0.1036757194  0.0251069514  0.0037732339 -0.0016011662  0.0577570208  0.0006226135  0.0002434667 -0.0632431391 -0.0660852848  0.0013349528 -0.0000042273 -0.0001221614 -0.0227051260  0.0383770981  0.0000216726  0.0832157396 -0.0814694132 -0.0102731323  0.0864606674 -0.0791055495 -0.0079523467 -0.0006786967 -0.0860130853  0.1939172945 -0.0329234215 -0.0008286035 -0.3339527348 -0.0198293178 -0.1848556949  0.3061208214 -0.1950869245 -0.0267914221 -0.0006450658 -0.0005776755  0.0005218565 -0.0380153174  0.0214926940 -0.0288019634 -0.0023658712 -0.0606375302 -0.0135784758  0.0415346603  0.0418132958 -0.0000350661  0.0028468457 -0.2155716473 -0.2094742372  0.0000746152 -0.0883037002  0.0009610990  0.0727369966 -0.0014352805  0.0010146669  0.0343013762  0.0000927453 -0.0091581841 -0.0087121896  0.0931205676  0.0858501681 -0.0008760200 -0.0003585524 -0.0011575430 -0.0000124954  0.0000105742  0.0001228663 -0.1532987554 -0.2539233357 -0.0051109695 -0.0340173696 -0.0607659112 -0.1613025323 -0.0039713767  0.2454754940 -0.4026997646 -0.3007845279 -0.0386367344
  0.0000000000  0.0000000000  0.0000000000  0.0000000000  0.0000000000  0.0000000000  0.0000000000  0.0000000000  0.0542668436  0.0066506068  0.0016017917 -0.0143094013 -0.0282544972 -0.0499207992  0.0498262630  0.0000212810 -0.0281165112  0.0150656852  0.0027196941  0.0669680625  0.0293090891  0.0042668189 -0.0318224785 -0.0703848498 -0.0190572166 -0.0169241881  0.0920062650  0.0867326235 -0.0081776080 -0.0205562342 -0.0010468337  0.0043664720 -0.0883212266 -0.0114648382 -0.0019409700  0.0121223820 -0.0113289533 -0.0387388327 -0.0022949039  0.0751591483  0.0451603230 -0.0039825856  0.0144847268  0.0022419540 -0.0135379363 -0.0030426308  0.0291435840 -0.0048194524  0.0245674408  0.0156212514  0.0367233438 -0.0003413195 -0.0002528632  0.0011769666 -0.0301135999 -0.0019199584 -0.0959347131  0.0318488626 -0.0494759898  0.0603079378 -0.0002838207 -0.0015817389 -0.0163600269 -0.1407743976  0.0050340560 -0.1674991619 -0.0286648158  0.0069997523 -0.0003786567  0.1110893842  0.0010094288  0.0004379132 -0.1210076375 -0.1255368217  0.0029387328 -0.0000101455 -0.0001628819 -0.0405700417  0.0700874914  0.0000325090  0.1509791908 -0.1486983012 -0.0094250562  0.0487661633 -0.0462599912  0.0338696879 -0.0000869865 -0.0134230587 -0.1163627362  0.0182549566  0.0003714894  0.3400252065  0.0201916443  0.2313834871 -0.3244412066  0.2214736030  0.0310999821  0.0002528595  0.0011823186 -0.0003335811  0.0360544829 -0.0215624736  0.0318320316  0.0024053633  0.0693588191  0.0152889856 -0.0384044521 -0.0354032070 -0.0002871041 -0.0018404311  0.2209840132  0.1717766495 -0.0003625112  0.1433391434 -0.0019852118 -0.0113509855  0.0018418814 -0.0014002685 -0.0993614336  0.0000682542  0.0758069330  0.0054596936 -0.0518014787 -0.0462261613  0.0020635871  0.0007949195  0.0006984936 -0.0000105730  0.0000076904  0.0001017487 -0.1285236169 -0.2127268451 -0.0041536249 -0.0262619550 -0.0495384405 -0.1290447155 -0.0032167960  0.2067729592 -0.3375989628 -0.2506263204 -0.0313275752
  0.0000000000  0.0000000000  0.0000000000  0.0000000000  0.0000000000  0.0000000000  0.0000000000  0.0000000000 -0.2084349140  0.1593472803 -0.1122187839 -0.0627924047  0.0061914539 -0.1765210094  0.0721217503  0.0093691204  0.0511774647 -0.0159826295 -0.0865623492  0.2486648055  0.0086430562  0.0496319512  0.0106397813 -0.0157795595  0.0907958993 -0.0334082579  0.0620056637  0.1397963118  0.2645090406 -0.0525684536  0.0103018404 -0.0007816710 -0.1284563425  0.0057773901 -0.0286185506  0.1151421934 -0.2714213435  0.1337631309  0.0384759067 -0.1094396690 -0.1252028050  0.0084521842 -0.0362790335 -0.0202732145  0.0354443501 -0.0084805419 -0.0565951748  0.0083118865 -0.0620379483 -0.0125564037 -0.1151639716  0.0011033662  0.0024046695 -0.0054802602  0.0392232047  0.0089343545  0.0812589278 -0.0082568659  0.0352659526 -0.0529019926 -0.0011685235 -0.0023184140 -0.1011346185 -0.0710467128  0.1792850270 -0.0095504997 -0.0755903297  0.0003183602 -0.0069737664  0.1197683766  0.0010513482  0.0006286749  0.2717261190  0.2194095006 -0.0032121097  0.0000204216  0.0006586462  0.1303161451 -0.1280086365 -0.0003336526  0.0588615333 -0.0996636163  0.0033064281 -0.0428737057  0.0342815608 -0.0112959384  0.0007626104  0.0466955657 -0.0702441867  0.0131653902  0.0000697934  0.0786526113  0.0046175426  0.0804214678  0.0160523442 -0.0642643069 -0.0136619132  0.0019287374  0.0009281043 -0.0005228562  0.0168950313 -0.0223747925  0.0980415904  0.0143666677  0.1293989120  0.0254073022  0.0177880852 -0.0311888192  0.0005646677 -0.0013446570 -0.0347327184  0.0641920298  0.0000524053 -0.1334707228  0.0019947526 -0.0948553935 -0.0025055092  0.0012747224 -0.0386765804  0.0003671336  0.0812492667 -0.0146699997  0.1738778796  0.1502805679  0.0010370461  0.0005389165  0.0008176754  0.0000033167  0.0000000000 -0.0000066245 -0.0031107108 -0.0014738181  0.0002589631  0.0008851832  0.0022840004  0.0015844090 -0.0004433369 -0.0148438189  0.0058455037 -0.0174775803 -0.0226128967
  0.0000000000  0.0000000000  0.0000000000  0.0000000000  0.0000000000  0.0000000000  0.0000000000  0.0000000000  0.0315690979 -0.0406050141 -0.0004625388  0.0487409170  0.0918822783  0.0223115487 -0.0212676887 -0.0020038003  0.0106136267 -0.0489460476  0.0060488326 -0.0923920596 -0.0397309980  0.0276848488  0.0657596844  0.1194673320  0.0944065103 -0.0001390290 -0.0289521802 -0.0293989594 -0.0761223350  0.0100221201 -0.0043008310  0.0014106617 -0.1699529495 -0.0237347588  0.0035861265 -0.0376225918  0.0728871971 -0.0230382463 -0.0092871787  0.0295604981  0.1030691814 -0.0027313641  0.0100177611 -0.0072355518 -0.0189542585 -0.0229276310  0.0385887750 -0.0072869155  0.0268988466  0.0576467390  0.0402645379 -0.0025675023 -0.0116268973 -0.0409689842 -0.0018500170  0.0115011633  0.2125792170  0.2894626917  0.1663379848 -0.2680687800  0.0051181597  0.0002408559  0.0290639918  0.0238710019 -0.0441081575 -0.0478906257  0.1317459752  0.0010351256 -0.0029952770 -0.0257176805 -0.0000213317  0.0001663310 -0.0705993564 -0.0578943623 -0.0002074187  0.0003267455 -0.0011826359 -0.0374670696  0.0358204981 -0.0003279000 -0.0232485554  0.0386472095  0.0423195363 -0.3455320581  0.3445866484  0.0391056340  0.0011395529  0.0220378643 -0.0696311194 -0.0046684635  0.0009003345  0.2108672581  0.0132059450  0.1554608749 -0.0099585208 -0.0798576365 -0.0152994220  0.0004241061  0.0027304388  0.0008681754 -0.0637126205  0.0162869869  0.0784044319  0.0139048549  0.0606713020  0.0119857705 -0.0353470082 -0.0065062501  0.0004562716  0.0000897935 -0.1537855491 -0.1011377678  0.0000045570 -0.1122838318  0.0009000021 -0.0195565598 -0.0003247618 -0.0009566488 -0.1605380427  0.0002992485  0.1907292802 -0.0044923775  0.0625695905  0.0130613453  0.0004501464  0.0004943230  0.0008633131 -0.0000066334  0.0000033171 -0.0000695569 -0.0420825728 -0.0380703143  0.0024335891  0.0165333664  0.0212521427  0.0318141373 -0.0033911962 -0.1250105115  0.0596816669 -0.1306208723 -0.1857883278
  0.0000000000  0.0000000000  0.0000000000  0.0000000000  0.0000000000  0.0000000000  0.0000000000  0.0000000000  0.1020403489 -0.0921119794  0.0373482331 -0.0020708552  0.0383343208  0.0959363038 -0.0403708021 -0.0056139453 -0.0372628443  0.0546952217  0.0702049427 -0.1037685025  0.0192179819 -0.0184049545  0.0022357590  0.0168635293  0.0028173010 -0.0716742719  0.0866665781 -0.2819262663  0.1227573158  0.0475744719  0.0035528043 -0.0116180585 -0.1038927506 -0.0212529489  0.0119648806 -0.0550550770  0.1549425008 -0.0921617947 -0.0235762412  0.0004830647 -0.2582118802 -0.0089100054  0.0090034764 -0.0076363981  0.0878348042 -0.0298526670 -0.0214369799  0.0055963893  0.0288708928 -0.0983973276  0.0533721453 -0.0029731930 -0.0065734558  0.0110799401 -0.0008340823 -0.0104651406  0.0592090917 -0.1885328682  0.0076104973  0.0323454771 -0.0009431366  0.0013042839  0.0400844632  0.0294743199 -0.0746210043  0.1196349494 -0.2174559208 -0.0030890039  0.0052681407 -0.0560087879 -0.0016547307 -0.0015815544 -0.1317604471 -0.1076828444  0.0032351562 -0.0001487859  0.0015514777 -0.0612211445  0.0619507826  0.0002272289 -0.0258828182  0.0433223956 -0.0160752774  0.1053599564 -0.1233372507 -0.0507362137  0.0009388659  0.0894660374 -0.1083449875  0.0295687305 -0.0002047272  0.0511389325  0.0022917533  0.0830848694  0.0396362319 -0.0910278113 -0.0198613965  0.0036683828  0.0002301895 -0.0015997838  0.0706514584 -0.0552256672  0.1586439830  0.0220660711  0.2315088774  0.0455734210  0.0575833879 -0.0650402955  0.0009528767 -0.0026287033  0.0107077044  0.1876755216  0.0000478483 -0.2154012127  0.0037096726 -0.1843834186 -0.0051990383  0.0032292966  0.0066035668  0.0005874137  0.0650416668 -0.0279941278  0.3264490704  0.3051010661  0.0017777933  0.0010408299  0.0013700818  0.0000033167 -0.0000066341  0.0000198734  0.0167918628  0.0179945221 -0.0007901695 -0.0071908706 -0.0070111187 -0.0142596811  0.0009396095  0.0379934232 -0.0207270716  0.0356028455  0.0551783843
  0.0000000000  0.0000000000  0.0000000000  0.0000000000  0.0000000000  0.0000000000  0.0000000000  0.0000000000 -0.0725425423  0.0766187861 -0.0551202897 -0.0327714676 -0.0010810771 -0.1036122486  0.0436086115  0.0058573373  0.0331885878 -0.0116879185 -0.0561660029  0.1455939313 -0.0051265994  0.0279879196  0.0140606308  0.0003315247  0.0301557510 -0.0253673335  0.0069983916  0.0686153370  0.1217104408 -0.0252048962  0.0042921679  0.0012105558 -0.0507924722  0.0060527920 -0.0211153031  0.0791409499 -0.2170503950  0.1267332207  0.0361257120 -0.0388013115 -0.0874533959  0.0092682691 -0.0240563648 -0.0114667275  0.0130659595  0.0015049064 -0.0736982385  0.0091759480 -0.0497769211 -0.0008035698  0.0845223428  0.0054167682  0.0072417211  0.0185711781  0.0375117925  0.0073992856 -0.0237985261  0.0195764495 -0.0144733520  0.0119463663 -0.0040559146  0.0048415498 -0.0022800626  0.3255554193  0.0678881786  0.2612410173  0.1192230453 -0.0102721377 -0.0001133703  0.0280840918  0.0000838983 -0.0009183105 -0.3667246746 -0.3808325021  0.0040883451  0.0000101455 -0.0003104936 -0.1768033578  0.1942377923  0.0004551254 -0.0983473590  0.1739743892 -0.0019092647 -0.0031520738 -0.0221120465 -0.0275189653  0.0005532744  0.0916715476 -0.1980314758  0.0433177454  0.0002258602  0.0981061234  0.0046471162  0.0905406335  0.1247450900 -0.1596424704 -0.0274782032  0.0025176356 -0.0049506929 -0.0022773976  0.1548112871 -0.0557253958 -0.0880614649 -0.0186351663 -0.0842609135 -0.0194119149  0.0923160531  0.1134375709 -0.0003901109  0.0020271415  0.0006150900 -0.0581998285 -0.0001961126  0.1083826005 -0.0014947993  0.1064728800  0.0014650016 -0.0008654926 -0.0278065757 -0.0000698601 -0.0017589560  0.0070896367 -0.0789027524 -0.0541475597 -0.0000888955 -0.0002683644  0.0003424961 -0.0000019224 -0.0000028839  0.0000182380  0.0173996497  0.0166632950 -0.0009708148 -0.0070655746 -0.0084645542 -0.0135742000  0.0013289059  0.0500133990 -0.0247351044  0.0514251868  0.0764782016
  0.0000000000  0.0000000000  0.0000000000  0.0000000000  0.0000000000  0.0000000000  0.0000000000  0.0000000000  0.0115964698 -0.0200360100  0.0054098968  0.0180172458  0.0312426264  0.0190643523 -0.0123324244 -0.0008435268  0.0008031291 -0.0129885512  0.0084685543 -0.0477231713 -0.0101423470  0.0038559891  0.0193607233  0.0403266137  0.0324178605  0.0050303833 -0.0151809055 -0.0232583825 -0.0231891993  0.0067768757 -0.0012396518 -0.0004190240 -0.0479116764 -0.0082677112  0.0048094356 -0.0231137246  0.0599208244 -0.0324574946 -0.0095908280  0.0077149123  0.0226639114 -0.0029080092  0.0061645100 -0.0001691637 -0.0028354177 -0.0064882678  0.0223495767 -0.0031280122  0.0153741709  0.0073175951 -0.0190463444 -0.0015760090 -0.0040989927 -0.0153220871 -0.0084154147  0.0022834273  0.0423490105  0.0964221266  0.0414112252 -0.0642085476  0.0024031450 -0.0015270414  0.0022255063 -0.0863697627 -0.0194349864 -0.0925025732  0.0175582117  0.0032771304 -0.0009961468 -0.0070716738  0.0001881088  0.0004665083  0.0991593088  0.1021789397 -0.0017073036  0.0000701733 -0.0003715744  0.0456688175 -0.0503051036 -0.0001967209  0.0250508640 -0.0441491774  0.0110882078 -0.1069444905  0.0947812017 -0.0001415156  0.0006468354  0.0366898290 -0.0942785586  0.0143449264  0.0001968692  0.0923341516  0.0052159227  0.0787449454  0.0480271033 -0.0814982866 -0.0142032181  0.0008877484 -0.0011922540 -0.0005586070  0.0418188827 -0.0152241612 -0.0239566021 -0.0052093046 -0.0290258028 -0.0069179213  0.0261138468  0.0481368014 -0.0001395341  0.0010415448 -0.0462204273 -0.0704260562 -0.0000415996  0.0274084009 -0.0006153444  0.0537057989  0.0009473594 -0.0008915277 -0.0577796295  0.0000008030  0.0510069576  0.0035936756 -0.0367618270 -0.0408862707 -0.0001326552  0.0000228220  0.0003284435  0.0000230684 -0.0000182646  0.0002111765  0.1474616708  0.1418938926 -0.0080195653 -0.0597960524 -0.0711537474 -0.1172380145  0.0108182143  0.4108501146 -0.2040121518  0.4189095197  0.6163897552
  0.0000000000  0.0000000000  0.0000000000  0.0000000000  0.0000000000  0.0000000000  0.0000000000  0.0000000000  0.0328163809 -0.0419375882  0.0201524815  0.0065190031  0.0252045161  0.0485622144 -0.0230288202 -0.0013191578 -0.0110175204  0.0169453944  0.0301588487 -0.0701049520  0.0068504033 -0.0132429173  0.0073315727  0.0280173116  0.0218145313 -0.0114031330 -0.0016932641 -0.1232624049  0.0550384665  0.0230172905  0.0017162681 -0.0057986416 -0.0376685593 -0.0097080138  0.0106842911 -0.0382275902  0.1185778634 -0.0772555567 -0.0198216253 -0.0065185612 -0.1233843585 -0.0069567457  0.0078462056  0.0014515421  0.0367638462 -0.0076563293  0.0070035466  0.0011466766  0.0208280614 -0.0607044992 -0.0393118129 -0.0016712042 -0.0019230648  0.0000351898 -0.0151970912 -0.0045271217 -0.0660785031 -0.0069246108 -0.0287635829  0.0641888155  0.0013063529 -0.0027307957  0.0016214543 -0.1628526991 -0.0371499768 -0.1167196345 -0.0840712635  0.0047322269  0.0020240373 -0.0178736336  0.0000750669  0.0004836653  0.1804672436  0.1860015417 -0.0022516371 -0.0001488011  0.0004445319  0.0843640458 -0.0911813622 -0.0000400110  0.0521117119 -0.0908747913 -0.0120893591  0.0368978891 -0.0845023362 -0.0484624480  0.0013614393  0.1575230257 -0.3562235247  0.0790827919 -0.0002090049  0.1429383467  0.0063160536  0.1459352088  0.2335808497 -0.2806863471 -0.0482208023  0.0044927582 -0.0090519047 -0.0041952061  0.2958153897 -0.1073116992 -0.1646209213 -0.0352913380 -0.1490924715 -0.0349829291  0.1800792103  0.2104412815 -0.0008708094  0.0034212892  0.0278592473 -0.0801517353 -0.0002819532  0.2085918917 -0.0027506937  0.1860837688  0.0026753100 -0.0013263850 -0.0246383700 -0.0001786653 -0.0316552821  0.0125669846 -0.1389234557 -0.0876363309 -0.0001954050 -0.0001256583 -0.0000887238 -0.0000067283  0.0000067291 -0.0000652727 -0.0450909253 -0.0436620272  0.0024304045  0.0184882857  0.0215730369  0.0364181636 -0.0032302193 -0.1225765744  0.0611953095 -0.1240471386 -0.1814928592
  0.0000000000  0.0000000000  0.0000000000  0.0000000000  0.0000000000  0.0000000000  0.0000000000  0.0000000000 -0.3143925461  0.1230470580 -0.1149535316 -0.0488196303  0.0125085137  0.0248393893 -0.0985067563 -0.0097491356  0.0798259220 -0.0113273413 -0.0526092735  0.1235768390 -0.0951722969  0.0887694486  0.0818274294  0.0780271554 -0.0967168285 -0.1579190592  0.0265652595 -0.1575147103  0.0025956390  0.0357292424 -0.0071934597  0.0048348767 -0.1369636894 -0.0400759770  0.0216379038 -0.0351871060  0.1499758179 -0.2177286942 -0.0296079245  0.2398076059 -0.0917112499 -0.0169354951  0.0470840209 -0.0000895901  0.0399837043 -0.0361933691  0.0428054146 -0.0055089209  0.0816180354 -0.0441415733  0.1800597421 -0.0030967250 -0.0150443326 -0.0179430603 -0.0285416679 -0.0054149770  0.1368262752  0.0407619430  0.0956129425 -0.1165059695  0.0041575824 -0.0019127619  0.0414802539 -0.1761793738 -0.1114848909 -0.1361650942 -0.1583950631  0.0059979069  0.0016234740  0.0026968717 -0.0001676062  0.0001522352 -0.0039869266  0.0425680416  0.0032783685 -0.0000933559  0.0016656431 -0.1845585915  0.1441275661  0.0003480342 -0.1934432883  0.2215530375  0.0021224250  0.0285758786  0.0025535637  0.1180565598 -0.0006142766 -0.0579324291  0.0118908404 -0.0028502576 -0.0002768470 -0.0416757332 -0.0019060127 -0.0810292980 -0.0339842767  0.0574749757  0.0112272594 -0.0013479551 -0.0003526307  0.0003414173 -0.0072842955  0.0115776659 -0.0580956474 -0.0086230289 -0.0872299689 -0.0164327030 -0.0569111785  0.0117023680 -0.0002823338 -0.0009540554  0.1159732028  0.0725219133  0.0001868362  0.0551786656 -0.0005464299 -0.0218604457  0.0008318461  0.0000764833  0.1081150545 -0.0003020193 -0.1288757032  0.0071118685 -0.0905026551 -0.0741817784 -0.0009838642 -0.0004554224 -0.0004820482  0.0000099501 -0.0000033171  0.0000331223 -0.0429324575 -0.0657276391  0.0006540478  0.0212742355  0.0063050344  0.0454175151  0.0009925452  0.0080972304  0.0122034808  0.0338646706  0.0197328428
  0.0000000000  0.0000000000  0.0000000000  0.0000000000  0.0000000000  0.0000000000  0.0000000000  0.0000000000  0.0517064891 -0.0325500357 -0.0043642606  0.0454407447  0.1246021156 -0.0435647039  0.0229657717  0.0074002007  0.0270462142 -0.0566069661 -0.0177278680 -0.0710676356 -0.0206605259  0.0160811735  0.0870932835  0.1766750685  0.2197862576  0.0297164183 -0.1070374067 -0.0508539644  0.1360950218  0.0011926351  0.0047865963 -0.0059284331 -0.1560701234 -0.0096728571 -0.0067395939  0.0051453178 -0.0248559222  0.0476234168  0.0059351890 -0.0828013722 -0.0870973565  0.0020790013 -0.0144501581 -0.0061660127  0.0094733527  0.0005426605 -0.0265436024  0.0043678554 -0.0211298755 -0.0190445086 -0.0388932678  0.0021856758  0.0042484226 -0.0000311093  0.0105017164  0.0067037463 -0.0942529510  0.1344757263 -0.0149597570  0.0226648137 -0.0000000000 -0.0004957969 -0.0057561527  0.0453007128  0.0214282599 -0.0058126123  0.1308972218 -0.0011188088 -0.0003468627 -0.0066382870  0.0004113971  0.0001465968  0.0036455125 -0.0064019414 -0.0044422181  0.0000758516 -0.0017388260  0.0409623078 -0.0315985230  0.0000316395  0.0543494684 -0.0604189389 -0.0021718157 -0.0083750066 -0.0096477730 -0.1436903690  0.0017992022  0.2090089231 -0.1062605587  0.0262500111  0.0007467891  0.0078532548  0.0002790947 -0.1154656445 -0.1256389410  0.0967919079  0.0180726223 -0.0015559562 -0.0020178310  0.0004487199 -0.0648326585  0.0491840117 -0.1227870571 -0.0142884371 -0.1426557418 -0.0207967191 -0.1993380803 -0.1593254082 -0.0000957918 -0.0026174791  0.1596779689  0.1248249275  0.0009797507 -0.0505965938  0.0018737439 -0.0742184583 -0.0014386380  0.0029719241  0.4056593015 -0.0006220489 -0.4102263347  0.0012226180 -0.0482984227 -0.0090853222 -0.0022070468 -0.0009279231 -0.0026165614 -0.0000099501  0.0000066341 -0.0000298101  0.0352868149  0.0525197064 -0.0007337288 -0.0188872245 -0.0071370868 -0.0417548122 -0.0007841107  0.0035520557 -0.0214511470 -0.0297637674 -0.0098100797
  0.0000000000  0.0000000000  0.0000000000  0.0000000000  0.0000000000  0.0000000000  0.0000000000  0.0000000000  0.1608614266 -0.0731193967  0.0434968609 -0.0085994317 -0.0016808730  0.0137619109  0.0417830945 -0.0018156285 -0.0765326051  0.0590902821  0.0693148037 -0.0317650921  0.0756949012 -0.0331674998 -0.0677563321 -0.1042170910  0.0243351766 -0.0134032224  0.1959705566 -0.0493954377  0.1165054060 -0.0085605016  0.0077774115 -0.0099490148 -0.1868310866 -0.0095045344 -0.0169466421  0.0113349209 -0.0530936153  0.0953384510  0.0098265976 -0.1542847425 -0.1387420047  0.0039427098 -0.0293843448 -0.0283640281  0.0703552694 -0.0403625235 -0.0393306117  0.0063883762 -0.0298365389 -0.0216924363 -0.0823773991 -0.0045384008 -0.0105933569 -0.0235066133  0.0390951969  0.0086208056  0.3335529651  0.0251798225  0.1782890444 -0.2601049084  0.0025034039 -0.0001042300 -0.0308108501  0.0839684844  0.0761846229  0.1795116215 -0.1746398492 -0.0062980751 -0.0033277958  0.0053850858 -0.0008624103 -0.0009754329  0.0000846481 -0.0215335261  0.0035001913  0.0000175042  0.0044056113  0.0926753442 -0.0727311085 -0.0005752631  0.0833263587 -0.1019997157  0.0047881470  0.0439724927  0.0317242290  0.3307376088 -0.0028951274 -0.2312658841  0.0745516510 -0.0195048801 -0.0003140702 -0.0860938295 -0.0036214241 -0.1053756624 -0.0056453601  0.0682871321  0.0140676889 -0.0021610503  0.0001346853  0.0005033466  0.0199339778 -0.0013664455 -0.0574259968 -0.0104753272 -0.1075166496 -0.0237337020 -0.0138363091  0.1086481190 -0.0004638342 -0.0006061058  0.1568309044  0.0850102478  0.0000045570  0.1413105416 -0.0017602982 -0.0065077423  0.0024043772 -0.0012565120  0.0097229272 -0.0003435816 -0.0504887660  0.0142534878 -0.1630295982 -0.1497617187 -0.0008243187 -0.0003890066  0.0005619142  0.0000199001 -0.0000132683  0.0000828058 -0.1087487248 -0.1656916738  0.0017563010  0.0545863000  0.0169990622  0.1173423917  0.0024912885  0.0150523739  0.0369906647  0.0867435210  0.0464686244
  0.0000000000  0.0000000000  0.0000000000  0.0000000000  0.0000000000  0.0000000000  0.0000000000  0.0000000000 -0.1258545278  0.0593629509 -0.0549979775 -0.0259834253  0.0019763025 -0.0019274643 -0.0418143654 -0.0037547716  0.0466447350 -0.0088515210 -0.0372162611  0.0789013708 -0.0586694766  0.0491866648  0.0527722899  0.0510003168 -0.0736550174 -0.0979141574 -0.0119954354 -0.1015650477 -0.0216138555  0.0263646902 -0.0060762032  0.0046735546 -0.0323208348 -0.0210741911  0.0142710374 -0.0157781268  0.0709388593 -0.1288853781 -0.0130822360  0.1875806677 -0.0508293875 -0.0087360549  0.0317299878  0.0036089143  0.0161919508 -0.0156334882  0.0075629589 -0.0013324125  0.0450756307 -0.0225817720  0.2189689224  0.0012713031 -0.0046799760  0.0061195285 -0.0048323199 -0.0048121614  0.0431560263 -0.0327434679  0.0236452544 -0.0233018272  0.0001201378  0.0041725252  0.0878858720  0.2227178208 -0.1289534193  0.2689389450  0.0352450456 -0.0102700289  0.0061359771 -0.1874432637 -0.0019720511 -0.0015261601 -0.0546359492 -0.0913716536 -0.0017356891  0.0000769369  0.0009908649  0.3111874610 -0.2477532968 -0.0007868835  0.3092177074 -0.3627070149 -0.0010500558 -0.0033992250  0.0144107235  0.0263148337  0.0002695569  0.0494164720 -0.0353784061  0.0082601143  0.0004470009 -0.0492574808 -0.0023830691 -0.1285235177 -0.1219556057  0.1561695213  0.0264915207 -0.0013574565  0.0005649013  0.0001554827  0.0156092439 -0.0082688809  0.0076865154 -0.0000592382 -0.0198067676 -0.0078512716  0.0677407457  0.1058761582  0.0000445632  0.0013863410 -0.0545145641 -0.0792632506 -0.0000099047  0.0361787950 -0.0005084948  0.0471239775  0.0005907065 -0.0005970492 -0.0607873397  0.0000915409  0.0560254924  0.0010395506 -0.0072972899 -0.0136668754  0.0002069642 -0.0000101737  0.0004370062 -0.0000317191  0.0000173033 -0.0001055882  0.1423480884  0.2160466137 -0.0023091730 -0.0705750410 -0.0222570413 -0.1510712108 -0.0030787278 -0.0176186617 -0.0458703720 -0.1048145267 -0.0538889616
  0.0000000000  0.0000000000  0.0000000000  0.0000000000  0.0000000000  0.0000000000  0.0000000000  0.0000000000  0.0215042183 -0.0161548630  0.0028123016  0.0160809680  0.0478594894 -0.0144282272  0.0098893379  0.0040436616  0.0094131691 -0.0167051450 -0.0039754614 -0.0351070973  0.0003422843 -0.0029298750  0.0276326728  0.0647898882  0.0945773419  0.0206975740 -0.0497239025 -0.0323150130  0.0900898665  0.0009024286  0.0039155175 -0.0043241158 -0.0162906061  0.0031806225 -0.0027194358  0.0051679007 -0.0127297168  0.0244881299  0.0023476235 -0.0592886405 -0.0711820491  0.0011715477 -0.0098454849 -0.0019681337  0.0158444664  0.0026800566 -0.0169124485  0.0033759672 -0.0132298838 -0.0276264385 -0.0564699215 -0.0001464541  0.0015322306  0.0054267846  0.0072577541 -0.0018308187 -0.0200538375 -0.0742179171 -0.0177229406  0.0444961976 -0.0012670845 -0.0010747661 -0.0246717621 -0.0581093483  0.0363174255 -0.0236231534 -0.1064064321  0.0009331597 -0.0007440869  0.0463403510  0.0002207849 -0.0001985315  0.0162380370  0.0263683320 -0.0008423811  0.0000101455  0.0003944796 -0.0840303853  0.0679085172  0.0002200606 -0.0747528306  0.0883494334 -0.0017995277 -0.0007876603 -0.0049228479 -0.0929270790  0.0032169820  0.2649426203 -0.1421717697  0.0371226597  0.0000869730 -0.1011206126 -0.0056341434 -0.3316652515 -0.3572747465  0.4235818836  0.0708678795 -0.0027352670  0.0015847043  0.0002583840  0.0302361151 -0.0197528563  0.0377267250  0.0031462064 -0.0210614416 -0.0137447841  0.1836838937  0.2433060769 -0.0000248385  0.0040328146 -0.2174069849 -0.2569827785 -0.0001129133  0.0300782327 -0.0008969892  0.1291163231  0.0005795611 -0.0009562638 -0.1418636645  0.0002934929  0.1475160872 -0.0038100434  0.0531031853  0.0311870191  0.0007975827  0.0002601155 -0.0001843362  0.0000249908 -0.0000144194  0.0000863904 -0.1199695508 -0.1816368421  0.0019983968  0.0597960524  0.0192731682  0.1284750813  0.0025868601  0.0118567405  0.0419907502  0.0889605263  0.0437300947
  0.0000000000  0.0000000000  0.0000000000  0.0000000000  0.0000000000  0.0000000000  0.0000000000  0.0000000000  0.0624237534 -0.0327245519  0.0224717210  0.0031207886  0.0040452350  0.0069691794  0.0183937154  0.0004631284 -0.0308967936  0.0192261478  0.0291078353 -0.0309309664  0.0362467587 -0.0213333592 -0.0302635357 -0.0368645380  0.0352063873  0.0205447876  0.0584969388  0.0016580862  0.0595232681 -0.0085714217  0.0046703160 -0.0050479533 -0.0481720539  0.0028637339 -0.0083349221  0.0066718496 -0.0279244946  0.0569604318  0.0047997691 -0.1029522544 -0.0466842828  0.0028204344 -0.0175080752 -0.0097496627  0.0231755658 -0.0088839884 -0.0127017980  0.0024756325 -0.0194429359 -0.0100674342 -0.1043688683 -0.0024238156 -0.0028562504 -0.0094750612  0.0113719830  0.0025304617  0.0982120661 -0.0125961642  0.0491964553 -0.0674675124  0.0007647607 -0.0022111690 -0.0464254961 -0.1068556185  0.0701334300 -0.0755333114 -0.1322876789  0.0032845113 -0.0033984629  0.0915340797  0.0005228187  0.0002426497  0.0259957415  0.0438014297  0.0023159218 -0.0000456549  0.0014820557 -0.1480223684  0.1180616390  0.0002484018 -0.1494618163  0.1731952250  0.0012130709  0.0237286681 -0.0009901025  0.0899743968 -0.0002407300 -0.0336515380  0.0044363018 -0.0002361519 -0.0003526116 -0.0490748084 -0.0024554028 -0.0911883874 -0.0633993696  0.0986413745  0.0172133652 -0.0010615404  0.0004797403  0.0001667905  0.0169725205 -0.0077839128 -0.0034508315 -0.0019139057 -0.0296283157 -0.0089806507  0.0446375659  0.0930349196 -0.0001987082  0.0007605034  0.0017636835 -0.0288948793 -0.0001102721  0.0597058100 -0.0009802771  0.0297417866  0.0010559239 -0.0008324209 -0.0518834222 -0.0000232867  0.0388617479  0.0040838902 -0.0425417480 -0.0439809935  0.0000156874  0.0000668161  0.0005827668 -0.0000720888  0.0000461422 -0.0002591711  0.3622686933  0.5495655132 -0.0059143693 -0.1798157042 -0.0569135832 -0.3851428285 -0.0078353671 -0.0432556613 -0.1185090808 -0.2671468496 -0.1363508770
  0.0000000000  0.0000000000  0.0000000000  0.0000000000  0.0000000000  0.0000000000  0.0000000000  0.0000000000 -0.0645135730  0.0572233589 -0.0217200911 -0.0118000548  0.0128986069 -0.1110460235  0.0999690300  0.0094838593 -0.0390679724  0.0068997524  0.0066466653  0.0526414684  0.1143923134 -0.0311610018 -0.0777395703 -0.0881228736  0.1893725405  0.1115287956  0.1145167396  0.1133159492  0.1461434266 -0.0359398749  0.0099245972 -0.0119912771 -0.0347300374  0.0071581420  0.0066530620 -0.1023346532  0.2400513391 -0.0083988468 -0.0364447813 -0.2216807731  0.0284587332 -0.0027261763 -0.0094168042  0.0049357657  0.0137407989 -0.0015355751  0.0616244075 -0.0058762883  0.0217445833 -0.0121229538 -0.3195369108 -0.0106953527 -0.0058809664 -0.0136218737 -0.0327313823 -0.0142479944  0.0537289980 -0.1442023801  0.0030310254  0.0073559424  0.0054911212 -0.0006887633  0.1422129253 -0.0835159921 -0.2957950389  0.0054236014 -0.1105854925  0.0003893091  0.0148107777 -0.4269173923 -0.0043516675 -0.0016435762 -0.1694768293 -0.0376631322  0.0003514595  0.0000058347 -0.0022774522 -0.0443485959  0.0221145467  0.0001754552  0.0372119279 -0.0200898573  0.0012937601 -0.0326521436  0.0184389152 -0.1556397914  0.0007573751  0.0221077888  0.1209661777 -0.0262894983 -0.0001023636 -0.0063770175 -0.0014885051  0.1012037366 -0.0170448987  0.0009731592 -0.0011885144  0.0007617702 -0.0005191507 -0.0003511721 -0.0195372415  0.0108111723 -0.0049186726  0.0004668599  0.1093692085  0.0280497140 -0.0037480764 -0.2137958230 -0.0001739378  0.0012189461 -0.0681337059 -0.0967694471 -0.0001412664  0.0439195969 -0.0007884472  0.1776011707  0.0016594191 -0.0011788147 -0.0001846033 -0.0003421962 -0.0161217300  0.0116410804 -0.1312481954 -0.0924439040 -0.0009373301 -0.0008766881 -0.0004088377 -0.0000000000 -0.0000033171 -0.0000099367 -0.0003319862  0.0000763464  0.0000398405  0.0004077810  0.0004972425  0.0011170415 -0.0000727867 -0.0018968573  0.0004694918 -0.0027592701 -0.0027739989
  0.0000000000  0.0000000000  0.0000000000  0.0000000000  0.0000000000  0.0000000000  0.0000000000  0.0000000000  0.0050041197 -0.0104014861 -0.0177252542  0.0353202936  0.0397997234  0.0226121492 -0.0269937527 -0.0098473521  0.0000899274 -0.0447535930  0.0013219887 -0.0229082973 -0.0578950479  0.0534596538  0.0389400325  0.0325057593 -0.0301024348 -0.0378571862  0.0746269642  0.1040122466 -0.2283401536 -0.0128599655 -0.0101325977  0.0109238198 -0.0706150625 -0.0104904242 -0.0053934057  0.0227105511 -0.0760945339  0.0264421842  0.0120997496  0.0877697947  0.1977257114  0.0047870204  0.0060680331  0.0007047136 -0.0475848566  0.0033619582  0.0282008501 -0.0070237151 -0.0020977048  0.1017641734  0.0804216871 -0.0002990038 -0.0022904088 -0.0054320909  0.0021751161 -0.0009811814  0.1803576125 -0.1335033241  0.0486727975 -0.1002791252 -0.0016501537  0.0010817387 -0.0448942596  0.0248681107  0.0944429340  0.0503515426 -0.0817632423 -0.0020174943 -0.0061118256  0.1234695408  0.0015815935  0.0010120821  0.0455463335  0.0072630390 -0.0037133717  0.0002596460 -0.0032961584  0.0139632854 -0.0092188138 -0.0000488974 -0.0067191499  0.0076834369  0.0030196881 -0.0359312009  0.0185594967 -0.2295107765  0.0015828093  0.0372277915  0.1917594595 -0.0311033465 -0.0012516278 -0.1437161995 -0.0112681655  0.0960758596 -0.0085043130  0.0389328761  0.0010612593  0.0045760239 -0.0041507567 -0.0042277215  0.2487240090 -0.1245050558  0.0915979317  0.0045802744  0.3453134834  0.0678779078  0.3128294252 -0.0781900669 -0.0002420004  0.0033290923  0.0880949820  0.0509961961 -0.0004215207  0.2404018826 -0.0017073569  0.2871171215 -0.0002806056  0.0019485042  0.1602037217 -0.0001579367 -0.2291349267  0.0007366876 -0.0061816526  0.1362347745  0.0018300255 -0.0001964009 -0.0033619772  0.0000000000 -0.0000066341 -0.0000165612  0.0012217093  0.0015501645 -0.0000232403  0.0008487150  0.0007093992  0.0039577079  0.0001356478  0.0025390743 -0.0018052291  0.0007369069  0.0001756535
  0.0000000000  0.0000000000  0.0000000000  0.0000000000  0.0000000000  0.0000000000  0.0000000000  0.0000000000  0.0368109202 -0.0417208267 -0.0039644733 -0.0262242733  0.0168853191  0.0704481767 -0.0528148670 -0.0086421346 -0.0058737946  0.0466439616  0.0314794880 -0.0031429470 -0.0294012437  0.0222846915  0.0288595287  0.0167541990 -0.0773253914 -0.1376153178  0.0946013492 -0.2106668188  0.1001871905  0.0312661114  0.0008500892 -0.0029740038 -0.0621830133 -0.0119217995 -0.0050485146  0.0522903758 -0.1049680674 -0.0110874644  0.0138730297  0.0824901016 -0.1767906493 -0.0001452577  0.0005778432 -0.0086255831  0.0473374958 -0.0096301848 -0.0511568816  0.0075620435 -0.0134465931 -0.0388383714  0.1462777597  0.0031205892  0.0038883281  0.0278448599  0.0187185958 -0.0048820632 -0.0059849925 -0.2374529894 -0.0493727801  0.0887527890 -0.0054736806  0.0004422734 -0.0736241435  0.0370555984  0.1495149919  0.0549520194 -0.0733623521 -0.0021539344 -0.0057936508  0.2068994106  0.0022184972  0.0008626661  0.0855707878  0.0215061414 -0.0045430466  0.0001283643 -0.0030736823  0.0195079641 -0.0105151635  0.0001236816 -0.0127026049  0.0098761440  0.0022225783 -0.0332800219  0.0162106703 -0.2028213392  0.0004799036  0.0270141562  0.1377402325 -0.0305164232  0.0003931693  0.0682752910  0.0035578903  0.1565190522 -0.0316793078 -0.0207032290 -0.0034214809 -0.0007860820  0.0010725849  0.0016661164 -0.1803450132  0.0925490926 -0.0671586474 -0.0024831901  0.0250109962  0.0185994370 -0.1919361388 -0.3861841987 -0.0004587925  0.0011269078 -0.1864227497 -0.2303396705 -0.0005194957 -0.0458853195 -0.0012384483  0.1997204359  0.0030852375 -0.0033798353 -0.0898887451 -0.0004613414  0.0981070243  0.0224987218 -0.2648638007 -0.2685549686 -0.0026306023 -0.0009032544  0.0000560963 -0.0000066334  0.0000066341  0.0000000000 -0.0014607394 -0.0007867002  0.0001394417  0.0003381599  0.0006431002 -0.0000364613 -0.0001753497 -0.0054489130  0.0020069122 -0.0062058793 -0.0058065067
  0.0000000000  0.0000000000  0.0000000000  0.0000000000  0.0000000000  0.0000000000  0.0000000000  0.0000000000  0.1630612058  0.2154310579  0.0386508313 -0.0368436281  0.0412212151 -0.1053779562  0.1453648762  0.0212716758 -0.0898637940  0.0361549254  0.1004579189 -0.2159606320  0.0505388874 -0.0643944964 -0.0472819129 -0.0330430777 -0.0250667555  0.0718490906  0.0329850497 -0.1554110363 -0.2390270259  0.0575467803 -0.0006407967 -0.0217197536  0.0970406736  0.0126748219  0.0262747740  0.1890121063 -0.1435067509 -0.2342480119 -0.0128432301 -0.0815171685 -0.0364893787 -0.0006342056 -0.0240600298  0.0043169478  0.0342066019  0.0239730904  0.0450663029  0.0006361340 -0.0661846793 -0.0132071033  0.1146786576  0.0166333160  0.0105587324 -0.0214824996  0.0021680045  0.0016571594  0.1188971900  0.0504570168 -0.0844054052  0.1069128479 -0.0025986567 -0.0019958643 -0.0916846236  0.0136045744  0.1795988649 -0.0526010404  0.0210844486  0.0013971466 -0.0009427885 -0.1129980598 -0.0022763975 -0.0009190495 -0.2567998333  0.2218528271 -0.0000259273 -0.0001225296  0.0008518491 -0.1265352808 -0.1256310134  0.0001610737 -0.0686984875 -0.0977218457 -0.0107781326 -0.1155901703 -0.0990463664 -0.0047582256 -0.0010016897 -0.0507884784 -0.0663072283  0.0188712901 -0.0005676528 -0.1128325520 -0.0087790037  0.1012230766  0.0134110279  0.0712098643  0.0121588627 -0.0005159508  0.0019541615 -0.0002458204 -0.0119560685 -0.0086080047  0.0965383334  0.0164158042 -0.1153174323 -0.0279755258 -0.0047767604  0.0303894165  0.0003050214 -0.0018048484  0.0644004527  0.0280230264  0.0014354488 -0.1332630761  0.0034355122  0.0800164077 -0.0009030658 -0.0000485609  0.0705112085 -0.0007245693  0.1062551223  0.0158883676 -0.1534650844  0.1277748022  0.0009287830 -0.0005816123 -0.0009289173  0.0000033167  0.0000033171 -0.0000794936 -0.0142853669  0.0032696189  0.0016168594  0.0022179310  0.0112973487  0.0012065374 -0.0019089953 -0.0410820234  0.0028896890 -0.0440194455  0.0615814499
  0.0000000000  0.0000000000  0.0000000000  0.0000000000  0.0000000000  0.0000000000  0.0000000000  0.0000000000 -0.0580804900 -0.0600703316 -0.0327481486  0.0430075767  0.0126473950  0.0269505836 -0.0407655263 -0.0165022088  0.0024379099 -0.0512499924 -0.0202146756  0.0699566096 -0.0335416908  0.0655113327  0.0107208360 -0.0215207326  0.0051039776 -0.0220533045  0.1327861812  0.2303823957 -0.1777729288 -0.0434614462 -0.0084840966  0.0175804206  0.1068025541  0.0086616556  0.0009147651 -0.0649350783  0.0740932308  0.0470226183  0.0027461322 -0.0017757731 -0.3002282743 -0.0004811662 -0.0004704323  0.0090153461  0.0945163786  0.0090721233 -0.0635569418  0.0091945225  0.0078813926 -0.0993702285 -0.0399940011 -0.0030953213 -0.0008067502  0.0278839975 -0.0053773421 -0.0094684605  0.0310875242 -0.2289079556  0.0246021019 -0.0684613306 -0.0011108352  0.0028339301  0.0370486608 -0.0055409987 -0.0683925284 -0.0976501952  0.2464691405  0.0034673978 -0.0029509412  0.0361588597  0.0005576717 -0.0001888844  0.0841910234 -0.0711090159  0.0025005482 -0.0000466779  0.0019613020  0.0420400308  0.0400719358 -0.0001351868  0.0259006172  0.0364246290  0.0197617390  0.1589557964  0.1662529466 -0.0561249437 -0.0005462175 -0.0982042662 -0.0975683304  0.0130576979  0.0000325702 -0.0245393746 -0.0029407053  0.0650930940  0.0431250117  0.0834964056  0.0176692477 -0.0030038599  0.0049221362  0.0011217997 -0.1018020098  0.0239639626  0.1510921414  0.0286424870 -0.2313273963 -0.0562303486  0.0358358877  0.0816844259  0.0009226266 -0.0025838066 -0.0314327674  0.2072388480  0.0004511410 -0.2085696343  0.0050313143  0.1884166895 -0.0037689467  0.0021051129 -0.0293519313 -0.0004696539  0.0391484892  0.0332401933 -0.3239378667  0.3198213634  0.0019164460 -0.0008093235 -0.0012132022 -0.0000033167  0.0000066341  0.0001821728  0.0293675007 -0.0109772891 -0.0035358423 -0.0032257801 -0.0234797889  0.0012231107  0.0031099751  0.0582927759  0.0012464677  0.0554497631 -0.0831205405
  0.0000000000  0.0000000000  0.0000000000  0.0000000000  0.0000000000  0.0000000000  0.0000000000  0.0000000000 -0.1058161098 -0.1251704031 -0.0494906344 -0.0201182021  0.0871552059  0.0432333443 -0.0865202126  0.0058828933  0.0791284363  0.0242476480 -0.0484964199  0.1180481621  0.0116258058 -0.0145201410 -0.0513116828 -0.1060370402 -0.1181099285 -0.0205735403 -0.0015173406  0.0984559544  0.0956895746 -0.0271886655  0.0014107863  0.0124062544  0.1887071441  0.0191837194 -0.0087768005 -0.0927166083  0.0625505697  0.1273446290  0.0091242458  0.0569710181  0.0486028016  0.0019298527  0.0135799942  0.0132149956 -0.0081308066  0.0164102698 -0.0057379023 -0.0046827418  0.0324006518  0.0533468739 -0.0531738894 -0.0030363628  0.0042570787 -0.0076789876 -0.0508922300 -0.0145770419  0.1997042981  0.2535864449 -0.1516283013  0.2402560224 -0.0002629513 -0.0005141076  0.0466105903 -0.0010729758 -0.0969610656  0.0659035222 -0.0965863664 -0.0013880506  0.0062565691  0.0654110438  0.0007831783  0.0005440998  0.1338907582 -0.1165189840 -0.0004436456 -0.0000116695 -0.0030444091  0.0643365296  0.0673542036  0.0002214763  0.0252005204  0.0409534355 -0.0327391265 -0.3207135615 -0.2986677205  0.0318440619 -0.0017259078 -0.0351580270 -0.0666750687  0.0277451400 -0.0009701279 -0.2001679489 -0.0150438858  0.1495593958 -0.0030765894  0.0840269238  0.0123941645  0.0008049912  0.0007321984 -0.0012193474  0.0401405433 -0.0309005296  0.0903751773  0.0135237963 -0.0778147305 -0.0186321671 -0.0310183874  0.0027131245  0.0000705835 -0.0020001492  0.1415894395 -0.0747936998  0.0024698832 -0.1241427689  0.0033655541  0.0360210107  0.0007264410 -0.0014641097  0.1524169493 -0.0011041715  0.1778746948  0.0094678520 -0.0906983333  0.0446223946  0.0006619241 -0.0004478320 -0.0008861320  0.0000099501 -0.0000000000 -0.0002881643 -0.0463519155  0.0133639450  0.0053153836  0.0063355250  0.0367627924  0.0015612064 -0.0057137520 -0.1162975474  0.0047610437 -0.1201521685  0.1715902259
  0.0000000000  0.0000000000  0.0000000000  0.0000000000  0.0000000000  0.0000000000  0.0000000000  0.0000000000  0.0533215420  0.0999615395  0.0228671093 -0.0206439011  0.0156331509 -0.0634661287  0.0848001347  0.0120868266 -0.0495747102  0.0188003246  0.0585506838 -0.1321930360  0.0192914503 -0.0356616469 -0.0162921663 -0.0043438232 -0.0287279918  0.0267579692 -0.0058734242 -0.0685133560 -0.1149244441  0.0280849962 -0.0004107212 -0.0092102078  0.0234894518  0.0018012035  0.0182436133  0.1423586103 -0.1019431855 -0.2064074652 -0.0127948000 -0.0259840377 -0.0303001721 -0.0050210798 -0.0126793075  0.0011365015  0.0197748703  0.0076621053  0.0595466465 -0.0015718411 -0.0468442738 -0.0285708308 -0.0796823545  0.0092241684  0.0055890794 -0.0352179707  0.0123733064  0.0084154090 -0.0045018053  0.0410359172 -0.0128608520  0.0015408642  0.0029902262 -0.0060171389 -0.0266372655 -0.3164718830 -0.0426409403  0.2675338260  0.1090588166 -0.0107513706 -0.0003491804 -0.0280383022  0.0010844956 -0.0000792492  0.3449842834 -0.3834549620  0.0013658429  0.0001750104 -0.0016593594  0.1686427565  0.1889184313 -0.0001158653  0.1103040979  0.1677791677  0.0009741146 -0.0334166385 -0.0109151520 -0.0180432444 -0.0011849377 -0.0947179442 -0.1713989881  0.0381390491 -0.0006593769 -0.0962801907 -0.0084321453  0.0901466965  0.1146364345  0.1454262052  0.0295072343 -0.0034625317  0.0013334793  0.0023333714 -0.1246940579  0.0682130342 -0.0788081071 -0.0087928497  0.0672331943  0.0154812203  0.1108936396 -0.0754181444 -0.0004222549  0.0017200777  0.0095874575 -0.0615267870 -0.0005355129  0.0932849792 -0.0021052122 -0.0962157395  0.0009692375 -0.0006054930  0.0359214958 -0.0000096359  0.0099142231 -0.0072189647  0.0690810968 -0.0524733784 -0.0001513701 -0.0000992618  0.0000247986 -0.0000134566  0.0000009613  0.0003839572  0.0593608510 -0.0195222786 -0.0068871084 -0.0074604551 -0.0475075624 -0.0001171929  0.0070596926  0.1377056947 -0.0023111010  0.1385498859 -0.2046833519
  0.0000000000  0.0000000000  0.0000000000  0.0000000000  0.0000000000  0.0000000000  0.0000000000  0.0000000000 -0.0221695928 -0.0298265114 -0.0151329866  0.0146824333  0.0142303845  0.0150874630 -0.0273471186 -0.0038138265  0.0164649415 -0.0185336800 -0.0200786554  0.0412534266 -0.0097428679  0.0162301687 -0.0071753652 -0.0248554627 -0.0172861253  0.0082309198  0.0197840397  0.1055270999 -0.0716522050 -0.0181743672 -0.0033003716  0.0074448613  0.0458260676  0.0039402015 -0.0017267396 -0.0474785172  0.0455805286  0.0518166991  0.0034804056 -0.0074403480 -0.1487134504  0.0004619288  0.0000622558  0.0012532030  0.0353211021 -0.0009701028 -0.0473379388  0.0059845644  0.0092437932 -0.0493863916  0.0287251240 -0.0019689942 -0.0021337841  0.0193191786  0.0034467781  0.0008412990 -0.0761318722 -0.0211059728  0.0426396887 -0.0724089895  0.0002336661  0.0021017739  0.0076958872  0.1003861116  0.0172161054 -0.0992299885 -0.0056737252  0.0035602415 -0.0021105766  0.0056710132  0.0000741837  0.0003382389 -0.1141716022  0.1239804526 -0.0002245793  0.0000059182  0.0012029508 -0.0592797755 -0.0637469496 -0.0000325090 -0.0343769141 -0.0505539075  0.0127986736  0.0589735095  0.1026361362 -0.0535403622 -0.0013250264 -0.1939818419 -0.3421630049  0.0696528415 -0.0015378719 -0.1353760277 -0.0128806724  0.1394408546  0.2399405682  0.2761352935  0.0581349435 -0.0078981421  0.0028976031  0.0054565949 -0.2776172499  0.1515647496 -0.1789274459 -0.0200766290  0.1480969790  0.0338516529  0.2400305930 -0.1470155084 -0.0009168337  0.0040620898 -0.0348359423 -0.0744239242 -0.0019294312  0.2124505441 -0.0049139883 -0.1867878072  0.0014278502 -0.0005432197  0.0178394285  0.0003023257 -0.0379311168 -0.0143344670  0.1387297034 -0.0885135845 -0.0001819193  0.0002320692 -0.0000338914  0.0000153790 -0.0000048065 -0.0005404198 -0.0828727471  0.0275720680  0.0096917914  0.0102755400  0.0669555744 -0.0005052742 -0.0096896990 -0.1871281275  0.0023733819 -0.1867247871  0.2737275335
  0.0000000000  0.0000000000  0.0000000000  0.0000000000  0.0000000000  0.0000000000  0.0000000000  0.0000000000 -0.0354619512 -0.0557060547 -0.0212770501 -0.0011898782  0.0291177608  0.0277762317 -0.0478556006  0.0000550647  0.0390602976  0.0022344273 -0.0315355103  0.0692789252  0.0016209123  0.0006293015 -0.0185393616 -0.0408977016 -0.0348976929 -0.0012314666 -0.0043702762  0.0545813169  0.0359246696 -0.0145394937  0.0001310414  0.0057116600  0.0613998959  0.0066968387 -0.0073887977 -0.0721054237  0.0512852289  0.1051335259  0.0072042380  0.0140037662 -0.0076362607  0.0025708650  0.0060951617  0.0030636826 -0.0025245971  0.0024295889 -0.0320966783  0.0008316632  0.0227702553  0.0149326510  0.0446006686 -0.0030141071 -0.0006692847  0.0133982833 -0.0163612290 -0.0052139811  0.0302902952  0.0870924538 -0.0302579925  0.0541494140 -0.0011302285  0.0024066923  0.0119896202  0.1639897116  0.0238571414 -0.1150155193 -0.1053979520  0.0047775668  0.0012810841  0.0150723124 -0.0004141926  0.0003153628 -0.1785644381  0.1964966722 -0.0011395938 -0.0000684823 -0.0000296920 -0.0896445855 -0.0976559552  0.0001358708 -0.0597716590 -0.0881156841 -0.0081591047 -0.0953452172 -0.0723961491 -0.0077508950 -0.0007687176 -0.0623511616 -0.1157988323  0.0283002543 -0.0008710787 -0.0999676416 -0.0083118082  0.0862353514  0.0691063927  0.1016634627  0.0198387200 -0.0019085807  0.0006223850  0.0012076766 -0.0617314818  0.0339047378 -0.0414013912 -0.0047653838  0.0425234365  0.0097483250  0.0592016676 -0.0488312229 -0.0003864582  0.0009224925  0.0404356021 -0.0734796348  0.0001980936  0.0459975978 -0.0009123317 -0.0687105107  0.0010955520 -0.0008869540  0.0576486214 -0.0002196178  0.0435583539 -0.0047440788  0.0468571416 -0.0474567697 -0.0001254996  0.0001163096 -0.0004725509 -0.0000297967  0.0000076904  0.0010664413  0.1673858813 -0.0552307136 -0.0195673544 -0.0209651760 -0.1343818822  0.0000816508  0.0196718340  0.3851344474 -0.0059645952  0.3864794461 -0.5694651449
  0.0000000000  0.0000000000  0.0000000000  0.0000000000  0.0000000000  0.0000000000  0.0000000000  0.0000000000  0.2649298043  0.1984627837  0.0489946957 -0.0184941609  0.0540095339  0.0815592105 -0.0318432215  0.0036257495 -0.0265154232  0.0279726221  0.0625109686 -0.1619270745 -0.0645523172  0.0195674796  0.0298321852  0.0027839223 -0.1936254174 -0.1108804524  0.0169267250  0.1389165655 -0.0253940016 -0.0425662582 -0.0077115231  0.0340672848  0.1411165406  0.0081313760 -0.0240904632 -0.1148837770 -0.0087235809  0.2117559461  0.0353517068  0.2370980212 -0.1482566510 -0.0010181011  0.0337120502  0.0116199231  0.0302261698  0.0024043754 -0.0739658725  0.0012929425  0.0707446117 -0.0125679484 -0.1681581915 -0.0155060856 -0.0041116559  0.0275658794 -0.0411534805 -0.0163498448  0.0860205116  0.0722090885 -0.0573695518  0.0909729462 -0.0010491221  0.0040015881  0.0565083236  0.1925205784 -0.0532707396 -0.1846702444 -0.0478555448  0.0076806682  0.0042705843 -0.0019934341 -0.0000579003  0.0009105919  0.0057081051  0.0408823593  0.0007173232  0.0000495953 -0.0023096527  0.1756187909  0.1381702501 -0.0002732500  0.1973768833  0.2016274839 -0.0008286650  0.0107715736 -0.0130001889  0.0671034756  0.0000174510 -0.0061300458 -0.0197700881  0.0037638478 -0.0002024008  0.0283950553  0.0025731171 -0.0914204324 -0.0598764308 -0.0693221308 -0.0124757998  0.0006564190 -0.0019688545  0.0000838911  0.0309859193 -0.0036458612 -0.0769683375 -0.0137812001  0.1063217782  0.0268757937 -0.0958662195 -0.0016916654  0.0002319171  0.0001526489 -0.1329968372  0.0883898006 -0.0017886147  0.0322037053 -0.0017092477  0.0358974832 -0.0012321009  0.0017384785 -0.1887503754  0.0012344000 -0.1961758843 -0.0091264257  0.0861710511 -0.0657900756 -0.0013466404  0.0004582688  0.0008975414 -0.0000033167  0.0000000000 -0.0003245989 -0.0410467758  0.0264324625  0.0051195013  0.0007127880  0.0301693574 -0.0109284445 -0.0010520979  0.0043862757 -0.0114298112  0.0189745256 -0.0142411867
  0.0000000000  0.0000000000  0.0000000000  0.0000000000  0.0000000000  0.0000000000  0.0000000000  0.0000000000 -0.0815786930 -0.0543605404 -0.0309151996  0.0400766625 -0.0306519346 -0.0243570303  0.0233874089 -0.0204565706 -0.0446325045 -0.0453911510  0.0064175205  0.0609873896 -0.0001810810  0.0653641134  0.0234248106  0.0249393039  0.1491580308 -0.0188102119  0.2132854660  0.0205443904 -0.1190234742 -0.0023909630 -0.0025554352 -0.0051519819  0.1762294469  0.0215782040  0.0164731893  0.0408581064  0.0102128355 -0.0823657830 -0.0107298473 -0.0842930896 -0.1175300238  0.0027884297 -0.0162598269  0.0184767952  0.0830169331  0.0403090728  0.0072348425  0.0022415774 -0.0358206011 -0.0302449383  0.0568127115  0.0114225076  0.0131469116 -0.0079619821 -0.0383332460 -0.0211019581  0.3576198070  0.0037935529 -0.1962161921  0.2683022248 -0.0041589240 -0.0004183286 -0.0097790148 -0.0578106352 -0.0009303716 -0.0522430376  0.2641992449  0.0022139681  0.0016000021  0.0058612589 -0.0015968304 -0.0020974626 -0.0017493945 -0.0114042187  0.0035491651 -0.0002304723  0.0065776801 -0.0529055988 -0.0415863079 -0.0001409395 -0.0730147626 -0.0704773106 -0.0063672751  0.0502500397 -0.0312607440  0.3608151095  0.0019946538  0.2732835023  0.0693858925 -0.0143769292  0.0010050246  0.0911501467  0.0076263198 -0.0935008696  0.0099222481 -0.0581552107 -0.0117506860  0.0019773610 -0.0013101208 -0.0002848396 -0.0230269021  0.0190118518 -0.0425830626 -0.0056729789  0.0906040650  0.0218811772  0.0544515034 -0.1238710889 -0.0000302501  0.0015601612 -0.1412050980  0.0704967780 -0.0023058320  0.1525119307 -0.0039214378 -0.0030097573  0.0015098577 -0.0010513424  0.0454720183  0.0001302285  0.0035329324 -0.0164989682  0.1587469137 -0.1558677543 -0.0005821513  0.0002647143 -0.0009270158 -0.0000066334  0.0000132683 -0.0013348301 -0.1753285605  0.1111205720  0.0224965892  0.0041474316  0.1383195922 -0.0480891336 -0.0064747034 -0.0027774229 -0.0633318004  0.0816380452 -0.0502435165
  0.0000000000  0.0000000000  0.0000000000  0.0000000000  0.0000000000  0.0000000000  0.0000000000  0.0000000000 -0.1676462545 -0.1163270932 -0.0592424088 -0.0326683487  0.1125020765 -0.0635147909  0.0019761841  0.0236334615  0.0668226391  0.0263118115 -0.0402134264  0.0829301524  0.0776155804 -0.0837766827 -0.1291512205 -0.1839055333 -0.1144218253  0.1259933186 -0.0532909843  0.0510515214 -0.1436238667  0.0170825771  0.0012647983 -0.0123318716  0.1651351826  0.0196178147  0.0210099299  0.0645032044  0.0087986063 -0.1282026610 -0.0180064649 -0.1327492418 -0.0674545822 -0.0001997294 -0.0212347167  0.0027578961  0.0207339346  0.0121496151  0.0199942126  0.0027679783 -0.0439057643 -0.0309103311  0.0963854189  0.0116864171  0.0052386825 -0.0163705337  0.0094400647  0.0090750342 -0.0539128330  0.1227845305 -0.0130607610  0.0025654609  0.0019050555 -0.0027874491 -0.0341722804 -0.1050811798  0.0326187179  0.1252643319 -0.0367757767 -0.0048136068 -0.0014252668 -0.0024349765  0.0009172633  0.0009105919  0.0002680524 -0.0247618815 -0.0008613639  0.0000291737 -0.0013172924 -0.0979461753 -0.0780461421  0.0002588684 -0.1012589244 -0.1047092325  0.0014803469  0.0009937286  0.0116549519 -0.1046536739 -0.0014344754 -0.1781139584 -0.0740158834  0.0136751340 -0.0005141445  0.0028378683  0.0008304770 -0.1165652647 -0.1170686775 -0.0947870048 -0.0164615250  0.0002350142 -0.0029630770  0.0001677822  0.0737308883 -0.0195215099 -0.1167187188 -0.0222452443  0.1417149439  0.0368410246 -0.2136123440  0.0739265856  0.0004562716 -0.0005612091 -0.1624026317  0.1227305568 -0.0017908932 -0.0339663955 -0.0006352956  0.0696126473 -0.0030638716  0.0038338792 -0.3840970498  0.0022499053 -0.3721723458 -0.0069050293  0.0635094388 -0.0267616944 -0.0022041978  0.0007599861  0.0024045363  0.0000000000 -0.0000066341  0.0002285441  0.0329363525 -0.0200824310 -0.0044886937 -0.0012564961 -0.0300467043  0.0096257819  0.0021075044  0.0100470541  0.0182605865 -0.0155246119  0.0046995585
  0.0000000000  0.0000000000  0.0000000000  0.0000000000  0.0000000000  0.0000000000  0.0000000000  0.0000000000  0.1044180016  0.0916983166  0.0264050715 -0.0114854952  0.0214407222  0.0304532880 -0.0051353842  0.0029311958 -0.0166820120  0.0141617871  0.0377075003 -0.1018921306 -0.0408866126  0.0096973492  0.0270422947  0.0177079765 -0.1193277055 -0.0764562416 -0.0113748227  0.0966328339  0.0039340364 -0.0305922463 -0.0049702136  0.0248604513  0.0248960081 -0.0031124034 -0.0173304475 -0.0656223371 -0.0155584219  0.1159438405  0.0217699556  0.1773877754 -0.0906025560 -0.0033191972  0.0242104283  0.0050211098  0.0153344578 -0.0060264516 -0.0294915346 -0.0004701006  0.0428188145 -0.0182010694 -0.2116805117 -0.0111475991 -0.0028928754  0.0051917984 -0.0152394877 -0.0070503279  0.0280996092 -0.0343214204 -0.0077942891  0.0038505749  0.0018483338  0.0001530715  0.0756608240 -0.1579567923 -0.1968233000  0.2011550278  0.1676167646 -0.0068089026 -0.0017013099  0.1821103409  0.0030671444  0.0004076841  0.0530356955 -0.0931925614  0.0004241126 -0.0002046015  0.0041967541 -0.2979545377 -0.2403343677  0.0005334803 -0.3199132632 -0.3298851541 -0.0003327894  0.0120781736  0.0087147220 -0.0088309923 -0.0014696667 -0.1092785045 -0.0516057075  0.0062153719  0.0006755579  0.0655619765  0.0066954772 -0.1822470639 -0.1863249398 -0.2243589238 -0.0410266482  0.0019492887  0.0002732249 -0.0003036153 -0.0215613582  0.0100476789  0.0158166928  0.0037422450  0.0197402892  0.0025066399  0.1390300938 -0.1081372692 -0.0004638959  0.0009042769  0.0962817969 -0.1251565930  0.0008617069  0.0372011273 -0.0003326038 -0.0689843981  0.0011710931 -0.0010512568  0.0856026338 -0.0005034747  0.0786217365  0.0008433005 -0.0079915334 -0.0024821885  0.0003709943 -0.0001790012 -0.0000374734  0.0000048059 -0.0000115355  0.0010290054  0.1340143441 -0.0847430810 -0.0170272641 -0.0031081227 -0.1035142634  0.0359100076  0.0046156947  0.0007012928  0.0441504607 -0.0575503566  0.0349821548
  0.0000000000  0.0000000000  0.0000000000  0.0000000000  0.0000000000  0.0000000000  0.0000000000  0.0000000000 -0.0335215743 -0.0271309090 -0.0133745648  0.0134838331 -0.0083112430 -0.0100461531  0.0051194139 -0.0059456536 -0.0083284522 -0.0154265979 -0.0055407009  0.0353840366  0.0075865652  0.0160455343 -0.0015272315 -0.0017909287  0.0592993954  0.0127315372  0.0635941696 -0.0049174534 -0.0478854372  0.0046668096 -0.0001441456 -0.0061598039  0.0503271954  0.0072990737  0.0083381463  0.0221986343  0.0089166179 -0.0433648222 -0.0071593118 -0.0624601788 -0.0302763023  0.0017011309 -0.0099081347  0.0045189720  0.0251767474  0.0133451484  0.0023968860  0.0014524724 -0.0183632467 -0.0096553081  0.0704105481  0.0054249045  0.0042339534  0.0006456303 -0.0094538350 -0.0058255208  0.1048366495 -0.0078394267 -0.0565982960  0.0769928227 -0.0021760884  0.0005106466 -0.0218554743  0.0547658405  0.0591719534 -0.1135630185  0.0451340945  0.0041886745  0.0011405050 -0.0594481005 -0.0015295981 -0.0007181449 -0.0173255881  0.0315700438  0.0013215949 -0.0000202911  0.0003435790  0.1007287694  0.0809516246 -0.0002308970  0.1053324398  0.1098171398 -0.0011494553  0.0169807229 -0.0097794462  0.1097104180  0.0005193901  0.0721638012  0.0162906440 -0.0035771288  0.0003047427  0.0365431688  0.0031570405 -0.0492765430 -0.0187045485 -0.0450936309 -0.0085510164  0.0007797155 -0.0002554830 -0.0000661508 -0.0120895968  0.0078560184 -0.0089470879 -0.0008286034  0.0275683277  0.0062425703  0.0395637065 -0.0535944741 -0.0000752461  0.0006180310 -0.0313121225  0.0046737936 -0.0006662546  0.0574418355 -0.0013797304 -0.0133329757  0.0006794569 -0.0005477935  0.0350718387 -0.0000754811  0.0197474702 -0.0051883101  0.0500839133 -0.0504755193 -0.0000919229  0.0000225470 -0.0007671030  0.0000249908 -0.0000509486  0.0044884602  0.5840740597 -0.3688194581 -0.0742716619 -0.0138409938 -0.4535218004  0.1567906070  0.0207274800  0.0095216563  0.1966333008 -0.2508264706  0.1493114282
  0.0000000000  0.0000000000  0.0000000000  0.0000000000  0.0000000000  0.0000000000  0.0000000000  0.0000000000 -0.0664852852 -0.0515754000 -0.0253456187 -0.0071104199  0.0422439847 -0.0256332090 -0.0030358451  0.0089497369  0.0322777180  0.0032080838 -0.0264034659  0.0498486092  0.0354141911 -0.0343243351 -0.0581628183 -0.0793004677 -0.0252714519  0.0772700387 -0.0261337799  0.0245657971 -0.0952944670  0.0110535128  0.0002695709 -0.0099382053  0.0221202509  0.0042809300  0.0119893767  0.0334782509  0.0175027490 -0.0720137897 -0.0123858798 -0.1046533702 -0.0519310997  0.0009328782 -0.0156069080 -0.0016482752  0.0180700080  0.0040875588 -0.0013584811  0.0037686394 -0.0271096808 -0.0289361174  0.1118960765  0.0063369882  0.0016180234  0.0069960734  0.0073861214  0.0015948404 -0.0083008953 -0.0742808370  0.0095397621 -0.0317756994 -0.0018133422  0.0012017134 -0.0376345497  0.0835947612  0.1003743614 -0.1622953203  0.0315836686  0.0058857599 -0.0004674634 -0.0983918595 -0.0014086079  0.0000081700 -0.0254217107  0.0472201510  0.0011337498 -0.0000118365 -0.0032847851  0.1536749694  0.1224759402 -0.0001283687  0.1736667333  0.1783065424  0.0022241622 -0.0052399645 -0.0040856288 -0.0750969405 -0.0028973573 -0.2527617619 -0.1111361965  0.0172489704  0.0006364538  0.0977091471  0.0103956785 -0.3123535354 -0.3412727200 -0.3950889869 -0.0720333895  0.0029802981  0.0009154808 -0.0003070077 -0.0334710619  0.0140809389  0.0347893965  0.0074018491  0.0207122198  0.0007189832  0.2358045906 -0.1691697163 -0.0008174796  0.0011456342  0.2009336415 -0.2388475314  0.0019096218  0.0339188322  0.0001567128 -0.1222930034  0.0016796538 -0.0015895510  0.1389132440 -0.0009109922  0.1354640987  0.0047797979 -0.0456697103  0.0261375678  0.0007430895 -0.0001388566 -0.0000060619 -0.0000067283  0.0000076904 -0.0008859813 -0.1150599344  0.0724240557  0.0146863400  0.0028525552  0.0904105840 -0.0310465036 -0.0043625698 -0.0046567375 -0.0406014067  0.0495261543 -0.0281839644
  0.0000000000  0.0000000000  0.0000000000  0.0000000000  0.0000000000  0.0000000000  0.0000000000  0.0000000000  0.2422944753  0.0237423790  0.0066374817  0.0280995027  0.0421831728  0.2497556829 -0.2411931469 -0.0228945429  0.0845218870 -0.0090354785 -0.0688036347  0.1552063594 -0.0815271330  0.0860217775  0.0126053580 -0.0541104896 -0.0568136010 -0.0605436920  0.0697646309  0.1671857455  0.1247502892 -0.0421848427  0.0024417455 -0.0005715725  0.2084631791  0.0274302635  0.0146560207 -0.0244663665  0.1351995611 -0.0574264761 -0.0289783388 -0.2404845769  0.0380159824  0.0041865353 -0.0311586632  0.0029758677  0.0019779424  0.0180427809  0.0406351829  0.0012181967 -0.0620719101  0.0039157424  0.2589346200  0.0190267504  0.0069889495 -0.0285051806  0.0318383758  0.0176123857 -0.1186589813  0.1557133065  0.0260054164 -0.0300183244  0.0014784304 -0.0045156957 -0.0960636413 -0.0695673068  0.1706127006  0.0368207283 -0.1381841233 -0.0026833220 -0.0022063599 -0.1666735991 -0.0022002129 -0.0012658074  0.0888833511 -0.1211774308  0.0004350032  0.0001604554  0.0020959586  0.0764800533  0.1166066520 -0.0001524447 -0.2118000652 -0.1783322114  0.0143383737  0.1969659172  0.1796839630  0.0146179353  0.0036036396  0.1331292116  0.0973550896 -0.0233512920 -0.0003885164  0.0095177737 -0.0008713201  0.0507593516 -0.0117259934 -0.0259010055 -0.0038512669 -0.0003349628  0.0000759135 -0.0000292643  0.0023696226 -0.0022954679  0.0106136659  0.0020491365 -0.0196275415 -0.0047044094  0.0089093201 -0.0046954818 -0.0000504168  0.0007969169 -0.0094249342 -0.0374325494 -0.0002802543  0.0673144652 -0.0012289945 -0.0680911022  0.0008873975 -0.0008740953  0.0897361203 -0.0005583201  0.0859121378  0.0045065446 -0.0440913412  0.0424486896  0.0015147331 -0.0003282836 -0.0001407162 -0.0000033167  0.0000000000  0.0008214339  0.0573838175 -0.0402744026 -0.0011321335  0.0043032504  0.0370014688 -0.0066061237 -0.0105706067 -0.0848851928 -0.0897985748  0.0526971021 -0.0098432219
  0.0000000000  0.0000000000  0.0000000000  0.0000000000  0.0000000000  0.0000000000  0.0000000000  0.0000000000 -0.0618452588  0.0018328377 -0.0099481256  0.0274640083 -0.0761243491 -0.0661684643  0.0979454277 -0.0227596100 -0.1124257016 -0.0280451141  0.0664372750 -0.0311203002  0.0034273136  0.0678731877  0.0622810866  0.0958626575  0.1833872534 -0.0913324231  0.2485842831 -0.1352416956  0.0089519711  0.0128371945  0.0002170440  0.0003614739  0.2572585433  0.0274555752  0.0012930329  0.0197369929 -0.0665419221  0.0231932911  0.0141103107  0.1019861848  0.0228252105  0.0011931885  0.0127207075  0.0134422033  0.0055675066  0.0176106456  0.0002841312 -0.0043678554  0.0234404073  0.0393484359 -0.0801573459 -0.0041256913 -0.0006924894 -0.0127237171 -0.0065456669  0.0012291593 -0.0357131738  0.2438111051 -0.0116764253  0.0591867639  0.0028441674 -0.0012873818  0.0255244836  0.0174981759 -0.0453207976  0.0810749477 -0.1556649064 -0.0034455674  0.0007185014  0.0515457466  0.0013499921  0.0010205396 -0.0314580642  0.0419108081 -0.0015671638  0.0001546206  0.0017739538 -0.0214985126 -0.0361887793 -0.0003480342  0.0733529450  0.0627012662  0.0195943596  0.1885043919  0.1735669659  0.0131659081  0.0024483808  0.0764740696 -0.0052563858  0.0024015395 -0.0018611566 -0.1390555466 -0.0133012456  0.1131724668 -0.1132996082 -0.0817421153 -0.0136403039 -0.0003754825 -0.0025565722  0.0012661704  0.0063909639  0.0172200224 -0.1553865970 -0.0262652868  0.1576315603  0.0387437357 -0.0543216448  0.0369481526 -0.0009352308  0.0022919779  0.1903763259 -0.3034652300  0.0028002643 -0.0520339708  0.0021138705 -0.2118810319 -0.0011509104  0.0019205817 -0.1753034029  0.0003699044 -0.1181092553  0.0261495754 -0.2535737608  0.2715711208 -0.0017360076  0.0007751668  0.0031451981 -0.0000033167 -0.0000033171  0.0006955690  0.0554881762 -0.0383956164 -0.0023771485  0.0032721942  0.0220079512 -0.0023766135 -0.0095714445 -0.0827433662 -0.0845316701  0.0474594457 -0.0070095671
  0.0000000000  0.0000000000  0.0000000000  0.0000000000  0.0000000000  0.0000000000  0.0000000000  0.0000000000 -0.1493060596 -0.0245637227 -0.0329637301 -0.0559211936  0.0933364479 -0.1457143504  0.1158131056  0.0319378048 -0.0081735234  0.0483438063  0.0387092971 -0.0790448682  0.0855495723 -0.1062365145 -0.1038918717 -0.1275937718 -0.1467951755  0.0709639851 -0.0530184293 -0.0407785545 -0.1312587795  0.0258280937 -0.0005451940  0.0029870534  0.1769696601  0.0147022871 -0.0006650590  0.0212839512 -0.0822841312  0.0220163602  0.0179447719  0.1358313307 -0.0718838630 -0.0035834563  0.0178152447  0.0017225305 -0.0065550616 -0.0060562357 -0.0268675341 -0.0003872466  0.0354085317 -0.0026930568 -0.1313507412 -0.0088030656 -0.0058255672  0.0029854924  0.0064989339  0.0095578756 -0.2099692787  0.1583870836  0.0828882179 -0.0964199912  0.0040220820 -0.0000464810  0.0427047507  0.0288375792 -0.0737352014  0.0870764276 -0.1602287241 -0.0034510250 -0.0012544434  0.0841030055  0.0015328353  0.0007076117 -0.0498803175  0.0702235763 -0.0011494455  0.0001021080  0.0024706551 -0.0343516845 -0.0598795693 -0.0003422815  0.1193665143  0.1008555647  0.0248873886  0.2448577054  0.2132005851  0.0334885437  0.0025530871  0.2082257690  0.1845892374 -0.0455143783  0.0010817973  0.1002231391  0.0069660225  0.0280624175  0.0463565847  0.0011131118 -0.0005930567  0.0008563162  0.0013395067 -0.0011100939 -0.0005424762 -0.0140376691  0.1140796237  0.0197242008 -0.1330212744 -0.0322631717  0.0508562019 -0.0310899032  0.0003327506  0.0004848846 -0.1358390056  0.1191454615 -0.0023514018  0.1576292697 -0.0035376133  0.0053567798  0.0024058016 -0.0028893707  0.2768236121 -0.0013424620  0.2339831677 -0.0079222248  0.0760580453 -0.0904108345  0.0038651810 -0.0008634049 -0.0021383164 -0.0000033167  0.0000033171  0.0011062860  0.0716359857 -0.0506309620 -0.0005511266  0.0059177981  0.0548524731 -0.0107627114 -0.0135383169 -0.1056446907 -0.1136335499  0.0680201385 -0.0138302239
  0.0000000000  0.0000000000  0.0000000000  0.0000000000  0.0000000000  0.0000000000  0.0000000000  0.0000000000  0.0906087934 -0.0015651638  0.0029264010  0.0132050655  0.0150998629  0.1196101619 -0.1177870023 -0.0112435658  0.0442995471 -0.0062464847 -0.0347387811  0.0737961994 -0.0500186165  0.0464822497  0.0168798039 -0.0147200042 -0.0388452510 -0.0454142687  0.0206501621  0.1163938935  0.0878993431 -0.0303835494  0.0012879499  0.0033000030  0.0669858067  0.0095679080  0.0079100438 -0.0031094605  0.0749269857 -0.0621567558 -0.0205546559 -0.1422667103  0.0232598319  0.0003221098 -0.0206263834  0.0018439376  0.0045747548  0.0092780681  0.0470066488 -0.0003267660 -0.0497628139 -0.0068884365  0.0750284966  0.0138159117  0.0077494543 -0.0316475187  0.0230637065  0.0106083145 -0.0309855069  0.0483594015 -0.0010411366 -0.0098304528  0.0026912424 -0.0030365305  0.0174477136 -0.2534501381 -0.1133900384  0.3231569291  0.0948335085 -0.0113724227 -0.0063646072  0.2296092321  0.0035705341  0.0008774604 -0.2343615321  0.2612777813 -0.0021180583 -0.0001099099  0.0012631831 -0.0889704377 -0.1520158976 -0.0002842450  0.3276918492  0.2825682411  0.0111752817  0.0568064588  0.0446477985  0.0155987698 -0.0005426539  0.0495400841  0.0355359902 -0.0085030282  0.0003559826  0.0130820290  0.0012829381  0.0101919165  0.0075523449 -0.0009102107 -0.0015175984  0.0010991170 -0.0005194821 -0.0003550660  0.0027445426 -0.0007815314 -0.0004030168 -0.0001521178 -0.0002242593  0.0002491463  0.0045292829 -0.0031006180 -0.0002651878  0.0009686822  0.0093632724 -0.0260413195  0.0001109324  0.0170419917 -0.0001698636 -0.0283513250  0.0003917404 -0.0003205137  0.0241206563 -0.0001734458  0.0247071493  0.0024005737 -0.0210803437  0.0207308049  0.0004455785 -0.0002862370  0.0003942976  0.0000086507 -0.0000057678 -0.0029007970 -0.1978364710  0.1384885084  0.0038447730 -0.0144126578 -0.1223090128  0.0214405310  0.0341718655  0.2754785447  0.2884372840 -0.1667959591  0.0286891704
  0.0000000000  0.0000000000  0.0000000000  0.0000000000  0.0000000000  0.0000000000  0.0000000000  0.0000000000 -0.0226366690  0.0026910102 -0.0019813410  0.0069540953 -0.0323994648 -0.0322968790  0.0452613532 -0.0071725049 -0.0451017228 -0.0062222443  0.0271526694 -0.0158507068  0.0094993478  0.0173890986  0.0203116706  0.0380604224  0.0776760379 -0.0278350537  0.0833405965 -0.0916872016  0.0200060883  0.0128488837  0.0010460849 -0.0026147400  0.0737789221  0.0078426257 -0.0018170173  0.0059603977 -0.0364818169  0.0253510353  0.0085341453  0.0591816738  0.0488379100  0.0007186395  0.0093182804  0.0003736590 -0.0186413052 -0.0018638050 -0.0050161273 -0.0023703207  0.0211928789  0.0296803776 -0.0249295007 -0.0059273235 -0.0053266837  0.0034139884  0.0101895912  0.0042030402 -0.1001975277  0.0229150126  0.0632220344 -0.0633195468  0.0006687283  0.0002865499 -0.0072191334  0.0823219039  0.0430316528 -0.0878411729 -0.0750072415  0.0022395833  0.0005078988 -0.0801324641 -0.0007224083  0.0000228761  0.0774336363 -0.0879802680  0.0002304234  0.0001344283  0.0012716666  0.0323727463  0.0543087126 -0.0001175324 -0.1139329012 -0.0972362345  0.0033255081  0.0429978683  0.0424069636  0.0299451262  0.0010392860 -0.0158790894 -0.1449225395  0.0396287825 -0.0029786576 -0.3975440641 -0.0336128473  0.2604179183 -0.3761924005 -0.2459247868 -0.0457380920  0.0012588178  0.0017557360  0.0003115308 -0.0466932029  0.0163121412  0.0363447895  0.0076439213 -0.0797344939 -0.0171259656 -0.0570919870  0.0250641086  0.0006231547  0.0006863396 -0.2583540977  0.2050092407 -0.0034217359  0.1594163047 -0.0040838486  0.0221774936  0.0012763553 -0.0012718519  0.1095451023 -0.0003982830  0.0774307974 -0.0069980807  0.0642402948 -0.0597676018  0.0022810096 -0.0005702743 -0.0010500824  0.0000067283 -0.0000057678 -0.0026637034 -0.1833750867  0.1282781278  0.0039621559 -0.0131184874 -0.1092072549  0.0186288628  0.0315150125  0.2561004152  0.2671822454 -0.1537919439  0.0259124582
  0.0000000000  0.0000000000  0.0000000000  0.0000000000  0.0000000000  0.0000000000  0.0000000000  0.0000000000 -0.0558659722 -0.0020637967 -0.0109966623 -0.0194493265  0.0322594841 -0.0698084871  0.0589434548  0.0132809584 -0.0088693804  0.0154791188  0.0171363287 -0.0405653904  0.0393494288 -0.0460191926 -0.0421051590 -0.0451402900 -0.0426085822  0.0433327033 -0.0235590064 -0.0272803709 -0.0912437064  0.0151379507 -0.0013205231  0.0001145887  0.0476971609  0.0031916255 -0.0014673704  0.0029304434 -0.0395447980  0.0286377344  0.0115286145  0.0750107752 -0.0608839003 -0.0005994926  0.0102154737  0.0023337628  0.0097002861  0.0002859112 -0.0316878524  0.0012054392  0.0248111993 -0.0074794041 -0.0368532161 -0.0056242448 -0.0024187569  0.0139589929 -0.0176711048 -0.0043225841  0.0011990807  0.0789994412 -0.0173346982  0.0313863431 -0.0004828840  0.0008384237 -0.0125514032  0.1353516018  0.0657656303 -0.1392603562 -0.1305792071  0.0049489097  0.0038674379 -0.1248789599 -0.0021124703 -0.0006519678  0.1268158144 -0.1394956451  0.0009517487  0.0000930007 -0.0001026495  0.0495865547  0.0817132410  0.0000775214 -0.1727313773 -0.1493276927  0.0042546942  0.0904580701  0.0816798160 -0.0092900857  0.0019217940  0.0930177712  0.1571986510 -0.0412573983  0.0017219311  0.2788141533  0.0222156748 -0.1490971130  0.2533136562  0.1545160504  0.0301411326 -0.0016651153 -0.0010268997 -0.0000525814  0.0345449453 -0.0127487304 -0.0223153390 -0.0045964452  0.0485910604  0.0100853681  0.0446279731 -0.0230849783 -0.0003667335 -0.0003552052  0.1783640259 -0.1756660434  0.0022212890 -0.0675207347  0.0020257599 -0.0657278654 -0.0004107288  0.0004112849 -0.0230123530 -0.0000887304 -0.0019114278  0.0081612114 -0.0792309715  0.0758074542 -0.0006544692  0.0004088707  0.0008307527  0.0000076895 -0.0000115355 -0.0036984682 -0.2517104432  0.1762574895  0.0047116750 -0.0184854033 -0.1582144392  0.0280648097  0.0436046043  0.3499518075  0.3670568768 -0.2127376057  0.0369549555
  0.0000000000  0.0000000000  0.0000000000  0.0000000000  0.0000000000  0.0000000000  0.0000000000  0.0000000000  0.1323618519 -0.1051148273 -0.0358371382  0.0500732559  0.0170374759  0.1888428341 -0.2072391762 -0.0252352167  0.0859311152 -0.0236026550 -0.1082503077  0.2778209706  0.0279271631  0.0418090206 -0.0536501111 -0.0828483541  0.1673463687  0.1018958748  0.1150205533 -0.2174022797 -0.0476001409  0.0641930882  0.0056237662 -0.0425116807  0.1290472369  0.0194279771  0.0244563693  0.1795799087 -0.1870740132 -0.1703836533  0.0047013277  0.0882086351  0.0915053359 -0.0004228038  0.0135500824 -0.0026877018 -0.0242876220 -0.0017557195  0.0163259351 -0.0063748583  0.0360255037  0.0396506964 -0.2130445705 -0.0174306595 -0.0125323273  0.0109274040  0.0000802588 -0.0016178168 -0.1212378490 -0.0502043764  0.0976213457 -0.0942898075  0.0011081520  0.0024606739  0.0702813689  0.1790758666 -0.0799878187 -0.1721683358  0.0170776253  0.0051610743  0.0063895766  0.0023505640  0.0007435622  0.0012911799  0.1395367881 -0.1413873617  0.0017947483  0.0000904385  0.0039167494 -0.2209479381 -0.2339262964 -0.0001035474  0.1255279600  0.0905343071  0.0044177173  0.0064320446 -0.0176639281  0.1171804603 -0.0020801639  0.0268160369 -0.0669362887  0.0154789809  0.0009724543 -0.0389961306 -0.0017154114 -0.0142480936  0.0346371863  0.0352322675  0.0047108390  0.0014506050  0.0004897648 -0.0020894738  0.0408044694 -0.0376966395  0.1483621794  0.0242111031 -0.0811438194 -0.0209167296  0.0826842960 -0.1216767688  0.0000857085 -0.0018452555  0.1270554566 -0.0441700188  0.0014172208 -0.1263530533  0.0026716449  0.0989847413 -0.0017904633  0.0013123570 -0.0979473350  0.0006843924 -0.0943573727 -0.0105998008  0.1091958539 -0.1239476068 -0.0034862603  0.0009079984 -0.0009336713  0.0000000000 -0.0000099512 -0.0009075520 -0.0275714553  0.0204342885 -0.0049103388 -0.0046447256 -0.0635906805  0.0171401234  0.0007510259 -0.0235898871 -0.0221421596  0.0116285886 -0.0023332082
  0.0000000000  0.0000000000  0.0000000000  0.0000000000  0.0000000000  0.0000000000  0.0000000000  0.0000000000 -0.0228922676  0.0444106613  0.0055180772  0.0207062370 -0.0756566457 -0.0434738247  0.0874506340 -0.0239877753 -0.1172313342 -0.0217922135  0.0823437364 -0.0701533538 -0.0334348734  0.0860535058  0.0886454812  0.1132235063  0.1179483770 -0.1500990216  0.2292399603 -0.0301907310  0.0979764221 -0.0185441955  0.0006059146  0.0126920406  0.2471993013  0.0259520616 -0.0030694079 -0.0491610598  0.0405043495  0.0631402290  0.0025721262 -0.0069704195  0.0294698419  0.0019181802 -0.0013229209  0.0115506524  0.0038331485  0.0185945008  0.0107980909 -0.0020555081 -0.0088493028  0.0288606273  0.0751080155  0.0075719560  0.0045929361 -0.0186876773  0.0098799644  0.0092645941 -0.0722471318  0.1975344968  0.0050985978  0.0114922922  0.0019614022 -0.0024057418 -0.0274256761 -0.0635223346  0.0359428001  0.1148315104 -0.1278753062 -0.0047499348 -0.0036955225 -0.0018419244  0.0007527044  0.0005356423 -0.0479334106  0.0492042746 -0.0007288464  0.0000000000 -0.0027692414  0.0722928344  0.0759425201  0.0001323105 -0.0378853262 -0.0274357248  0.0035012467 -0.0058882130  0.0335543039 -0.2140354126 -0.0016421428 -0.2366873619 -0.0564581687  0.0055730793  0.0007444626  0.1296032622  0.0119942655 -0.1467164079  0.0603974395  0.0326968461  0.0061346552 -0.0005726783  0.0040650478 -0.0007940391 -0.0210459192 -0.0151934292  0.1961740478  0.0334372646 -0.1919256766 -0.0509215229  0.1780692747 -0.0632638450  0.0002571255 -0.0040429502  0.1303627517  0.1126394979  0.0010913967 -0.2140330512  0.0038647149  0.2750094659 -0.0020653714  0.0008267485 -0.0415299375  0.0007564337 -0.0577277335 -0.0270576845  0.2719423117 -0.3013476020 -0.0004824354 -0.0009658750 -0.0063436402 -0.0000033167  0.0000033171  0.0015998088  0.0433607197 -0.0326331205  0.0089275868  0.0078075151  0.1066717671 -0.0290364496  0.0001852751  0.0501657520  0.0490321378 -0.0273217307  0.0058363346
  0.0000000000  0.0000000000  0.0000000000  0.0000000000  0.0000000000  0.0000000000  0.0000000000  0.0000000000 -0.0760126060  0.0414897413 -0.0026932508 -0.0623780021  0.0494417665 -0.0955671943  0.1032716413  0.0189585394 -0.0455449387  0.0607325050  0.0783557373 -0.1285483495  0.0220908622 -0.0455161556 -0.0167215862 -0.0312497944 -0.1422415239 -0.0905285326  0.0101281895 -0.0136854564  0.1696951212 -0.0163467866  0.0036212765  0.0157182427  0.1414036923  0.0130165295 -0.0132912901 -0.0849570372  0.0686688928  0.1099091376  0.0011057295 -0.0120187859  0.1701786801  0.0021088310  0.0018083092 -0.0032058464 -0.0573357822 -0.0061468301  0.0279985310 -0.0041515698 -0.0047648350  0.0600008023  0.1053564991  0.0027317439 -0.0024756497 -0.0055896446  0.0560999110  0.0148250197 -0.1771650986 -0.2365845382  0.1501535372 -0.1924351015 -0.0012651178 -0.0001549365 -0.0261723476 -0.0967574888  0.0334655232 -0.0428193893  0.2955907424  0.0000654912 -0.0086520083 -0.0015886869 -0.0010361113 -0.0025936365 -0.0803846795  0.0803863539  0.0033158191 -0.0002742328  0.0064488782  0.1268680204  0.1336094563 -0.0003106421 -0.0787994612 -0.0538049695 -0.0084897001  0.0143287266 -0.0475568261  0.3359051595  0.0019737125  0.1834911507 -0.0930689494  0.0280036016 -0.0010329419 -0.1492172980 -0.0114542286  0.0567962111  0.0283224289  0.0465326308  0.0036759911  0.0037629288 -0.0009599390 -0.0034200257  0.0948307852 -0.0608238800  0.1527277482  0.0231083043 -0.0263466969 -0.0071722606  0.0370810028 -0.1865656623 -0.0004512300 -0.0001526489  0.1537194521 -0.1532698571  0.0018865898 -0.1004248946  0.0023558879  0.0122488299 -0.0014115745  0.0015745856 -0.1549795925  0.0008118501 -0.1387043974 -0.0025189048  0.0332786376 -0.0430904241 -0.0057607341  0.0025902148  0.0011095666  0.0000066334 -0.0000199024 -0.0026663479 -0.0775121417  0.0577411384 -0.0146181350 -0.0133838380 -0.1829852247  0.0494945508  0.0012009797 -0.0744110976 -0.0710585776  0.0383026344 -0.0079408618
  0.0000000000  0.0000000000  0.0000000000  0.0000000000  0.0000000000  0.0000000000  0.0000000000  0.0000000000  0.0339380804 -0.0647365524 -0.0190120738  0.0238841137  0.0024246551  0.0816301602 -0.0922300443 -0.0120168652  0.0410034442 -0.0122341357 -0.0513046935  0.1264601992  0.0088601812  0.0206562439 -0.0164605102 -0.0258813345  0.0787311562  0.0413392992  0.0450879424 -0.1060732351 -0.0261993857  0.0318423656  0.0026747425 -0.0202088312  0.0255365959  0.0053496955  0.0141997467  0.1384787094 -0.1443047302 -0.1483415955  0.0003584928  0.0684261608  0.0406069634 -0.0035766596  0.0045580730  0.0011150884 -0.0049208712  0.0024933873  0.0386853115 -0.0051102695  0.0003405401  0.0163576036 -0.2250160650 -0.0052756027 -0.0011479186 -0.0087078662 -0.0008358592 -0.0018660600  0.0014084321 -0.0244872452  0.0057307809 -0.0100034609  0.0012243170  0.0034912550  0.0928903122  0.0036560292 -0.1849840658  0.0735171291  0.0910189122 -0.0014018484 -0.0034691304  0.1842956976  0.0045905605  0.0032974209 -0.2108319967  0.2391006236 -0.0000125230 -0.0002046015 -0.0050781828  0.3490813921  0.3674645354  0.0001016947 -0.2186007911 -0.1636876897 -0.0094465264  0.0084726310  0.0188872972 -0.0238982460  0.0033550477 -0.1099877543 -0.0961711129  0.0205259679 -0.0026550370  0.0123719001 -0.0000499761 -0.0920931612  0.0735701410  0.0759436432  0.0133682259  0.0005041534 -0.0026563136 -0.0028540971  0.1863692253 -0.1037744557  0.1426124247  0.0200459129 -0.0159653276 -0.0043676492 -0.1607341989 -0.1156910766  0.0003294757 -0.0001697959 -0.1182888216 -0.0446687759 -0.0032229821  0.1487209305 -0.0045950831 -0.1173993967 -0.0007261025  0.0003377532  0.0214908055 -0.0003661634  0.0146037190  0.0054124786 -0.0574662652  0.0626846580  0.0044403726 -0.0026803444  0.0006254755 -0.0000057671  0.0000076904  0.0030236633  0.0901472149 -0.0671245469  0.0164874950  0.0154829665  0.2105647909 -0.0568462250 -0.0019444597  0.0829856715  0.0788006865 -0.0422364744  0.0086720629
  0.0000000000  0.0000000000  0.0000000000  0.0000000000  0.0000000000  0.0000000000  0.0000000000  0.0000000000 -0.0025535886  0.0244184687  0.0054228026  0.0040677935 -0.0306149328 -0.0194014661  0.0386310734 -0.0088701990 -0.0457637402 -0.0021477005  0.0343986598 -0.0341114571 -0.0115117790  0.0305683869  0.0387500258  0.0529318924  0.0525378080 -0.0640893175  0.0849401702 -0.0253476516  0.0676572126 -0.0081185577  0.0006604487  0.0048028923  0.0705693258  0.0078763684 -0.0044418765 -0.0441941432  0.0386114992  0.0597523646  0.0016081748 -0.0099419888  0.0497626568  0.0028828267  0.0002943361  0.0054876482 -0.0049621862  0.0087792331  0.0027807210 -0.0016248426  0.0005482105  0.0290933641  0.0765384868  0.0030580433  0.0025597382 -0.0011028064 -0.0128526226 -0.0029011861  0.0480168805  0.0301324866 -0.0343209489  0.0455501022 -0.0007690375 -0.0009768003 -0.0314514956 -0.0007302636  0.0627228088 -0.0385157802 -0.0003566576  0.0007465278  0.0003930169 -0.0640283171 -0.0004442193  0.0002630747  0.0734325932 -0.0839901431  0.0008933080  0.0000498822 -0.0008161062 -0.1257601319 -0.1321284887  0.0001150317  0.0817447890  0.0621703806  0.0098616186  0.0030424676  0.0324080204 -0.1405558334 -0.0042304755 -0.2575042788 -0.1461391816  0.0246508234  0.0012277355  0.0755796966  0.0084781759 -0.1864570645  0.1297726601  0.1263146099  0.0206472708  0.0024855388 -0.0040756636 -0.0061757731  0.2968564231 -0.1700092387  0.2456771066  0.0335661169 -0.0584765624 -0.0099456185 -0.2691824095 -0.1622424677  0.0008722705  0.0004410789 -0.2453286634 -0.0152515905 -0.0041943008  0.2722566484 -0.0069008439 -0.1792854513  0.0009671735 -0.0007444644  0.0791958741 -0.0006536339  0.0592574209  0.0065415324 -0.0753215556  0.0849353236  0.0064004776 -0.0002634150  0.0017168889  0.0000134566 -0.0000269163 -0.0052371769 -0.1499083012  0.1116273384 -0.0284701783 -0.0258958979 -0.3524073164  0.0952547461  0.0020077409 -0.1427404204 -0.1361403284  0.0733296598 -0.0149266286
  0.0000000000  0.0000000000  0.0000000000  0.0000000000  0.0000000000  0.0000000000  0.0000000000  0.0000000000 -0.0181713731  0.0307292550  0.0045258462 -0.0225184542  0.0100158705 -0.0411064080  0.0489568094  0.0060608372 -0.0257681451  0.0218096370  0.0359502774 -0.0613995686  0.0049954051 -0.0128479027  0.0031292391  0.0034512568 -0.0407613640 -0.0426956278  0.0104447584  0.0013704818  0.0764037428 -0.0109009083  0.0010258671  0.0081112153  0.0457169605  0.0041397239 -0.0084108700 -0.0722972644  0.0669447537  0.0905984218  0.0011534116 -0.0229406623  0.0695589064  0.0030203905  0.0007730757 -0.0008632165 -0.0214715243 -0.0015130453 -0.0042516613 -0.0006226528  0.0042866057  0.0277249838  0.1194789443  0.0014096209 -0.0008323414  0.0048265229  0.0082991186  0.0016874351 -0.0256237851 -0.0818575258  0.0322571172 -0.0382590978 -0.0015054162 -0.0011506896 -0.0464028872 -0.0009823223  0.0966286879 -0.0984743286  0.0797129694  0.0023339537 -0.0001012774 -0.1015783154 -0.0024489466 -0.0020841726  0.1152100908 -0.1316688279  0.0018534054  0.0000152183  0.0046124423 -0.1926688707 -0.2027871924 -0.0001083632  0.1199869245  0.0914911968  0.0069341059  0.0089662171 -0.0064946356  0.0814522415 -0.0030748704 -0.0081556970 -0.0773861596  0.0163048830  0.0014198852 -0.0348753940 -0.0008877327 -0.0340747419  0.0514062115  0.0592825426  0.0076366999  0.0029325444 -0.0025498623 -0.0039198604  0.1485643046 -0.0839901986  0.1184354228  0.0155379594 -0.0056725404  0.0021221704 -0.1160626892 -0.1147649864  0.0001577977  0.0010831806 -0.0596672727 -0.0740721670 -0.0004377867  0.0998081144 -0.0018487730 -0.1034334115  0.0010212493 -0.0003089035 -0.0143038946 -0.0000626332 -0.0134984958  0.0055717778 -0.0570409552  0.0608719837  0.0012115111 -0.0003577275  0.0002207074 -0.0000240296  0.0000298001  0.0090585114  0.2578938852 -0.1920309596  0.0489939152  0.0443707327  0.6036492327 -0.1630748343 -0.0035063556  0.2402450587  0.2285105888 -0.1227179116  0.0251123886
  0.0000000000  0.0000000000  0.0000000000  0.0000000000  0.0000000000  0.0000000000  0.0000000000  0.0000000000  0.0103943343  0.0914002362  0.1354307396 -0.1106142278  0.0866670788 -0.0532775958 -0.0660932353 -0.1396868194 -0.0647630823 -0.0955481869  0.0007594090  0.0122047525  0.0239728836  0.0242429624  0.0158245808  0.0254019576 -0.0572404648 -0.0166187844 -0.0557168414  0.0427927104  0.0061266031  0.0026414449  0.0005477778 -0.0152406274  0.0068571819  0.0078339638  0.0433437968  0.0777249187  0.0073093517 -0.1254171403  0.0061044495 -0.1496939269 -0.1046114062  0.0139382574  0.0080734888 -0.0376536860 -0.1632383113 -0.2317305123 -0.2397414987  0.0004969797  0.2965280573  0.3887583906 -0.0049481373 -0.1333472827 -0.1213414585  0.3975010052 -0.1168731213 -0.0718253428  0.0200147055  0.0144544497  0.2863185853  0.2011588845 -0.0162466352  0.0033860675 -0.0118243654 -0.0443117326  0.0250420387  0.0307826024  0.0286259760 -0.0038676221 -0.0015126345 -0.0138198443 -0.0003626390 -0.0015138944 -0.0069665405  0.0095450998 -0.0078041302  0.0001108601 -0.0007464657  0.0021613352  0.0089565977 -0.0000115053  0.0008721546 -0.0010634928 -0.0007600669  0.0045941410  0.0066596137  0.0007985431  0.0011465333 -0.0057174914 -0.0037770278  0.0025828216 -0.0006583841  0.0009304934  0.0003970860 -0.0047880446  0.0013354970  0.0011554231  0.0000672291 -0.0001593775 -0.0002008036  0.0004896899 -0.0003454575 -0.0043280807 -0.0041285244 -0.0010775632  0.0023302170  0.0031944598 -0.0007867905  0.0001695703 -0.0002747713  0.0015736303 -0.0003427249  0.0036370219 -0.0012372201 -0.0006760056 -0.0005842451  0.0012097852 -0.0020454299  0.0009469366  0.0000828535 -0.0001787178  0.0038859530 -0.0004816803 -0.0010703005  0.0017545295 -0.2039932353 -0.1445671932 -0.1580946953 -0.0000132668  0.0000232195 -0.0000364346 -0.0000365185  0.0005642997 -0.0001427617  0.0000629906 -0.0001425428  0.0008750711 -0.0000297764  0.0000827599 -0.0004727981 -0.0001387896 -0.0000364564
  0.0000000000  0.0000000000  0.0000000000  0.0000000000  0.0000000000  0.0000000000  0.0000000000  0.0000000000  0.0152555577 -0.0361893014 -0.0723372149  0.0807668260 -0.0679507722  0.0347494192  0.0380306514  0.0423551798 -0.0338510865  0.0064954700  0.0241013223  0.0214732221 -0.0034517290  0.0311546562 -0.0333904869 -0.0627462486 -0.0418129505  0.0426323508 -0.0495684263 -0.0407924452  0.0321396796  0.0245998787  0.0053033678 -0.0051480671  0.0184530045 -0.0028829999 -0.0106397074 -0.0324436445 -0.0000506422  0.0410798219  0.0043770437  0.0309127391 -0.0975563670 -0.0298802934  0.0352158020 -0.2298677731 -0.3824906294 -0.2284618663  0.1495104973 -0.0037142277 -0.1239366534 -0.1176349471  0.0022799431  0.0670723131  0.0666798062 -0.2219219379  0.0339860616  0.0388013745  0.0227825866 -0.0124175368 -0.1792346350 -0.0790283547  0.0068903979 -0.0024888442  0.0054271327  0.0206656222 -0.0112164564 -0.0164230258 -0.0062807750  0.0015535980  0.0019142650  0.0061599494  0.0000822794  0.0006681433  0.0030304028 -0.0041655217  0.0046467560 -0.0000787690  0.0008079393 -0.0006154211 -0.0040510927  0.0000028763 -0.0004360773  0.0007767082  0.0014446759  0.0044841387  0.0030183047 -0.0004624656 -0.0006666297  0.0032794580 -0.0019778085  0.0002800001  0.0003326817 -0.0027669216 -0.0005423060 -0.0000663088  0.0003396449 -0.0006541973  0.0015342641 -0.0007266532 -0.0003232448 -0.0001404688  0.0010633614  0.0016473594  0.0031981249  0.0017942562  0.0009741904 -0.0013703011 -0.0010999789 -0.0010840386  0.0003226672 -0.0003748877  0.0008029554  0.0022003874  0.0000113925  0.0042475298  0.0004084043 -0.0030313256 -0.0020240640  0.0013973385 -0.0038417845 -0.0002964777  0.0039268434 -0.0002210063 -0.0018515310  0.0033834428 -0.4961999668 -0.3508782756 -0.3825836862 -0.0000265335  0.0000663414 -0.0000529957 -0.0001294746  0.0010290171 -0.0002490030 -0.0000497294 -0.0001856372  0.0015976677 -0.0000297764  0.0001191743 -0.0008629392 -0.0002974064 -0.0000331422
  0.0000000000  0.0000000000  0.0000000000  0.0000000000  0.0000000000  0.0000000000  0.0000000000  0.0000000000  0.0545946438 -0.0354049313 -0.1283580464 -0.0147448595  0.1669160002 -0.0024425539 -0.0140268064  0.1469915573 -0.0318079798 -0.1426168774 -0.0054568754 -0.0078747272 -0.0106756393  0.0005825317  0.0060885595  0.0131356333  0.0476498204  0.0253886242 -0.0724335457  0.0294174804 -0.0652325851  0.0085619248 -0.0042401104  0.0100586314 -0.0169011092 -0.0088730081 -0.0151109310 -0.0437785653 -0.0026258898  0.0746787327  0.0064809353  0.0263831570 -0.1699954877 -0.0139097247  0.0102992047 -0.0726806284  0.1837834208 -0.0752884769  0.3753959016 -0.0561634800  0.0169763521  0.4000847621  0.0122546939  0.0176861464 -0.0106574122 -0.3528852043  0.3915737214  0.0617476676 -0.0258534068 -0.0278272829  0.2983355125  0.2861522398 -0.0062518018 -0.0093736604  0.0168020637  0.0245700619 -0.0121616842 -0.0255535065  0.0054178757 -0.0063253631  0.0090810227  0.0055041291  0.0031570921  0.0023737412  0.0065828024 -0.0045245660  0.0006251370 -0.0001429511 -0.0003571326 -0.0037219723 -0.0033115841  0.0000977947  0.0006852643  0.0006661767 -0.0010179957  0.0001742733  0.0097884514  0.0033191244  0.0005235312 -0.0166583412 -0.0031692915 -0.0030333346  0.0001070165  0.0051954820  0.0009076251 -0.0073354060  0.0010914803  0.0040521176  0.0017407534 -0.0013398512  0.0007273007  0.0005052976  0.0046609775 -0.0013704586 -0.0130196672 -0.0029424793  0.0035352514  0.0008531652  0.0012120138 -0.0004340192 -0.0001184794 -0.0000291829 -0.0030575955  0.0051710186 -0.0000934181 -0.0044667125 -0.0000397060  0.0049783543  0.0002877276 -0.0001651069  0.0045976407  0.0000304790  0.0035206653  0.0007791888 -0.0006522607  0.0008902360  0.0171976811  0.0116028339  0.0144700031 -0.0000000000 -0.0000000000  0.0000099367  0.0001560335  0.0003452186  0.0000863210  0.0004641410  0.0000430943  0.0005502341  0.0000198509  0.0001853822 -0.0002678087 -0.0001520077 -0.0000497132
  0.0000000000  0.0000000000  0.0000000000  0.0000000000  0.0000000000  0.0000000000  0.0000000000  0.0000000000  0.0193102412  0.0603991332 -0.1865174870 -0.0943020468  0.0459636053  0.1166343967  0.1451816114 -0.0804420722  0.0771302933  0.0251500806  0.0327530037  0.0182178499  0.0224316606  0.0227669617  0.0258699609  0.0424601482 -0.0384597712 -0.0178025958 -0.0571362510 -0.0338131249 -0.0267201643 -0.0085718872 -0.0019714834 -0.0083413041  0.0029531954  0.0340720474 -0.0209431767  0.0275213436 -0.0874496315  0.1304455248  0.0090799533 -0.1347325286 -0.0819921097  0.0161715950 -0.0004500379  0.1806200250 -0.0091872828  0.0538556536  0.4228380719 -0.0537668449  0.2600202966 -0.0579647422  0.0204554674 -0.0102026281 -0.1184987894 -0.1996757544 -0.6148446619 -0.0712995822 -0.0406676549 -0.0311747677  0.0667852675 -0.0223839504  0.0090946276 -0.0016761316 -0.0195342859  0.0412093153  0.0421007090  0.0406882861  0.0155569422  0.0024704755 -0.0020850884  0.0147029291 -0.0055127217 -0.0055142968  0.0098163607  0.0101779914 -0.0007086807  0.0000495953  0.0045168493 -0.0037690859  0.0091746201 -0.0002674973 -0.0003144503 -0.0014369102 -0.0006118950 -0.0003979859 -0.0037279769  0.0013960143  0.0007626104  0.0052420050  0.0000719688  0.0038500016 -0.0006467519 -0.0013152428 -0.0002836328 -0.0021799003  0.0002077440 -0.0017380167 -0.0003073330 -0.0001323643  0.0004505836  0.0002360657 -0.0004534130  0.0039709187 -0.0041680318 -0.0003381580 -0.0004907248 -0.0028780687  0.0002138848  0.0009629169  0.0000050417 -0.0015758751  0.0013341790  0.0026222906 -0.0005901289  0.0001661174 -0.0008546238 -0.0005313643 -0.0005854260  0.0004637561 -0.0004695030  0.0000692705  0.0024888636 -0.0002635075  0.0009591197  0.0016275479 -0.1784279597  0.1131221754  0.1304563144  0.0000000000 -0.0000398048 -0.0000033122  0.0002722287 -0.0004580786  0.0000332004 -0.0000331529  0.0007093992 -0.0003977596 -0.0000727867  0.0002648317  0.0003934474 -0.0001090490  0.0000265137
  0.0000000000  0.0000000000  0.0000000000  0.0000000000  0.0000000000  0.0000000000  0.0000000000  0.0000000000  0.0419208382 -0.0244660066 -0.0037418069  0.0838979961  0.1778130816 -0.0767971391 -0.0404092492 -0.0514452551  0.0656568729  0.1708618092 -0.0085929263 -0.0076978228 -0.0067122039 -0.0035434170 -0.0245528219 -0.0393815674 -0.0199286288  0.0366334556 -0.0649518530 -0.0341434156  0.0695004720  0.0277252090  0.0051612556 -0.0083974174  0.0149229532 -0.0127684751  0.0108869412 -0.0144323774  0.0289410564 -0.0209715698  0.0035734520  0.0406522760 -0.1728939046  0.0029090454 -0.0036587670  0.0017539332  0.1754184711  0.0883376945  0.1179232898 -0.0307101663 -0.1473532874  0.5879333471  0.0014848542  0.0265594007  0.1017595889  0.1715850304 -0.1507840038  0.0099262657 -0.0242558553 -0.0201678062 -0.4441987254 -0.3594308008  0.0056950427  0.0102046836 -0.0023591068 -0.0099168975 -0.0121115444 -0.0030838981 -0.0228597577  0.0060834094 -0.0085359527 -0.0056231724  0.0004692975  0.0019649616 -0.0000902913 -0.0031827142 -0.0011465647  0.0002071333 -0.0036825641 -0.0009363823 -0.0038861027  0.0000776605  0.0010056476  0.0001852150  0.0014913226  0.0013385673 -0.0106903002  0.0031740653 -0.0013664164  0.0164835300 -0.0051151138  0.0023512830  0.0005211238 -0.0052227692 -0.0004787722 -0.0084350261  0.0015135633 -0.0037722123 -0.0022089561  0.0019854649 -0.0017582556 -0.0008096467 -0.0036327016  0.0020787629 -0.0131836229 -0.0017362142 -0.0050466258  0.0023216566  0.0006900331  0.0000666169 -0.0000302501  0.0016521995  0.0027320069  0.0054652690  0.0006402557 -0.0050550450  0.0010096662 -0.0053861911 -0.0000427318 -0.0000254944 -0.0045511265 -0.0000249374  0.0039581928 -0.0003895944  0.0005633161  0.0006663116  0.0382814361 -0.0236506535 -0.0287327349  0.0000000000  0.0000066341  0.0000496835  0.0002523095 -0.0002224005  0.0002025224  0.0000364682  0.0004972425 -0.0002485997  0.0001588072  0.0002151758  0.0001950705 -0.0000660903  0.0000497132
  0.0000000000  0.0000000000  0.0000000000  0.0000000000  0.0000000000  0.0000000000  0.0000000000  0.0000000000  0.0221558019 -0.0236908800  0.0519247826  0.0020071900 -0.0402888718 -0.0185743153 -0.0531544836  0.0123780335 -0.0639471556  0.0508912499  0.0285343910  0.0325305757 -0.0118801330  0.0122382414  0.0134050978  0.0253246265  0.0772019292  0.0040772666 -0.0657235021  0.0402908355 -0.0233189822  0.0176959729 -0.0032091512  0.0084587505 -0.0207833998 -0.0219692694  0.0183979046 -0.0113951000  0.0367812130 -0.0503772237  0.0059399346  0.0417765921 -0.1168441172  0.0186435703 -0.0034085949  0.1932947094 -0.3602914124  0.3759441155 -0.1012678951  0.0107792914 -0.0909631799  0.0973667034 -0.0059600685  0.0035038195  0.0276822645  0.0297927056  0.1879021919  0.0222464711  0.0435080342  0.0051554423  0.0129178618 -0.0135920794 -0.0019815260  0.0011718836  0.0064209764 -0.0129163525 -0.0138998636 -0.0109909677 -0.0120169333 -0.0004184163 -0.0001629994 -0.0048396510  0.0015846408  0.0015928311 -0.0032787040 -0.0035417584  0.0004205991 -0.0000000000 -0.0005444809  0.0016048061 -0.0031819492 -0.0000000000  0.0000711963  0.0001404050 -0.0008327809  0.0062787830 -0.0049476081 -0.0005069887 -0.0000785297 -0.0023914171 -0.0036250937  0.0000197436 -0.0001744834  0.0026877887 -0.0002859019 -0.0016079873  0.0008705462  0.0002506129  0.0005450359 -0.0000189092 -0.0012048214 -0.0000409701 -0.0006342384 -0.0006180106  0.0022578485  0.0017488320 -0.0015142781 -0.0005236819 -0.0017543645  0.0001736077 -0.0000680626  0.0011628252 -0.0010110384  0.0029208683  0.0001139245  0.0036361255  0.0011741624  0.0024881968 -0.0027106219  0.0022592936  0.0038635880  0.0004433311  0.0046247066  0.0021307271  0.0020057017  0.0033766158 -0.5261983296  0.3333701314  0.3891260405 -0.0000033167 -0.0000928780 -0.0000794936  0.0003452657 -0.0010522530 -0.0002290827 -0.0003713128  0.0011867520 -0.0009347350 -0.0005095066  0.0003773852  0.0008794706 -0.0000958309  0.0000364564
  0.0000000000  0.0000000000  0.0000000000  0.0000000000  0.0000000000  0.0000000000  0.0000000000  0.0000000000  0.0065594914 -0.0119279705  0.1285797006  0.0070413707 -0.0056155047  0.0258754124  0.0679399806  0.0553316915  0.0443714957 -0.0035260857 -0.0297212430  0.0151641818  0.1017736142  0.0539990350  0.0293647697  0.0438227768 -0.0464296466 -0.0323689816 -0.0444830934  0.0211741035 -0.0018467822  0.0204142702  0.0016756317 -0.0176887323  0.0001148607 -0.0192229525  0.0243105013  0.0258575670  0.0142679596 -0.0378732138 -0.0334566224 -0.0195658214  0.0285581399 -0.0902413652  0.0809265956 -0.4132900274  0.0667090577  0.2799647833 -0.2595356033  0.0111045150  0.0518188545  0.0810215487 -0.0010697559 -0.0042057064 -0.0253935870 -0.2998056579 -0.1340861020 -0.0155248417 -0.0154473135 -0.0217533876  0.0122234612  0.0019757697  0.0126122723 -0.0007042570  0.0013466073 -0.0006719646  0.0031068098  0.0029373143  0.0001838966  0.0030271511 -0.0058249466 -0.0001125500 -0.0031845186 -0.0008654852 -0.0021669920  0.0001551801 -0.0001901338  0.0005426309  0.0018442094  0.0019375457 -0.0001826675 -0.0006385420 -0.0006822978  0.0002509365  0.0003567101  0.0017068896  0.0009181776 -0.0001263881  0.0014711226 -0.0001678187  0.0009089389  0.0091269270 -0.0013819088 -0.0002592284 -0.0023257893 -0.0005691501  0.0000065950 -0.0001236791  0.0012461394 -0.0000135066 -0.0030634788  0.0001970465 -0.0012225957 -0.0027108192 -0.0021590800  0.0021097021 -0.0012006788  0.0015775919 -0.0003692059 -0.0005632156 -0.0002445213  0.0044155930  0.0022326078  0.0000540902  0.0006584836 -0.0007198421  0.0029458052  0.0028842691 -0.0020411567  0.0016000801  0.0006250349  0.0005500076  0.0002480686  0.0023262327  0.0035192430 -0.0006349075  0.0112479615 -0.5029618356  0.4578022210  0.0000331669 -0.0001061463  0.0000927425  0.0000066397 -0.0002290393  0.0004548454 -0.0006564280 -0.0001292830  0.0004706822  0.0006583883 -0.0000860703 -0.0002082957  0.0000033045 -0.0001491397
  0.0000000000  0.0000000000  0.0000000000  0.0000000000  0.0000000000  0.0000000000  0.0000000000  0.0000000000  0.0017381141  0.1575408524  0.1297193475 -0.0950174121 -0.0288393285  0.0622368892 -0.0177484917  0.1731143942  0.0622319550  0.0348593630 -0.0059181026  0.0171498100 -0.0178975150  0.0005076529 -0.0204555064 -0.0504292590 -0.0229245559  0.0429998830 -0.0324187018  0.0008735726  0.0444361464  0.0473012190  0.0178634998 -0.0598428539 -0.0076548254  0.0182016264  0.0525643821  0.0818542708  0.0082284131 -0.0450616540 -0.0013967942 -0.0828575029  0.0391378586  0.0357489651  0.0054031735  0.1930056199  0.0583252254 -0.0556983437 -0.3520075927  0.0072153504  0.4670070396  0.0751736482  0.0033352428 -0.0859628974 -0.0309889015 -0.4897160923  0.1372619137  0.0802673182 -0.0123221195 -0.0299865685 -0.2586809924 -0.1170543216  0.0128832732 -0.0001493025 -0.0161236722 -0.0001381863 -0.0007075281  0.0022184898  0.0016479961  0.0139550937  0.0077613795  0.0000324664 -0.0143867104 -0.0126919039 -0.0028300689  0.0008489266 -0.0086395668  0.0002683981  0.0046105234  0.0024263491  0.0011843922 -0.0004659631 -0.0008543555  0.0006841007  0.0012361377  0.0022692609  0.0061433743 -0.0002355415  0.0003263344 -0.0010185665 -0.0001119514  0.0052392330 -0.0008887023 -0.0018964601 -0.0032629122 -0.0006879533 -0.0000164876  0.0004914617  0.0040985740 -0.0012101881 -0.0033793771  0.0002984963  0.0006801195 -0.0044906094 -0.0026134152  0.0022434512 -0.0010671087  0.0027929704 -0.0002546248 -0.0019177591 -0.0003831673  0.0046490560  0.0002570437  0.0000194725 -0.0017681083 -0.0008998026 -0.0000321429  0.0006980284 -0.0040595231  0.0017542608  0.0003735674 -0.0000942079  0.0002562466 -0.0006176842 -0.0007337933 -0.0006731385 -0.0047274867  0.2161102540 -0.1950146433 -0.0000199001  0.0000530731 -0.0000298101 -0.0000497979  0.0001128599 -0.0001128814  0.0001790258 -0.0000265196 -0.0001657332 -0.0001058715 -0.0000198624  0.0000396754  0.0000231316  0.0000430848
  0.0000000000  0.0000000000  0.0000000000  0.0000000000  0.0000000000  0.0000000000  0.0000000000  0.0000000000  0.0243789391 -0.0971575650  0.1655291585  0.0848321382 -0.0157609927  0.0343565413  0.1287377601 -0.0697915477  0.1087880285 -0.0717271265 -0.0070300420  0.0064809848 -0.0615166675 -0.0057732822 -0.0043431814 -0.0100717189  0.0677045382 -0.0158479305 -0.0578583447  0.0361575715 -0.0132482012  0.0303196885 -0.0159824514  0.0280983979  0.0070817983 -0.0379409371  0.0682773274 -0.0454972112  0.0474517036 -0.0654852814  0.0389283225  0.1111695169  0.0226959817  0.0711685064 -0.1444920632  0.0893508447  0.0448393404 -0.1546953753 -0.3301549189  0.0520707525 -0.4816207853  0.1423741270 -0.0079818659  0.0838403914  0.0199125332 -0.3114937352 -0.4141620122 -0.0012720785 -0.0226337062 -0.0290510097  0.2284019976  0.1090831549  0.0090114491 -0.0265293603  0.0119447799  0.0005662928 -0.0026351244 -0.0043524119 -0.0011723406 -0.0151939698  0.0143921952  0.0001363587  0.0112905660  0.0138985087 -0.0028780362 -0.0006602763  0.0109931933  0.0003004892 -0.0013524202  0.0027031413 -0.0009693160 -0.0002301052 -0.0010293797 -0.0007737209 -0.0009850686  0.0022148778 -0.0062086892 -0.0002499038 -0.0001239024  0.0007715001 -0.0011834865  0.0010625646 -0.0001675041  0.0028869852 -0.0024347043 -0.0006741390 -0.0001022232 -0.0023368839  0.0061154469 -0.0028174693 -0.0029728723  0.0002477714 -0.0037838393 -0.0032907057 -0.0029393514  0.0025311378  0.0003019845  0.0035719472 -0.0009090104  0.0020893481 -0.0003025005  0.0053651588 -0.0018213379  0.0000151452 -0.0009296240 -0.0009597895  0.0011344564 -0.0028489755 -0.0037860394  0.0018768769 -0.0007718455 -0.0001814887  0.0002630617  0.0005950169 -0.0018248476 -0.0007304850 -0.0037730624  0.1738565450 -0.1599392190 -0.0000099501  0.0000331707 -0.0000529957 -0.0000365185  0.0000531106 -0.0002158026  0.0003713128 -0.0000232046 -0.0003016344 -0.0003308484 -0.0000033104  0.0001223324  0.0000330452  0.0000729128
  0.0000000000  0.0000000000  0.0000000000  0.0000000000  0.0000000000  0.0000000000  0.0000000000  0.0000000000  0.0481478207  0.0689928708 -0.0112183360 -0.0079373137  0.0167066115 -0.1049990597  0.1041713049  0.0107000917 -0.0468664328  0.0095215467  0.0149781316  0.0146103221  0.1174554304 -0.0519823840 -0.0831472702 -0.0737299420  0.1727222257  0.1438000440  0.1007662828 -0.1575887942 -0.0845715875  0.0401553705  0.0041768059 -0.0286569208  0.0619864739  0.0160222910  0.0054873546 -0.1178113159  0.1894466922  0.1232747032 -0.0140802551 -0.2085019515  0.0685338555  0.0119694964 -0.0142598097  0.0006668456 -0.0106166884  0.0031925467 -0.0448020719  0.0033245956  0.0191793383  0.0423133172  0.3046966293 -0.0006162567 -0.0031889138  0.0354204842 -0.0090479139 -0.0135744008  0.0718613374 -0.1526750430  0.0061803892  0.0069218810 -0.0021800811  0.0082313555  0.1560911213  0.1687037672 -0.2562013194 -0.0665236845  0.0371842392  0.0049063861 -0.0006428696  0.4221946201  0.0059332610  0.0032025773  0.1673126589 -0.0433104721 -0.0031055195  0.0000233390 -0.0039723685  0.0431442552  0.0236024026  0.0002876315 -0.0321302927 -0.0180883399 -0.0021128213 -0.0259135757 -0.0108736845 -0.1804721850  0.0001169220 -0.0120573106  0.1370392034 -0.0308448849  0.0002093801  0.0340598770  0.0014453930  0.1015546204 -0.0164546420 -0.0078731506 -0.0005498380 -0.0011966816  0.0018170274  0.0010183990 -0.0404266253  0.0148302477  0.0093672071  0.0022308334 -0.1599733922 -0.0374999911  0.0014870086  0.1888508237 -0.0004209799  0.0018026036  0.0330484704 -0.0654642302 -0.0002118996  0.0880491477 -0.0017792058 -0.2005361096  0.0003888596  0.0002598006 -0.0367229828  0.0004557998 -0.0603338163 -0.0100954532  0.1038517634 -0.0456532660 -0.0001728410  0.0001992473  0.0017789195  0.0000000000 -0.0000000000 -0.0000099367  0.0001527137 -0.0003850516  0.0000630808  0.0001790258  0.0017469785 -0.0003745569 -0.0001852751 -0.0008408408  0.0007141566 -0.0019496639  0.0022304675
  0.0000000000  0.0000000000  0.0000000000  0.0000000000  0.0000000000  0.0000000000  0.0000000000  0.0000000000 -0.0171022180 -0.0122765794 -0.0146716888  0.0344683375  0.0083053100  0.0305843544 -0.0259531162 -0.0156972007 -0.0197796416 -0.0412721178  0.0114601729 -0.0027659917 -0.0560262515  0.0680534044  0.0333796796  0.0086610916 -0.0346613401 -0.0613062868  0.1229270070  0.1861697439 -0.1715568209 -0.0343202821 -0.0085861589  0.0165429774  0.0475382781  0.0008492067  0.0036862562  0.0344684961 -0.0415303222 -0.0572696694  0.0030846531  0.0484612550 -0.1981744619 -0.0035069366 -0.0004881075  0.0030155829  0.0606798738  0.0021153793 -0.0100728378  0.0039090437 -0.0117586936 -0.0662202313 -0.1045324980 -0.0018291173 -0.0020688121  0.0055133766  0.0167974634  0.0006414042 -0.0238597040 -0.2255841559  0.0524518107 -0.0984772233 -0.0004735807 -0.0007394698 -0.0461882915 -0.0553449585  0.0772282733 -0.0279326747  0.0976048705 -0.0001582705 -0.0019925047 -0.1367071552 -0.0007862256  0.0002650020 -0.0505687889  0.0099345715 -0.0012070618  0.0000991906 -0.0030502638 -0.0156888201 -0.0086354565  0.0000920421  0.0149630871  0.0066079947 -0.0009274462 -0.0346531967 -0.0163086427 -0.1791494184  0.0004135896 -0.0101273951  0.1229173311 -0.0201079573 -0.0010003717 -0.0894938140 -0.0078759167  0.1495953130 -0.0306735631  0.0270466645  0.0014958474  0.0020638030 -0.0043564579 -0.0021441005  0.2274028033 -0.0977821173 -0.0737662619 -0.0218793271  0.0176414126  0.0086996663 -0.3434505980  0.3046834739 -0.0003781257 -0.0011628252  0.2059947883 -0.2439747163  0.0039030535 -0.0762109752  0.0020098787 -0.1731130049  0.0037988590 -0.0031831638  0.1194790618 -0.0003366545  0.1299402172 -0.0260787401  0.2675217630 -0.2997186886 -0.0031700182  0.0009478478 -0.0008490514  0.0000000000 -0.0000099512  0.0000066245 -0.0018823618  0.0001726093  0.0001992024  0.0002718540 -0.0000662990  0.0006927646 -0.0000760951 -0.0060381636  0.0008166513 -0.0065495489  0.0062671827
  0.0000000000  0.0000000000  0.0000000000  0.0000000000  0.0000000000  0.0000000000  0.0000000000  0.0000000000 -0.0299725062 -0.0490891512 -0.0150249186 -0.0304435395  0.0437200585  0.0592043194 -0.0582769272 -0.0023443454  0.0181763018  0.0414868057  0.0161796724  0.0091709242 -0.0304755219  0.0177843489  0.0236774311  0.0018052829 -0.0908615707 -0.1375382325  0.0612646918 -0.0649715768  0.2073468043 -0.0068811347  0.0036690778  0.0074421867  0.0627292396  0.0036739898 -0.0059014712  0.0667563827 -0.1193598189 -0.0411890580  0.0084756777  0.1310398051  0.1615317128 -0.0029894560  0.0125725077 -0.0003777560 -0.0342519199 -0.0004366650  0.0673954768 -0.0105017780  0.0018203504  0.0767437234 -0.1644594796 -0.0040793667 -0.0001419603 -0.0251343339 -0.0009905363 -0.0056939521  0.1727077486 -0.1439589506 -0.0479158784  0.0882299700 -0.0028884398 -0.0029888666 -0.0722012171 -0.0788772685  0.1177932191 -0.0278058233  0.1158955059 -0.0002528690  0.0019116570 -0.2096525574 -0.0025780887 -0.0008513894 -0.0852660546  0.0235965091 -0.0017112046  0.0000350084 -0.0041831352 -0.0210538783 -0.0106389060  0.0002588684  0.0210058723  0.0082898668 -0.0022582493 -0.0414399678 -0.0204197169 -0.2309340791 -0.0003682169 -0.0162154862  0.1939158571 -0.0452971987  0.0012725658  0.1270300797  0.0089968337  0.1065139627 -0.0123789030 -0.0338620334 -0.0037480222 -0.0030065612  0.0069228254  0.0034492901 -0.2249036341  0.0908696287  0.0709079007  0.0187904809 -0.3280277737 -0.0804593664  0.2180708234  0.1918869391 -0.0004865217  0.0034345996 -0.0629610082  0.0245050028 -0.0031124175  0.2185482147 -0.0052052643 -0.2895210058 -0.0018460147  0.0026319982 -0.1467567492  0.0012565666 -0.2000263990 -0.0043889579  0.0371788601  0.0976870115  0.0012326793  0.0005303773  0.0028590117 -0.0000033167  0.0000132683 -0.0000198734  0.0015868941 -0.0009227960 -0.0000066401  0.0001127200  0.0035834607 -0.0012131667 -0.0003143060  0.0022080346  0.0008926957  0.0003436696  0.0003579353
